# Supplementary material for: Agronomic and Seed Quality Traits Dissected by Genome-Wide Association Mapping in Brassica napus
Source: Front Plant Sci. 2016 Mar 31;7:386. doi: 10.3389/fpls.2016.00386 (PMC4814720; doi:10.3389/fpls.2016.00386)
Supplement: Supplementary file 1 [file Table1.xlsx]

## Sheet: Table S1 - WR-MCLUST 1
Table S1. Single nucleotide polymorphism (SNP)-trait associations with P < 1.28e-05 (Bonferroni correction of =0.05) across the inbreds of WR-MCLUST groups 1 of the winter trial. For abbreviations of the traits see Table 1.
Trait	SNP array code	Chr.a	Position	Allele	P	Effect	pGb
			(bp)	1/2	Value	allele 1/2	(%)
BOF	Bn-Scaffold000033-p1183872			G/A	3.53204e-08	-1.16749	18.7675
DBH	Bn-ctg7180014758607-p5732			C/A	3.9335e-07	1.0903	15.3689
DTH	Bn-ctg7180014756759-p1575	C6	1625464	G/T	6.99714e-07	-5.87053	14.2033
EMR	snp_BGA_4916	C5	8326061	G/A	3.62406e-06	2.2605	13.4859
EOF	Bn-Scaffold000033-p1183872			G/A	1.53057e-07	-1.96665	16.8102
LOF	Bn-Scaffold000011-p2769350	A1	1139476	G/A	5.32408e-06	1.6534	12.8007
LOM	Bn-Scaffold000006-p1111581			C/T	2.66673e-07	3.95622	14.8477
MYD	Bn-ctg7180014749871-p2855			C/T	1.23467e-05	0.855065	10.0133
PHO	Bn-Scaffold000068-p947220	A0	33004539	C/T	9.66763e-06	-1.61805	11.482
SAW	Bn-ctg7180014762524-p13937	C4	6339424	C/T	8.59617e-07	0.703188	14.3716
WIH	Bn-Scaffold000026-p668759	A6	2487450	G/A	8.12252e-06	-0.579043	10.2908
	Bn-ctg7180014736220-p6450	C0	12485243	C/T	1.30278e-05	1.03025	12.6297
	Bn-Scaffold000033-p1183872			G/A	2.00892e-12	1.46641	25.5875
	Simultaneous fit						37.9351
ADF	Bn-ctg7180014722336-p1713	A5	17193043	G/A	2.17825e-09	3.40155	19.9953
ADL	Bn-ctg7180014722336-p1713	A5	17193043	G/A	2.44792e-10	3.08809	21.2526
AVA	Bn-Scaffold000030-p856726	A2	2712565	C/A	4.39006e-07	-0.276244	12.7832
	Bn-Scaffold000231-p22383	A5	10680157	C/T	1.75647e-06	-0.698053	10.8091
	Simultaneous fit						23.7509
CEL	Bn-ctg7180014730804-p3617	C3	15845852	G/A	2.9496e-06	-0.280985	10.8653
	Bn-ctg7180014735657-p4093	C8	26229666	C/T	1.13325e-06	-0.627128	11.7087
	Simultaneous fit						21.5361
ERA	Bn-ctg7180014740342-p9468	A1	11629475	C/T	1.38857e-06	-3.335	1.06978
	Bn-Scaffold000090-p192321	A1	12187006	G/A	1.15375e-05	18.1813	1.21929
	Bn-Scaffold000003-p4910873	A7	18331795	G/A	3.15014e-09	5.31986	1.0057
	Bn-Scaffold000110-p349432	A9	2949845	G/A	1.31177e-23	29.5051	42.1789
	Bn-ctg7180014717095-p2357	C3	53047354	C/T	4.74959e-17	21.6796	38.0514
	Bn-ctg7180014745151-p4302	C3	55545323	C/T	5.51944e-07	27.5912	50.3562
	Bn-Scaffold000010-p2545490	A0	37536253	G/T	1.48124e-09	21.4862	34.1942
	Simultaneous fit						80.5459
GSL	Bn-ctg7180014749871-p2855			C/T	8.15821e-61	-52.9609	80.6449
HCL	Bn-ctg7180014735657-p4093	C8	26229666	C/T	3.10531e-06	-0.873849	10.7058
	Bn-ctg7180014732365-p16188	C8	37152030	C/T	3.05367e-06	0.0700443	1.05644
	Bn-ctg7180014709967-p3714			G/A	2.38995e-14	-0.480034	30.4126
	Bn-ctg7180014725119-p15361			C/T	4.26914e-08	0.118335	1.89961
	Simultaneous fit						38.4307
LIA	Bn-Scaffold000018-p869005	A7	278027	G/A	7.69094e-06	0.807965	12.0383
	Bn-Scaffold000120-p515974	A8	540931	G/T	7.29158e-06	-1.02336	17.5443
	Bn-Scaffold000097-p710068	A8	10137532	C/A	1.09531e-05	1.8812	23.55
	Bn-ctg7180014709967-p3714			G/A	2.26693e-20	-1.67566	38.6461
	Simultaneous fit						51.994
NDF	Bn-ctg7180014746332-p7435	C2	45024709	G/T	1.68385e-07	0.72334	16.9328
	Bn-ctg7180014744795-p15308	C5	40017161	C/T	8.1251e-06	-0.323505	2.70513
	Simultaneous fit						22.8437
OIL	Bn-Scaffold000147-p181907	C0	53716649	C/T	1.03101e-05	1.10062	7.33566
	Bn-ctg7180014716297-p2651			C/A	1.18411e-07	-1.55845	15.6365
	Simultaneous fit						25.2917
OLA	Bn-Scaffold000110-p349432	A9	2949845	G/A	8.09326e-17	5.45101	35.393
	Bn-Scaffold000074-p154311	A9	30755286	G/T	8.81643e-06	-0.0522264	0.000976007
	Bn-ctg7180014749069-p3789	C8	25480254	C/T	7.04164e-06	1.11365	0.830166
	Bn-ctg7180014732414-p9149	C8	25746465	G/A	7.34646e-06	1.63089	0.952062
	Bn-ctg7180014732365-p16188	C8	37152030	C/T	3.09456e-06	-0.792303	1.51625
	Bn-Scaffold000010-p2545490	A0	37536253	G/T	8.93417e-06	5.31562	31.0919
	Bn-ctg7180014709661-p1084			C/A	1.10638e-09	1.47457	0.884479
	Simultaneous fit						44.5405
PRT	Bn-ctg7180014756759-p1575	C6	1625464	G/T	2.23883e-09	1.28964	20.0761
SUL	Bn-ctg7180014749871-p2855			C/T	1.52489e-52	-0.36434	75.3565
TGW	Bn-Scaffold000001-p6427048	A3	1146725	G/T	4.80002e-07	0.611905	14.9964
	Bn-Scaffold000071-p1165421	A5	10306046	C/T	2.61257e-06	0.109454	1.28546
	Simultaneous fit						15.3141
	a Chr. is the chromosome of the respective SNP b pG is the proportion of the explained phenotypic variance
