# Supplementary material for: Agronomic and Seed Quality Traits Dissected by Genome-Wide Association Mapping in Brassica napus
Source: Front Plant Sci. 2016 Mar 31;7:386. doi: 10.3389/fpls.2016.00386 (PMC4814720; doi:10.3389/fpls.2016.00386)
Supplement: Supplementary file 2 [file Table2.xlsx]

## Sheet: Table S2- WR-MCLUST 2
Table S2. Single nucleotide polymorphism (SNP)-trait associations with P < 1.28e-05 (Bonferroni correction of =0.05) across the inbreds of WR-MCLUST groups 2 of the winter trial. For abbreviations of the traits see Table 1.
Trait	SNP array code	Chr.a	Position	Allele	P	Effect	pGb
			(bp)	1/2	Value	allele 1/2	(%)
BLC	Bn-ctg7180014737342-p10680	A2	12248170	C/A	2.43066e-07	-0.428969	45.0444
	Bn-ctg7180014754917-p4054	C6	22310624	C/A	1.11346e-08	-0.200245	7.12195
	Simultaneous fit						47.3819
BOF	Bn-Scaffold000139-p129603	A5	17058542	C/T	1.13945e-05	-1.10609	22.0361
DAE	Bn-ctg7180014742305-p4721	A1	9284066	G/A	1.10393e-06	-1.35843	43.5394
DBH	Bn-ctg7180014733119-p5336	A0	999092	G/T	7.12369e-07	-2.9117	44.0025
DTH	Bn-Scaffold000006-p4526212	A9	28230760	C/A	2.29587e-06	-9.64632	47.6217
EMR	Bn-ctg7180014740691-p3747	C3	56705737	G/A	4.36542e-06	-1.13501	38.355
PTH	Bn-ctg7180014722460-p8886	C3	12602650	G/A	4.80158e-10	-47.753	57.3045
ADL	Bn-ctg7180014727337-p703	C9	3705755	G/A	4.05904e-06	-1.21415	43.466
GSL	Bn-Scaffold000048-p760903	A4	9376271	G/A	1.36863e-06	-19.3751	28.4534
	Bn-Scaffold000036-p663831			C/A	9.32164e-06	-2.46402	0.635742
	Simultaneous fit						38.152
HCL	Bn-Scaffold000031-p378640	A2	22944153	G/T	8.82393e-06	0.416452	41.7675
LIA	Bn-ctg7180014734724-p2951	C8	35835110	C/A	2.66251e-07	2.02905	57.7985
SUL	BN051721-0317	A8	11960873	G/A	7.90174e-07	-0.218082	45.4686
TGW	Bn-Scaffold000017-p2675605	A7	5043884	G/A	1.30024e-06	0.784903	28.3016
	a Chr. is the chromosome of the respective SNP b pG is the proportion of the explained phenotypic variance
