# Supplementary material for: Agronomic and Seed Quality Traits Dissected by Genome-Wide Association Mapping in Brassica napus
Source: Front Plant Sci. 2016 Mar 31;7:386. doi: 10.3389/fpls.2016.00386 (PMC4814720; doi:10.3389/fpls.2016.00386)
Supplement: Supplementary file 3 [file Table3.xlsx]

## Sheet: Table S3 - spring trial
Table S3: BLAST search results for all identified candidate genes for the single nucleotide polymorphism (SNP)-trait associations with P < 1.28e-05 (Bonferroni correction of =0.05) within a distance of 2.5 Mbp around the SNP-trait associations across the 184 inbreds of the spring trial. For abbreviations of the traits see Table 1.
Trait	SNP abbrev.	Chr.a	SNP	Candidate	NCBI	Locus tag	Identity (%)	Expect	BLAST	Start	End	Gene	Distance	Gene description
			position (bp)	gene	gene ID			value	score	position	position	position	to SNP
Agronimic traits
BOF	BOF.A2.1	A02	4055363	GNC	835788	AT5G56860	79	0	1032	4163847	4162702	4.16327e+06	107912	GATA transcription factor 21
				VIN3	835844	AT5G57380	80	0	646	3864747	3864072	3.86441e+06	190954	protein VERNALIZATION INSENSITIVE 3
				TOE2	836134	AT5G60120	87	3e-48	194	3106970	3106804	3106887	948476	AP2-like ethylene-responsive transcription factor TOE2
				COP1	817857	AT2G32950	78	2e-21	105	2246683	2246815	2246749	1808614	E3 ubiquitin-protein ligase COP1
				EMF2	835198	AT5G51230	87	8e-83	309	5949547	5949295	5949421	1894058	polycomb group protein EMBRYONIC FLOWER 2
				FT	842859	AT1G65480	87	9e-91	334	6375965	6376243	6376104	2320741	protein FLOWERING LOCUS T
				GAI	838057	AT1G14920	76	3e-33	143	6485867	6485669	6485768	2430405	DELLA protein GAI
	BOF.A8.1	A08	12587052	FD	829744	AT4G35900	76	0	1153	12448076	12446708	12447392	139660	Basic-leucine zipper (bZIP) transcription factor family protein
				CDF1	836364	AT5G62430	75	2e-22	107	14249632	14249471	1.42496e+07	1.6625e+06	cycling DOF factor 1
				SOC1	103858179		76	5e-20	100	14874510	14874359	1.48744e+07	2.28738e+06	MADS-box protein SOC1-like
				TEM1	839143	AT1G25560	77	0	1023	14982888	14984161	1.49835e+07	2.39647e+06	AP2/ERF and B3 domain-containing transcription repressor TEM1
				RAV2	843216	AT1G68840	75	0	713	14984163	14983042	1.49836e+07	2.39655e+06	AP2-EREBP family, RAVE subfamily protein RAV2
				AP1	843244	AT1G69120	84	9e-30	132	15078309	15078189	15078249	2491197	Floral homeotic protein APETALA 1
				AGL20	819174	AT2G45660	78	3e-23	111	15081763	15081902	1.50818e+07	2.49478e+06	MADS-box protein SOC1
	BOF.C1.1	C01	10885704	SVP	816787	AT2G22540	78	1e-35	152	11245696	11245513	1.12456e+07	359900	MADS-box protein SVP
				AGL24	828556	AT4G24540	77	6e-157	554	11245357	11246128	1.12457e+07	360038	MADS-box protein AGL24
				AGL20	819174	AT2G45660	83	8e-49	196	9682339	9682526	9.68243e+06	1.20327e+06	MADS-box protein SOC1
				GNC	835788	AT5G56860	84	4e-31	136	12641490	12641365	1.26414e+07	1.75572e+06	GATA transcription factor 21
	BOF.C1.1	C01	10885704	SOC1	103858179		89	1e-27	125	8635385	8635481	8635433	2250271	MADS-box protein SOC1-like
	BOF.C2.1	C02	22964625	TPS1	844194	AT1G78580	93	2e-35	152	22384412	22384513	2.23845e+07	580162	alpha,alpha-trehalose-phosphate synthase [UDP-forming] 1
				SOC1	103858179		86	4e-21	104	21882339	21882440	2.18824e+07	1.08224e+06	MADS-box protein SOC1-like
				LD	827904	AT4G02560	90	2e-84	315	24966748	24966982	24966865	2002240	homeobox protein LUMINIDEPENDENS
				FT	842859	AT1G65480	93	2e-23	111	20908383	20908311	20908347	2056278	protein FLOWERING LOCUS T
EOF	EOF.A5.1	A05	18017730	SPA3	820767	AT3G15354	77	0	3003	18189758	18186337	1.8188e+07	170318	protein SPA1-related 3
				AP1	843244	AT1G69120	79	4e-22	107	17789288	17789416	17789352	228378	Floral homeotic protein APETALA 1
				PHYB	816394	AT2G18790	85	0	3938	17436858	17433402	17435130	582600	phytochrome B
				VRN1	821432	AT3G18990	82	2e-132	473	16379735	16379258	1.63795e+07	1.63823e+06	B3 domain-containing transcription factor VRN1
				SPY	820327	AT3G11540	84	0	753	19819196	19818515	1.98189e+07	1.80113e+06	putative UDP-N-acetylglucosamine--peptide N-acetylglucosaminyltransferase SPINDLY
Seed quality traits
ADF	ADF.A4.1	A04	16611781	GAUT7	818447	AT2G38650	81	0	1712	16723369	16725115	16724242	112461	alpha-1,4-galacturonosyltransferase
				LGT5	817607	AT2G30575	77	0	2295	14292627	14295469	14294048	2317733	probable galacturonosyltransferase 5
				GAUT6	837189	AT1G06780	82	5e-77	289	14293047	14292753	14292900	2318881	probable galacturonosyltransferase 6
	ADF.A9.1	A09	31230574	GAUT14	831400	AT5G15470	83	6e-51	203	32818744	32818544	32818644	1588070	probable galacturonosyltransferase 14
				GAUT6	837189	AT1G06780	90	0	733	33043555	33043006	3.30433e+07	1.81271e+06	probable galacturonosyltransferase 6
				LGT5	817607	AT2G30575	78	8e-24	113	33045255	33045391	33045323	1814749	probable galacturonosyltransferase 5
	ADF.C2.1	C02	2353182	GAUT13	821312	AT3G01040	87	6e-76	286	3198952	3198719	3.19884e+06	845654	putative galacturonosyltransferase 13
				GAUT14	831400	AT5G15470	86	5e-71	269	3198719	3198953	3198836	845654	probable galacturonosyltransferase 14
	ADF.C3.1	C03	17957833	QUA1	822105	AT3G25140	79	3e-165	581	16880595	16879919	16880257	1077576	Galacturonosyltransferase 8
				GAUT13	821312	AT3G01040	85	0	1166	20039232	20038194	20038713	2080880	putative galacturonosyltransferase 13
				GAUT14	831400	AT5G15470	86	2e-70	268	20039372	20039583	2.00395e+07	2.08164e+06	probable galacturonosyltransferase 14
				GAUT9	820474	AT3G02350	82	0	1844	20150450	20152201	2.01513e+07	2.19349e+06	putative galacturonosyltransferase 9
	ADF.C7.1	C07	986655	GAUT10	816611	AT2G20810	85	2e-22	107	342660	342567	342614	644042	probable galacturonosyltransferase 10
ADL	ADL.A2.1	A02	157305	GAUT13	821312	AT3G01040	88	3e-80	300	1173557	1173324	1.17344e+06	1.01614e+06	putative galacturonosyltransferase 13
				GAUT14	831400	AT5G15470	87	2e-75	284	1173324	1173558	1173441	1016136	probable galacturonosyltransferase 14
	ADL.A7.1	A07	5709631	QUA1	822105	AT3G25140	87	0	2105	5465842	5464119	5.46498e+06	244650	Galacturonosyltransferase 8
				GAUT10	816611	AT2G20810	83	0	1849	4127749	4129555	4128652	1580979	probable galacturonosyltransferase 10
	ADL.A9.1	A09	30359414	GAUT14	831400	AT5G15470	83	6e-51	203	32818744	32818544	32818644	2459230	probable galacturonosyltransferase 14
	ADL.C2.1	C02	2353182	GAUT13	821312	AT3G01040	87	6e-76	286	3198952	3198719	3.19884e+06	845654	putative galacturonosyltransferase 13
				GAUT14	831400	AT5G15470	86	5e-71	269	3198719	3198953	3198836	845654	probable galacturonosyltransferase 14
	ADL.C3.2	C03	17957833	QUA1	822105	AT3G25140	79	3e-165	581	16880595	16879919	16880257	1077576	Galacturonosyltransferase 8
				GAUT13	821312	AT3G01040	85	0	1166	20039232	20038194	20038713	2080880	putative galacturonosyltransferase 13
				GAUT14	831400	AT5G15470	86	2e-70	268	20039372	20039583	2.00395e+07	2.08164e+06	probable galacturonosyltransferase 14
				GAUT9	820474	AT3G02350	82	0	1844	20150450	20152201	2.01513e+07	2.19349e+06	putative galacturonosyltransferase 9
	ADL.C7.1	C07	986655	GAUT10	816611	AT2G20810	85	2e-22	107	342660	342567	342614	644042	probable galacturonosyltransferase 10
ERA	ERA.A8.3	A08	7825612	FAE1/KCS18	829603	AT4G34520	84	0	1781	10189220	10187612	10188416	2362804	3-ketoacyl-CoA synthase 18
	ERA.A8.4	A08	10337576	FAE1/KCS18	829603	AT4G34520	84	0	1781	10189220	10187612	10188416	149160	3-ketoacyl-CoA synthase 18
				AT4G29470	829068	AT4G29470	75	9e-50	197	11622437	11622132	1.16223e+07	1.28471e+06	phospholipase A2-delta
	ERA.A9.1	A09	2712534	AT4G29470	829068	AT4G29470	79	6e-27	122	5055639	5055494	5.05557e+06	2.34303e+06	phospholipase A2-delta
	ERA.C3.3	C03	55545323	FAE1/KCS18	829603	AT4G34520	84	0	1770	55685778	55684172	55684975	139652	3-ketoacyl-CoA synthase 18
GSL	GSL.A6.1	A06	18128799	CYP71B23	822222	AT3G26210	77	7e-123	441	17440269	17440866	1.74406e+07	688232	cytochrome P450 71B23
				SUR1-like	103837982	LOC103837982	79	3e-21	104	17341006	17341137	1.73411e+07	787728	S-alkyl-thiohydroximate lyase SUR1-like
				APK	815963	AT2G14750	77	4e-23	109	17301350	17301195	1.73013e+07	827526	Adenylyl-sulfate kinase 1
				OBP2	837277	AT1G07640	84	6e-41	168	17014601	17014756	1.70147e+07	1.11412e+06	DOF transcription factor OBP2
	GSL.A9.1	A09	3084578	MYB34	836210	AT5G60890	77	2e-141	502	2698822	2699466	2699144	385434	myb domain protein 34
				OBP2	837277	AT1G07640	80	3e-32	140	2683694	2683543	2.68362e+06	400960	DOF transcription factor OBP2
				APK	815963	AT2G14750	89	2e-58	226	4131824	4131993	4.13191e+06	1.04733e+06	Adenylyl-sulfate kinase 1
				SUR1-like	103837982	LOC103837982	99	0	4717	5083167	5085820	5.08449e+06	1.99992e+06	S-alkyl-thiohydroximate lyase SUR1-like
				SUR1	816585	AT2G20610	86	2e-149	529	5085356	5085820	5085588	2001010	S-alkyl-thiohydroximate lyase SUR1
				AOP1	828100	AT4G03070	82	4e-110	398	697138	697534	697336	2387242	oxidoreductase AOP1
				AOP2	828102	AT4G03060	79	4e-88	325	693321	692952	693136	2.39144e+06	pseudo
				AOP3	828104	AT4G03050	79	4e-88	325	693321	692952	693136	2.39144e+06	2-oxoglutarate-dependent dioxygenase
				SOT17	838440	AT1G18590	77	0	711	5560264	5561219	5.56074e+06	2.47616e+06	sulfotransferase 17
				SOT16	843750	AT1G74100	77	0	744	5561234	5560263	5.56075e+06	2.47617e+06	desulfo-glucosinolate sulfotransferase 16
				SOT18	843749	AT1G74090	82	0	1020	5560252	5561295	5.56077e+06	2.4762e+06	desulfo-glucosinolate sulfotransferase 18
HCL	HCL.A1.1	A01	18784468	GAUT1	825285	AT3G61130	91	6e-38	159	20219967	20220082	2.022e+07	1.43556e+06	alpha-1,4-galacturonosyltransferase 1
LIA	LIA.A5.1	A05	12864634	LOX5	821808	AT3G22400	90	4e-22	107	11961592	11961513	1.19616e+07	903082	lipoxygenase 5
NDF	NDF.A7.1	A07	5709631	QUA1	822105	AT3G25140	87	0	2105	5465842	5464119	5.46498e+06	244650	Galacturonosyltransferase 8
				GAUT10	816611	AT2G20810	83	0	1849	4127749	4129555	4128652	1580979	probable galacturonosyltransferase 10
	NDF.C5.1	C05	41540882	GAUT14	831400	AT5G15470	88	1e-72	275	43004231	43004015	43004123	1463241	probable galacturonosyltransferase 14
				GAUT13	821312	AT3G01040	83	0	1068	43004599	43005609	43005104	1464222	putative galacturonosyltransferase 13
OLA	OLA.A1.1	A01	18784468	FAR7	832303	AT5G22420	78	3e-27	123	21098001	21097835	21097918	2313450	putative fatty acyl-CoA reductase 7
				FAD3	817548	AT2G29980	78	5e-20	100	21102114	21102238	21102176	2317708	omega-3 fatty acid desaturase
	OLA.A6.1	A06	18059898	FAR7	832303	AT5G22420	76	6e-24	113	15755262	15755098	15755180	2304718	putative fatty acyl-CoA reductase 7
	OLA.A8.1	A08	10337576	CER4	829521	AT4G33790	92	5e-45	183	10388380	10388255	1.03883e+07	50741.5	fatty acyl-CoA reductase CER4
				FAR1	832311	AT5G22500	79	1e-28	129	10389865	10390018	1.03899e+07	52365.5	fatty acyl-CoA reductase 1
				AT4G29470	829068	AT4G29470	75	9e-50	197	11622437	11622132	1.16223e+07	1.28471e+06	phospholipase A2-delta
				FAR7	832303	AT5G22420	79	1e-26	122	11667520	11667667	1.16676e+07	1.33002e+06	putative fatty acyl-CoA reductase 7
				ATS1	828781	AT4G26740	84	7e-40	165	12177988	12177833	1.21779e+07	1.84033e+06	peroxygenase 1
				ATPXG2	835617	AT5G55240	82	3e-24	113	12177873	12177987	12177930	1840354	peroxygenase 2
	OLA.C3.1	C03	17808711	FAR7	832303	AT5G22420	78	1e-25	118	16964759	16964614	1.69647e+07	844024	putative fatty acyl-CoA reductase 7
				CYP77A6	820222	AT3G10570	75	1e-67	257	20195318	20194925	2.01951e+07	2.38641e+06	cytochrome P450, family 77, subfamily A, polypeptide 6
SUL	SUL.A6.1	A06	18128799	ATSERAT3;1	816271	AT2G17640	76	0	1213	17772947	17771333	17772140	356659	serine acetyltransferase 106
				APK3	821077	AT3G03900	76	3e-23	109	17301192	17301351	1.73013e+07	827528	adenosine-5'-phosphosulfate (APS) kinase 3
				APK4	836888	AT5G67520	76	2e-174	612	17301552	17300756	17301154	827645	adenosine-5'-phosphosulfate kinase 4
				CYSD2	832872	AT5G28020	78	0	825	19838172	19839207	1.98387e+07	1.70989e+06	cysteine synthase D2
				OASA1	827145	AT4G14880	81	6e-23	109	19838933	19839045	19838989	1710190	O-acetylserine (thiol) lyase (OAS-TL) isoform A1
				CYSD1	819654	AT3G04940	85	9e-28	125	19839057	19838945	19839001	1710202	cysteine synthase D1
				DES1	832873	AT5G28030	80	3e-82	306	19838872	19839219	1.9839e+07	1.71025e+06	bifunctional cystathionine gamma-lyase/cysteine synthase
				AT5G63990	836520	AT5G63990	81	0	1021	16130081	16131173	16130627	1998172	putative SAL3 phosphatase
				SAL2	836521	AT5G64000	84	1e-24	114	16130115	16130217	16130166	1998633	3'(2'),5'-bisphosphate nucleotidase
				SAL1	836519	AT5G63980	81	1e-82	307	16125735	16126066	1.61259e+07	2.0029e+06	bifunctional 3'(2'),5'-bisphosphate nucleotidase and inositol polyphosphate 1-phosphatase
	SUL.A9.1	A09	3084578	AT5G09290	830788	AT5G09290	75	7e-21	102	3275485	3275630	3.27556e+06	190980	Inositol monophosphatase family protein
				SAL2	836521	AT5G64000	77	3e-26	120	3275486	3275644	3275565	190987	3'(2'),5'-bisphosphate nucleotidase
				SAL1	836519	AT5G63980	80	7e-129	461	3275454	3275946	3275700	191122	bifunctional 3'(2'),5'-bisphosphate nucleotidase and inositol polyphosphate 1-phosphatase
				APK4	836888	AT5G67520	80	2e-128	459	3615740	3615223	3.61548e+06	530904	adenosine-5'-phosphosulfate kinase 4
				APK3	821077	AT3G03900	78	8e-25	114	3615562	3615705	3.61563e+06	531056	adenosine-5'-phosphosulfate (APS) kinase 3
				CYSD1	819654	AT3G04940	85	2e-28	127	1809296	1809408	1809352	1275226	cysteine synthase D1
				OASA1	827145	AT4G14880	81	2e-22	107	1805888	1805770	1805829	1278749	O-acetylserine (thiol) lyase (OAS-TL) isoform A1
				CYSD2	832872	AT5G28020	82	1e-89	331	1805975	1805633	1805804	1278774	cysteine synthase D2
				DES1	832873	AT5G28030	82	3e-95	349	1805954	1805620	1805787	1278791	bifunctional cystathionine gamma-lyase/cysteine synthase
				ATSERAT3;1	816271	AT2G17640	75	2e-73	277	4588363	4588772	4.58857e+06	1.50399e+06	serine acetyltransferase 106
a Chr. is the chromosome of the respective SNP
