# Supplementary material for: Agronomic and Seed Quality Traits Dissected by Genome-Wide Association Mapping in Brassica napus
Source: Front Plant Sci. 2016 Mar 31;7:386. doi: 10.3389/fpls.2016.00386 (PMC4814720; doi:10.3389/fpls.2016.00386)
Supplement: Supplementary file 4 [file Table4.xlsx]

## Sheet: Table S4 - winter trial
Table S4: BLAST search results for all identified candidate genes for the single nucleotide polymorphism (SNP)-trait associations with P < 1.28e-05 (Bonferroni correction of =0.05) within a distance of 2.5 Mbp around the SNP-trait associations across the 214 inbreds of the winter trial. For abbreviations of the traits see Table 1.
Trait	SNP abbrev.	Chr.a	SNP	Candidate	NCBI	Locus tag	Identity (%)	Expect	BLAST	Start	End	Gene	Distance	Gene description
			position (bp)	gene	gene ID			value	score	position	position	position	to SNP
Agronimic traits
BLC	BLC.A1.w.1	A01	4971489	TT8	826571	AT4G09820	79	6e-64	246	5634445	5634140	5.63429e+06	662804	transcription factor TT8
				PAL3	830302	AT5G04230	84	1e-103	378	3669772	3669411	3.66959e+06	1.3019e+06	phenylalanine ammonia-lyase 3
				PAL4	820196	AT3G10340	78	2e-45	185	3669258	3669026	3669142	1302347	phenylalanine ammonia-lyase 4
				PAL2	824493	AT3G53260	75	3e-33	143	3669024	3669254	3669139	1302350	phenylalanine ammonia-lyase 2
				LDOX	828387	AT4G22880	88	0	866	6294337	6295007	6294672	1323183	leucoanthocyanidin dioxygenase
CEL	CEL.A8.w.1	A08	12795000	GAUT12	835558	AT5G54690	88	2e-87	324	14184821	14185072	1.41849e+07	1.38995e+06	probable galacturonosyltransferase 12
DBH	DBH.A2.w.1	A02	1420724	AT5G17450	831611	AT5G17450	89	9e-114	410	1601381	1601695	1601538	180814	heavy metal transport/detoxification domain-containing protein
				EDL1	831397	AT5G15440	86	3e-77	289	1164381	1164623	1164502	256222	EID1-like F-box protein 1
				AT4G36140	829771	AT4G36140	75	1e-22	109	1747205	1747359	1747282	326558	putative TIR-NBS-LRR class disease resistance protein
				AT5G17970	831664	AT5G17970	87	2e-168	592	1747079	1747554	1.74732e+06	326592	TIR-NBS-LRR class disease resistance protein
				TAO1	834478	AT5G44510	75	3e-30	134	1833113	1833324	1.83322e+06	412494	target of AVRB operation1 protein
				AT5G18350	831953	AT5G18350	81	2e-50	201	1833640	1833848	1833744	413020	TIR-NBS-LRR class disease resistance protein
				AT3G13857	2745883	AT3G13857	87	4e-26	116	572427	572334	572380	848344	hypothetical protein
				AT5G60760	836197	AT5G60760	89	4e-40	167	2842930	2842802	2842866	1422142	phytic acid metabolising protein
DBH	DBH.A3.w.1	A03	9705421	MYB12	819359	AT2G47460	75	0	755	10295645	10296753	10296199	590778	transcription factor MYB12
				EXPA1	843288	AT1G69530	79	7e-52	205	9045610	9045377	9.04549e+06	659928	expansin A1
				EXP3	818341	AT2G37640	85	2e-21	104	8791622	8791713	8.79167e+06	913754	expansin-A3
				ANNAT4	818457	AT2G38750	90	6e-29	129	8497460	8497553	8.49751e+06	1.20791e+06	annexin D4
DBH	DBH.C2.w.1	C02	43393890	AGL18	824906	AT3G57390	76	2e-22	107	44722956	44722805	4.47229e+07	1.32899e+06	Agamous-like MADS-box protein AGL18
				MYB12	819359	AT2G47460	84	4e-20	100	41992974	41992882	41992928	1400962	transcription factor MYB12
				RPP4	827395	AT4G16860	76	4e-25	118	41633881	41634043	41633962	1759928	protein RECOGNITION OF PERONOSPORA PARASITICA 4
				ANNAT2	836626	AT5G65020	90	4e-62	239	45625114	45625294	45625204	2231314	annexin 2
DBH	DBH.C8.w.2	C08	36713957	AT1G12280	837782	AT1G12280	81	0	1045	36207725	36208740	3.62082e+07	505724	NB-LRR protein SUMM2
				RPS5	837775	AT1G12220	77	0	879	35733213	35732108	3.57327e+07	981296	disease resistance protein RPS5
				AT2G30540	817603	AT2G30540	80	2e-79	295	37901501	37901185	37901343	1187386	monothiol glutaredoxin-S9
				AT1G15180	838084	AT1G15180	82	1e-76	288	34956474	34956186	34956330	1757627	MATE efflux family protein
				AT1G17600	838336	AT1G17600	89	8e-43	176	34313010	34312876	34312943	2401014	TIR-NBS-LRR class disease resistance protein
				AT1G72840	843615	AT1G72840	83	4e-29	131	34313001	34312875	34312938	2401019	TIR-NBS-LRR class disease resistance protein
				AT1G17710	838347	AT1G17710	90	1e-74	280	34279396	34279189	3.42793e+07	2.43466e+06	phosphoethanolamine/phosphocholine phosphatase
Seed quality traits
ADL	ADL.A9.w.1	A09	28209051	GAUT1	825285	AT3G61130	81	0	2657	27663693	27661029	27662361	546690	alpha-1,4-galacturonosyltransferase 1
ERA	ERA.A8.w.3	A08	10225801	FAE1/KCS18	829603	AT4G34520	84	0	1781	10189220	10187612	10188416	37385	3-ketoacyl-CoA synthase 18
				AT4G29470	829068	AT4G29470	75	9e-50	197	11622437	11622132	1.16223e+07	1.39648e+06	phospholipase A2-delta
	ERA.A9.w.1	A09	2949845	AT4G29470	829068	AT4G29470	79	6e-27	122	5055639	5055494	5.05557e+06	2.10572e+06	phospholipase A2-delta
	ERA.C3.w.2	C03	54189048	FAE1/KCS18	829603	AT4G34520	84	0	1770	55685778	55684172	55684975	1495927	3-ketoacyl-CoA synthase 18
	ERA.C3.w.4	C03	55545323	FAE1/KCS18	829603	AT4G34520	84	0	1770	55685778	55684172	55684975	139652	3-ketoacyl-CoA synthase 18
GSL	GSL.C9.w.2	C09	1809481	OBP2	837277	AT1G07640	80	3e-32	140	2905152	2905001	2.90508e+06	1.0956e+06	DOF transcription factor OBP2
				MYB34	836210	AT5G60890	77	1e-144	513	2926750	2927390	2927070	1117589	myb domain protein 34
				MYB28	836263	AT5G61420	80	0	841	3099297	3100168	3.09973e+06	1.29025e+06	transcription factor MYB28
				MYB51	838438	AT1G18570	83	2e-20	100	3100138	3100044	3100091	1290610	myb domain protein 51
				MYB29	830662	AT5G07690	83	6e-34	145	3100163	3100021	3100092	1290611	myb domain protein 29
				MYB122	843748	AT1G74080	79	6e-22	105	3100165	3100045	3100105	1290624	myb domain protein 122
				MYB76	830663	AT5G07700	75	3e-62	239	3100733	3100363	3100548	1291067	myb domain protein 76
				CYP79A2	830408	AT5G05260	87	3e-146	518	491404	491819	491612	1.31787e+06	cytochrome P450 CYP79A2
				IIL1	826975	AT4G13430	94	1e-28	129	3295703	3295786	3.29574e+06	1.48626e+06	3-isopropylmalate dehydratase
				AOP1	828100	AT4G03070	82	2e-108	392	231456	231860	231658	1577823	oxidoreductase AOP1
				AOP2	828102	AT4G03060	80	1e-89	331	217030	216661	216846	1.59264e+06	pseudo
				AOP3	828104	AT4G03050	80	1e-89	331	217030	216661	216846	1.59264e+06	2-oxoglutarate-dependent dioxygenase
				SUR1-like	103837982	LOC103837982	77	4e-71	269	3789954	3790327	3.79014e+06	1.98066e+06	S-alkyl-thiohydroximate lyase SUR1-like
	GSL.A2.w.1	A02	23876499	IMS2	832366	AT5G23020	80	2e-133	477	23672445	23671927	23672186	204313	methylthioalkylmalate synthase 3
				MAM1	832365	AT5G23010	83	5e-83	309	23671429	23671132	2.36713e+07	205218	methylthioalkylmalate synthase 1
				CHY1	836724	AT5G65940	76	0	749	24781895	24780775	24781335	904836	beta-hydroxyisobutyryl-CoA hydrolase 1
				TGG1	832669	AT5G26000	75	3e-40	167	22892647	22892389	22892518	983981	myrosinase 1
				SUR1-like	103837982	LOC103837982	78	3e-78	293	22869827	22870204	2.287e+07	1.00648e+06	S-alkyl-thiohydroximate lyase SUR1-like
	GSL.A4.w.1	A04	10413384	CYP79B3	816765	AT2G22330	89	0	1339	10803199	10804213	10803706	390322	tryptophan N-monooxygenase 2
				CYP79B2	830154	AT4G39950	83	0	666	10804805	10805443	10805124	391740	tryptophan N-monooxygenase 1
				SUR1-like	103837982	LOC103837982	81	1e-26	122	10808649	10808789	10808719	395335	S-alkyl-thiohydroximate lyase SUR1-like
	GSL.A8.w.1	A08	9593875	GSH1	828409	AT4G23100	92	7e-33	143	9811847	9811945	9811896	218021	glutamate-cysteine ligase
				FAE1/KCS18	829603	AT4G34520	84	0	1781	10189220	10187612	10188416	594541	3-ketoacyl-CoA synthase 18
				AT4G30530	829176	AT4G30530	86	2e-116	419	11366706	11366350	11366528	1772653	gamma-glutamyl peptidase 1
				ATR1	828554	AT4G24520	76	3e-24	114	11432054	11432214	11432134	1838259	NADPH--cytochrome P450 reductase 1
				SUR1-like	103837982	LOC103837982	79	3e-22	107	11574955	11574819	11574887	1981012	S-alkyl-thiohydroximate lyase SUR1-like
	GSL.A9.w.1	A09	2505543	OBP2	837277	AT1G07640	80	3e-32	140	2683694	2683543	2.68362e+06	178076	DOF transcription factor OBP2
				MYB34	836210	AT5G60890	77	2e-141	502	2698822	2699466	2699144	193601	myb domain protein 34
				SUR1-like	103837982	LOC103837982	78	8e-48	192	1012252	1012504	1012378	1493165	S-alkyl-thiohydroximate lyase SUR1-like
				APK	815963	AT2G14750	89	2e-58	226	4131824	4131993	4.13191e+06	1.62637e+06	Adenylyl-sulfate kinase 1
				AOP1	828100	AT4G03070	82	4e-110	398	697138	697534	697336	1808207	oxidoreductase AOP1
				AOP2	828102	AT4G03060	79	4e-88	325	693321	692952	693136	1.81241e+06	pseudo
				AOP3	828104	AT4G03050	79	4e-88	325	693321	692952	693136	1.81241e+06	2-oxoglutarate-dependent dioxygenase
	GSL.A9.w.4	A09	30354078	MYB28	836263	AT5G61420	84	6e-22	105	30597664	30597759	3.05977e+07	243634	transcription factor MYB28
				MYB122	843748	AT1G74080	76	8e-71	268	30598349	30597950	3.05981e+07	244072	myb domain protein 122
				MYB51	838438	AT1G18570	81	0	636	30598603	30597946	3.05983e+07	244196	myb domain protein 51
				SUR1-like	103837982	LOC103837982	86	2e-24	114	31251030	31250926	31250978	896900	S-alkyl-thiohydroximate lyase SUR1-like
				AT4G30530	829176	AT4G30530	80	1e-74	280	29116813	29116485	29116649	1237429	gamma-glutamyl peptidase 1
				CYP71B23	822222	AT3G26210	80	5e-131	468	31638329	31638845	31638587	1284509	cytochrome P450 71B23
	GSL.C1.w.2	C01	6421746	SUR1	816585	AT2G20610	81	2e-36	154	5909358	5909522	5909440	512306	S-alkyl-thiohydroximate lyase SUR1
				SUR1-like	103837982	LOC103837982	82	3e-34	147	5908889	5909046	5.90897e+06	512778	S-alkyl-thiohydroximate lyase SUR1-like
				AT4G30530	829176	AT4G30530	86	7e-116	417	4043339	4042988	4.04316e+06	2.37858e+06	gamma-glutamyl peptidase 1
	GSL.C5.w.1	C05	12122482	SUR1-like	103837982	LOC103837982	79	6e-56	219	11213167	11212898	1.1213e+07	909450	S-alkyl-thiohydroximate lyase SUR1-like
				OBP2	837277	AT1G07640	79	2e-27	123	10373656	10373511	1.03736e+07	1.7489e+06	DOF transcription factor OBP2
HCL	HCL.A8.w.2	A08	13719625	GAUT12	835558	AT5G54690	88	2e-87	324	14184821	14185072	1.41849e+07	465322	probable galacturonosyltransferase 12
LIA	LIA.A7.w.1	A07	278027	AT4G29470	829068	AT4G29470	78	7e-26	118	753399	753549	753474	475447	phospholipase A2-delta
	LIA.A8.w.1	A08	10137532	AT4G29470	829068	AT4G29470	75	9e-50	197	11622437	11622132	1.16223e+07	1.48475e+06	phospholipase A2-delta
	LIA.A9.w.1	A09	2949845	AT4G29470	829068	AT4G29470	79	6e-27	122	5055639	5055494	5.05557e+06	2.10572e+06	phospholipase A2-delta
	LIA.C2.w.1	C02	44856112	AT5G28237	2746023	AT5G28237	89	1e-68	262	44164410	44164208	44164309	691803	tryptophan synthase beta chain-like protein
				SSI2	818973	AT2G43710	81	6e-37	156	43379901	43380071	43379986	1476126	acyl-[acyl-carrier-protein] desaturase
NDF	NDF.C3.w.1	C03	53374601	GAUT10	816611	AT2G20810	78	5e-42	172	52378115	52377904	5.2378e+07	996592	probable galacturonosyltransferase 10
OIL	OIL.A1.w.1	A01	2717777	AT4G29470	829068	AT4G29470	78	6e-40	165	3457337	3457120	3.45723e+06	739452	phospholipase A2-delta
OLA	OLA.A9.w.1	A09	2949845	FAR7	832303	AT5G22420	79	1e-25	118	4862688	4862541	4.86261e+06	1.91277e+06	putative fatty acyl-CoA reductase 7
				AT4G29470	829068	AT4G29470	79	6e-27	122	5055639	5055494	5.05557e+06	2.10572e+06	phospholipase A2-delta
	OLA.A9.w.2	A09	30354078	FAR7	832303	AT5G22420	79	1e-25	118	31423418	31423271	3.14233e+07	1.06927e+06	putative fatty acyl-CoA reductase 7
	OLA.C3.w.1	C03	53047354	FAR7	832303	AT5G22420	77	6e-24	113	53458768	53458914	53458841	411487	putative fatty acyl-CoA reductase 7
	OLA.C8.w.1	C08	25746465	FAR7	832303	AT5G22420	77	3e-21	104	25625877	25626022	2.56259e+07	120516	putative fatty acyl-CoA reductase 7
SUL	SUL.A2.w.1	A02	23876499	AT5G63990	836520	AT5G63990	77	1e-114	414	24317608	24318106	24317857	441358	putative SAL3 phosphatase
				SAL2	836521	AT5G64000	89	8e-27	122	24318927	24319018	2.4319e+07	442474	3'(2'),5'-bisphosphate nucleotidase
				SAL1	836519	AT5G63980	76	8e-21	102	24320500	24320640	24320570	444071	bifunctional 3'(2'),5'-bisphosphate nucleotidase and inositol polyphosphate 1-phosphatase
	SUL.A9.w.1	A09	2531260	CYSD1	819654	AT3G04940	85	2e-28	127	1809296	1809408	1809352	721908	cysteine synthase D1
				OASA1	827145	AT4G14880	81	2e-22	107	1805888	1805770	1805829	725431	O-acetylserine (thiol) lyase (OAS-TL) isoform A1
				CYSD2	832872	AT5G28020	82	1e-89	331	1805975	1805633	1805804	725456	cysteine synthase D2
				DES1	832873	AT5G28030	82	3e-95	349	1805954	1805620	1805787	725473	bifunctional cystathionine gamma-lyase/cysteine synthase
				AT5G09290	830788	AT5G09290	75	7e-21	102	3275485	3275630	3.27556e+06	744298	Inositol monophosphatase family protein
				SAL2	836521	AT5G64000	77	3e-26	120	3275486	3275644	3275565	744305	3'(2'),5'-bisphosphate nucleotidase
				SAL1	836519	AT5G63980	80	7e-129	461	3275454	3275946	3275700	744440	bifunctional 3'(2'),5'-bisphosphate nucleotidase and inositol polyphosphate 1-phosphatase
				APK4	836888	AT5G67520	80	2e-128	459	3615740	3615223	3.61548e+06	1.08422e+06	adenosine-5'-phosphosulfate kinase 4
				APK3	821077	AT3G03900	78	8e-25	114	3615562	3615705	3.61563e+06	1.08437e+06	adenosine-5'-phosphosulfate (APS) kinase 3
				APK	815963	AT2G14750	89	2e-58	226	4131824	4131993	4.13191e+06	1.60065e+06	Adenylyl-sulfate kinase 1
				ATSERAT3;1	816271	AT2G17640	75	2e-73	277	4588363	4588772	4.58857e+06	2.05731e+06	serine acetyltransferase 106
a Chr. is the chromosome of the respective SNP
