# Supplementary material for: Agronomic and Seed Quality Traits Dissected by Genome-Wide Association Mapping in Brassica napus
Source: Front Plant Sci. 2016 Mar 31;7:386. doi: 10.3389/fpls.2016.00386 (PMC4814720; doi:10.3389/fpls.2016.00386)
Supplement: Supplementary file 5 [file Table5.xlsx]

## Sheet: Table S5 - WR-MCLUST 1
Table S5: BLAST search results for all identified candidate genes for the single nucleotide polymorphism (SNP)-trait associations with P < 1.28e-05 (Bonferroni correction of =0.05) within a distance of 2.5 Mbp around the SNP-trait associations across the WR-MCLUST groups 1 of the winter trial. For abbreviations of the traits see Table 1.
Trait	SNP abbrev.	Chr.a	SNP	Candidate	NCBI	Locus tag	Identity (%)	Expect	BLAST	Start	End	Gene	Distance	Gene description
			position (bp)	gene	gene ID			value	score	position	position	position	to SNP
Seed quality traits
ADF	ADF.w1.A5.1	A05	17193043	GAUT10	816611	AT2G20810	81	2e-79	297	19586498	19586183	1.95863e+07	2.3933e+06	probable galacturonosyltransferase 10
ADL	ADL.w1.A5.1	A05	17193043	GAUT10	816611	AT2G20810	81	2e-79	297	19586498	19586183	1.95863e+07	2.3933e+06	probable galacturonosyltransferase 10
CEL	CEL.w1.C3.1	C03	15845852	QUA1	822105	AT3G25140	79	3e-165	581	16880595	16879919	16880257	1034405	Galacturonosyltransferase 8
ERA	ERA.w1.A9.1	A09	2949845	AT4G29470	829068	AT4G29470	79	6e-27	122	5055639	5055494	5.05557e+06	2.10572e+06	phospholipase A2-delta
	ERA.w1.C3.2	C03	55545323	FAE1/KCS18	829603	AT4G34520	84	0	1770	55685778	55684172	55684975	139652	3-ketoacyl-CoA synthase 18
HCL	HCL.w1.C8.2	C08	37152030	GAUT6	837189	AT1G06780	91	0	756	37894135	37894684	3.78944e+07	742380	probable galacturonosyltransferase 6
				LGT5	817607	AT2G30575	81	2e-144	513	37894682	37894141	3.78944e+07	742382	probable galacturonosyltransferase 5
LIA	LIA.w1.A7.1	A07	278027	AT4G29470	829068	AT4G29470	78	7e-26	118	753399	753549	753474	475447	phospholipase A2-delta
	LIA.w1.A8.2	A08	10137532	AT4G29470	829068	AT4G29470	75	9e-50	197	11622437	11622132	1.16223e+07	1.48475e+06	phospholipase A2-delta
NDF	NDF.w1.C5.1	C05	40017161	GAUT10	816611	AT2G20810	81	2e-155	549	39009267	39008710	3.9009e+07	1.00817e+06	probable galacturonosyltransferase 10
OLA	OLA.w1.A9.1	A09	2949845	FAR7	832303	AT5G22420	79	1e-25	118	4862688	4862541	4.86261e+06	1.91277e+06	putative fatty acyl-CoA reductase 7
				AT4G29470	829068	AT4G29470	79	6e-27	122	5055639	5055494	5.05557e+06	2.10572e+06	phospholipase A2-delta
	OLA.w1.A9.2	A09	30755286	FAR7	832303	AT5G22420	79	1e-25	118	31423418	31423271	3.14233e+07	668058	putative fatty acyl-CoA reductase 7
	OLA.w1.C8.2	C08	25746465	FAR7	832303	AT5G22420	77	3e-21	104	25625877	25626022	2.56259e+07	120516	putative fatty acyl-CoA reductase 7
	OLA.w1.C8.3	C08	37152030	PSAT1	839335	AT1G04010	86	0	865	37248941	37249705	37249323	97293	phospholipid sterol acyl transferase 1
				FAR7	832303	AT5G22420	78	4e-26	120	36134784	36134932	36134858	1017172	putative fatty acyl-CoA reductase 7
a Chr. is the chromosome of the respective SNP
