# Supplementary material for: Agronomic and Seed Quality Traits Dissected by Genome-Wide Association Mapping in Brassica napus
Source: Front Plant Sci. 2016 Mar 31;7:386. doi: 10.3389/fpls.2016.00386 (PMC4814720; doi:10.3389/fpls.2016.00386)
Supplement: Supplementary file 6 [file Table6.xlsx]

## Sheet: Table S6 - WR-MCLUST 2
Table S6: BLAST search results for all identified candidate genes for the single nucleotide polymorphism (SNP)-trait associations with P < 1.28e-05 (Bonferroni correction of =0.05) within a distance of 2.5 Mbp around the SNP-trait associations across the WR-MCLUST groups 2 of the winter trial. For abbreviations of the traits see Table 1.
Trait	SNP abbrev.	Chr.a	SNP	Candidate	NCBI	Locus tag	Identity (%)	Expect	BLAST	Start	End	Gene	Distance	Gene description
			position (bp)	gene	gene ID			value	score	position	position	position	to SNP
Agronimic traits
BOF	BOF.w2.A5.1	A05	17058542	PHYB	816394	AT2G18790	85	0	3938	17436858	17433402	17435130	376588	phytochrome B
				VRN1	821432	AT3G18990	82	2e-132	473	16379735	16379258	1.63795e+07	679046	B3 domain-containing transcription factor VRN1
				AP1	843244	AT1G69120	79	4e-22	107	17789288	17789416	17789352	730810	Floral homeotic protein APETALA 1
				SPA3	820767	AT3G15354	77	0	3003	18189758	18186337	1.8188e+07	1.12951e+06	protein SPA1-related 3
				SOC1-like	103858179		77	8e-49	196	14744899	14744639	14744769	2313773	MADS-box protein SOC1-like
Seed quality traits
GSL	GSL.w2.A4.1	A04	9376271	CYP79B3	816765	AT2G22330	89	0	1339	10803199	10804213	10803706	1427435	tryptophan N-monooxygenase 2
				CYP79B2	830154	AT4G39950	83	0	666	10804805	10805443	10805124	1428853	tryptophan N-monooxygenase 1
				SUR1-like	103837982	LOC103837982	81	1e-26	122	10808649	10808789	10808719	1432448	S-alkyl-thiohydroximate lyase SUR1-like
HCL	HCL.w2.A2.1	A02	22944153	GAUT1	825285	AT3G61130	77	0	670	21174814	21173995	2.11744e+07	1.76975e+06	alpha-1,4-galacturonosyltransferase 1
				GAUT12	835558	AT5G54690	86	0	2190	20652050	20653885	2.0653e+07	2.29119e+06	probable galacturonosyltransferase 12
LIA	LIA.w2.C8.1	C08	35835110	PSAT1	839335	AT1G04010	86	0	865	37248941	37249705	37249323	1414213	phospholipid sterol acyl transferase 1
				LOX3	838314	AT1G17420	84	0	2113	34363076	34361116	34362096	1473014	lipoxygenase 3
				AT1G72520	843584	AT1G72520	84	0	823	34361927	34361162	3.43615e+07	1.47357e+06	lipoxygenase 4
SUL	SUL.w2.A8.1	A08	11960873	SERAT3;2	829716	AT4G35640	78	6e-87	322	12519846	12519429	1.25196e+07	558764	serine acetyltransferase 3;2
				APR2	842514	AT1G62180	78	2e-22	107	9463513	9463638	9.46358e+06	2.4973e+06	5'-adenylylsulfate reductase 2
				APR1	825793	AT4G04610	77	5e-23	109	9463638	9463508	9463573	2497300	5'-adenylylsulfate reductase 1
				APR3	828288	AT4G21990	82	9e-33	141	9463508	9463638	9463573	2497300	5'-adenylylsulfate reductase 3
a Chr. is the chromosome of the respective SNP
