# Supplementary material for: Agronomic and Seed Quality Traits Dissected by Genome-Wide Association Mapping in Brassica napus
Source: Front Plant Sci. 2016 Mar 31;7:386. doi: 10.3389/fpls.2016.00386 (PMC4814720; doi:10.3389/fpls.2016.00386)
Supplement: Supplementary file 7 [file DataSheet1.xlsx]

## Sheet: Data Sheet S1
Data Sheetr S1. Mean values of the phenotypic data of agronomic and seed quality traits of the 405 inbreds of the ASSYST diversity set of B. napus.
ASSYST	Genotype Name	Trial	agronomic data															seed quality data
No			EMR	DAE	SAW	WIH	PHO	LOF	BOF	BLC	EOF	MYD	LOM	PTH	DBH	PHM	DTH	TGW	AVA	MOI	OIL	PRT	GSL	SUL	OLA	LIA	ERA	NDF	ADF	HCL	ADL	CEL
1	Alesi	winter trial	7.4654	6.7247	3.0203	7.4313	2.9082	2.4107	4.1387	2.0999	4.5137	8	1.9021	145.678	3.0457	2.3336	34.8723	4.2414	4.2607	5.1624	45.0597	18.9276	12.4148	0.3648	67.3835	8.7819	2.6906	17.3392	12.572	4.7184	6.155	6.331
2	Remy	winter trial	7.236	7.6806	3.0037	6.1531	3.659	2.3584	3.426	2.108	4.7686	6.5	2.0022	146.351	1.674	2.3336	38.7221	4.7512	4.6342	5.0881	46.8839	18.5826	16.5908	0.3176	67.1546	10.1305	0.9257	15.9092	11.775	4.3976	5.8725	5.7295
3	Robust	winter trial	7.7112	7.568	2.6871	6.3063	2.0009	2.4015	5.1407	2.1128	6.2708	5	2.1884	152.302	3.6191	4.3336	39.3359	5.254	4.9012	5.3431	44.9349	20.0049	17.7326	0.3758	64.9932	10.2491	-0.8393	16.1947	11.6341	4.7123	5.6225	6.0382
4	Alaska	winter trial	7.1822	7.0812	2.6592	8.0057	3.5454	2.4155	3.9952	2.1067	3.0361	5	3.2924	155.314	5.595	6.3336	48.2934	4.4918	4.6576	5.445	45.1136	19.1916	16.294	0.3732	63.1207	11.2042	0.3979	17.7543	12.9089	4.8212	6.8075	6.2778
5	Pirola	winter trial	6.0737	6.478	3.3222	7.4036	3.7632	3.1074	3.1562	2.1018	3.0264	5	3.0886	128.965	6.0505	6	45.4125	4.4106	4.4547	5.5149	45.3296	20.7819	16.1484	0.3724	65.2002	10.5615	0.8568	17.0294	12.1569	4.6363	6.3675	6.0131
6	Adder	winter trial	7.143	6.8858	3.6625	7.679	3.7108	3.4269	3.1423	2.105	2.5129	4.5	2.0508	141.741	5.3736	4.3336	36.9791	5.6347	5.3159	5.1084	45.0973	19.5548	16.6703	0.3681	62.1885	10.1966	-0.6432	16.7961	11.757	5.0647	5.43	6.4393
7	Milena	winter trial	6.8262	7.9383	3.6263	7.2942	3.9024	2.3169	3.2874	2.1021	1.5415	5	2.3291	140.221	3.4191	3	35.8316	5.1266	4.7543	5.2115	45.3242	20.1708	16.3218	0.3823	65.6897	9.8264	1.3302	17.0378	12.378	4.8877	6.275	6.2732
8	Allure	winter trial	6.7265	7.2155	4.3015	7.4853	4.631	3.0619	2.7159	2.1006	2.4787	5.5	3.1024	148.11	3.7407	2.3336	42.634	5.0273	4.9377	5.3415	44.857	20.3742	14.3437	0.3447	65.3963	9.8872	0.2365	16.8724	12.1649	4.8979	5.8625	6.2098
9	Agalon	winter trial	6.675	6.617	4.6531	7.9731	3.6472	2.3547	3.2806	2.1073	2.2747	7	1.4522	142.28	2.9849	4.3336	37.8969	4.7235	4.523	5.6734	46.7846	19.8574	20.183	0.4637	69.0832	9.7032	-1.2608	16.9858	12.9983	4.4314	7.2125	5.935
10	K615	winter trial	6.7673	6.1838	2.3229	6.6511	3.9202	2.0182	3.427	2.1031	6.7489	5	3.0195	130.501	5.6508	4	27.992	4.9839	4.655	5.1136	42.753	23.0931	37.1711	0.6099	61.5904	10.4734	-0.0405	16.4527	10.2564	5.4625	4.7425	6.6011
11	Picasso	winter trial	7.6345	7.494	3.6659	7.1801	3.8663	3.4075	3.9988	2.1061	4.3066	4.5	2.1444	146.287	3.2829	4.3336	37.0493	4.2739	4.4174	5.66	45.1744	19.9464	18.9667	0.3983	66.2337	10.852	0.5857	17.6672	12.9457	4.5091	7.2225	6.068
12	Lord	winter trial	7.1938	7.4209	5.3445	6.7959	3.946	2.4141	1.7119	2.1013	1.9565	6	2.7222	132.446	5.0585	4.3336	38.2741	4.4761	4.38	4.7076	46.9446	20.9365	15.2269	0.3319	61.1242	11.2375	-0.0151	15.2944	10.0423	5.1072	4.5825	6.2079
13	KW3077	winter trial	7.1973	6.3955	5.3091	6.693	4.4225	2.7138	2.4265	2.104	1.974	6.5	1.4381	135.638	4.0564	4.3336	28.6548	5.5898	5.0879	5.5435	45.2742	21.7024	20.6013	0.3729	62.7578	12.3163	5.1417	15.4302	10.413	4.893	4.8275	5.8559
14	Rodeo	winter trial	7.7704	7.837	3.6809	6.2282	3.9112	2.7177	3.9966	2.1039	5.2888	7	1.946	147.078	3.3217	2.3336	38.9744	4.8941	4.6198	5.6249	45.4255	20.3546	12.6836	0.3619	68.7182	9.6618	1.1037	17.2671	12.9029	4.359	7.085	5.8879
15	Rapid	winter trial	6.6197	7.3263	3.666	7.2892	3.3158	3.3969	3.5756	2.1025	3.464	7.5	2.746	152.547	4.3667	2.3336	41.6133	5.5814	5.1747	5.3772	46.3546	19.7928	12.751	0.3281	65.4579	10.3426	0.7308	17.2588	12.7657	4.44	6.9125	5.9054
16	Boston	winter trial	7.8064	7.2578	3.9973	7.5834	4.2064	2.3796	3.1475	2.1072	1.5273	4.5	2.157	138.993	4.3202	6.3336	44.8919	5.0427	4.6685	5.0202	47.6355	19.6319	16.1567	0.3615	65.7702	10.7738	-0.7929	16.382	11.8267	4.5292	6.38	5.8655
17	Escort	winter trial	7.9344	7.3705	2.6846	7.4731	4.8823	2.411	3.1473	2.1071	2.2954	6.5	3.2979	142.716	3.9774	6.3336	36.4686	5.284	4.8319	5.4415	44.6624	21.1728	20.3778	0.4303	65.292	10.5145	1.2649	17.007	12.0172	4.7884	6.22	6.1426
18	Montego	winter trial	7.5283	6.775	3.989	7.1807	4.1304	2.4019	2.566	2.1044	3.1877	5.5	1.9667	132.113	2.3627	2.3336	41.4816	4.5252	4.3285	5.4734	46.3502	21.0288	12.0234	0.3666	65.6383	10.8766	-1.7168	16.119	11.745	4.6096	6.4225	5.7818
20	Pacific	winter trial	7.3512	7.563	4.0246	5.3673	3.6499	2.7834	3.1337	2.1086	2.9312	5.5	2.0605	131.568	4.0379	6.3336	35.539	4.9508	4.8306	4.3677	47.3455	18.5301	14.639	0.323	62.4551	10.9333	-0.3871	15.6887	10.9875	4.9558	5.2025	6.2746
21	Savannah	winter trial	7.6311	7.1635	4.3539	7.3733	3.5283	3.1017	3.2891	2.0994	2.7252	5.5	2.8959	137.118	3.0576	4	40.011	4.8421	4.5774	5.0249	47.1113	19.6053	10.2056	0.3601	64.2395	11.3081	-1.3346	16.9107	12.2511	4.4941	6.755	5.8913
22	Missouri	winter trial	7.5467	6.9133	4.6547	7.6218	4.4785	2.4285	3.9985	2.1051	2.1488	6	1.8225	145.644	3.9233	3	50.3841	4.7874	4.3192	5.1033	46.4889	18.8874	12.11	0.3552	68.5649	8.986	0.8184	17.2805	12.9682	4.6463	6.73	6.1815
23	Manitoba	winter trial	7.7824	7.6093	3.9938	6.7923	4.5725	3.3341	3.8521	2.0994	5.2273	6.5	2.9338	153.338	2.3204		45.7465	4.8646	4.5366	5.9073	44.9831	20.3209	16.6145	0.3994	67.9294	9.0968	1.1157	17.587	13.2211	4.3785	7.2375	5.9961
24	Ladoga	winter trial	7.2634	7.2673	4.6715	7.8312	3.8231	2.3522	3.8599	2.1019	2.0064	7.5	2.4886	139.531	2.9782		47.5992	5.4564	4.9438	5.3838	46.464	19.1846	17.3015	0.4223	67.6469	10.0356	-0.2715	17.8338	13.5083	4.4005	7.6375	6.0257
25	Atlantic	winter trial	7.4403	7.2873	4.3178	7.2095	5.229	2.4263	2.9918	2.1077	2.264	7.5	2.6344	142.579	2.9134	2.3336	37.3096	4.4835	4.3491	5.2905	46.5409	20.0537	18.7891	0.3684	68.7156	9.9502	2.3517	16.9926	12.3663	4.5453	6.4825	5.9444
26	Cooper	winter trial	7.4566	6.6168	3.6514	7.2357	3.3362	2.7582	3.4296	2.1059	3.5001	7	1.7322	144.378	2.3184	2.3336	41.2699	4.9539	4.7115	4.7857	45.7082	20.5053	14.1982	0.3513	63.2201	10.7406	-0.3436	16.9536	11.6313	4.8636	5.77	6.1727
27	Licapo	winter trial	7.367	7.9649	3.3282	6.0759	3.6231	1.8169	5.8538	2.1006	7.4173	7	5.0923	164.299	4.2477	6.3336	28.6429	4.1801	4.264	5.4278	42.9211	22.784	16.0475	0.4505	62.0833	11.3887	-1.5258	17.1715	11.5441	5.1136	6.395	6.2609
28	Capitol	winter trial	7.7134	6.1507	4.3243	7.3706	3.2358	3.1107	4.1362	2.1074	3.4952	6.5	2.9898	151.462	5.6693	4	35.1442	5.4322	5.1314	5.3271	44.7108	20.6326	16.9951	0.3972	64.3895	10.1326	-1.4495	17.297	12.3703	4.8148	6.625	6.1038
29	Idol	winter trial	7.3164	6.656	5.6569	7.5824	3.7064	2.3877	2.2879	2.1033	2.2862	6	3.3649	140.081	4.6513	4.3336	33.9993	4.6422	4.4688	4.773	47.3546	19.1265	17.001	0.3502	65.56	9.9928	0.4899	16.208	11.7644	4.6247	6.1125	5.9718
30	Vivol	winter trial	7.3372	7.1292	3.7036	6.979	4.0053	2.3815	4.1463	2.1006	5.2646	4	3.3066	147.328	4.6553	4.3336	36.1142	4.3547	4.3593	5.1144	46.3146	20.7611	20.6847	0.4258	63.9077	10.9728	-2.6759	15.5788	10.7798	4.6541	5.575	5.8298
32	Lirajet	winter trial	7.9536	6.9727	2.9606	8.1184	5.1054	2.3918	4.4337	2.098	5	5	3.7643	154.778	4.3568	4	40.4737	4.9303	4.753	5.6176	43.6288	19.443	13.9825	0.3845	70.0898	8.6008	0.7387	18.5607	13.8344	4.8805	7.1	6.5712
33	Lisabeth	winter trial	7.0084	6.1314	3.0112	7.361	4.3486	2.3061	4.8523	2.1056	5.522	7.5	3.484	151.633	4.0256	2.3336	24.4471	4.4406	4.6177	5.4827	45.2411	20.8064	29.3367	0.4986	69.0369	8.9827	4.298	17.7288	13.0741	4.4661	7.495	5.9866
34	Lipid	winter trial	7.5482	7.1093	5.0204	8.209	4.5708	2.3533	2.856	2.1038	1.5232	7	2.9765	149.082	4.0091	3	40.5354	5.7922	5.4383	5.3203	42.8829	20.4537	8.111	0.248	62.361	11.1021	3.1017	18.5665	13.2309	5.2045	6.3175	6.7279
35	Lipton	winter trial	8.0516	7.1923	3.6417	7.4078	5.0317	3.0611	3.0017	2.1013	2.5021	5	3.459	133.096	3.6273	2.3336	34.8142	5.345	4.9896	4.8681	45.2874	21.412	51.4293	0.6293	69.9082	9.2759	0.7495	17.0831	11.6678	4.6476	6.4575	5.9473
36	Lisek	winter trial	7.7048	6.9229	3.393	7.014	6.2981	4.353	3.8513	2.1067	5.7512	4.5	4.0262	140.397	5.0049	4.3336	44.3557	5.1953	4.758	5.4302	42.6273	20.5523	11.4786	0.3628	66.278	9.6496	-0.3072	18.6823	13.6178	4.9987	7.1575	6.4692
37	Contact	winter trial	6.9633	6.7323	5.3525	7.4391	3.808	2.4024	3.0008	2.0963	2.548	5	2.2952	142.908	5.7001	4	36.5463	4.7928	4.6389	5.2835	46.8897	21.0892	17.057	0.4425	74.1893	8.541	-0.3104	16.4804	12.0646	4.3111	6.5125	5.7165
38	Lion	winter trial	7.2871	7.4525	2.3473	5.9739	2.5727	3.0832	3.7117	2.1046	4.4619	6	2.6862	141.455	3.9582	2.3336	35.064	4.353	4.5369	5.1086	45.7502	20.2717	17.9108	0.3394	65.364	9.8212	2.6058	16.8742	12.1745	4.7305	6.225	6.2279
39	OASE	winter trial	7.9953	7.467	4.0086	7.3641	3.9154	2.4453	3.5709	2.1075	2.9162	5.5	2.1585	145.312	3.0458	2.3336	37.7916	4.8048	4.7099	4.7647	47.1165	19.2267	12.425	0.3359	66.7078	9.721	2.0524	16.7367	12.3133	4.5521	6.285	6.1738
40	Apex	winter trial	7.823	7.3166	2.9912	6.8987	4.0974	2.3128	3.5678	2.1118	5.2694	6.5	2.6144	138.433	3.6268	2.3336	39.4258	4.5369	4.3394	5.1056	45.4524	20.0523	20.6953	0.394	67.7622	10.2301	1.639	17.0789	12.3386	4.8732	6.3525	6.3239
41	Recital	winter trial	7.7364	7.5255	2.9654	5.9824	3.8737	2.3309	3.1422	2.1095	2.5354	5.5	2.4079	138.914	4.0623	4.3336	38.7356	4.8309	4.7229	5.4784	45.2993	19.6289	16.2485	0.3513	65.7844	10.2224	1.9501	17.2117	12.4716	4.7277	6.345	6.0036
42	Magnum	winter trial	6.5404	7.5016	4.0317	6.9652	4.1648	2.3701	4.1451	2.106	5.4831	8	3.3154	150.738	3.6848	6.3336	22.4491	6.2167	5.7673	5.2462	41.7169	24.6914	27.6838	0.4685	66.1023	11.5986	4.481	16.5831	11.1587	5.0163	5.7775	6.0611
43	Madrigal	winter trial	7.4705	7.9519	3.6475	6.8307	3.3549	2.3415	4.1479	2.1053	3.4364	6.5	3.2589	144.669	3.5582	4	48.2018	5.1907	4.8028	5.1527	44.5985	22.5952	19.8582	0.4384	65.3638	9.6546	1.148	16.8843	11.7392	4.8926	6.2	6.1876
44	Laser	winter trial	7.2227	6.6576	2.9688	8.5186	3.1173	3.0225	4.2904	1.9361	5.5327	7	3.1336	156.524	4.6335	3	49.1365	5.1499	4.5704	5.233	46.9896	19.6318	15.8567	0.3822	64.0215	10.4974	-1.7345	16.9579	12.2464	4.5716	6.5925	5.9015
45	Fortis	winter trial	6.4907	7.2363	2.6721	6.9368	3.231	3.3971	3.5778	2.1072	4.4971	5	2.9294	143.628	3.6472	2.3336	41.0473	5.0486	5.0278	5.1747	45.2281	20.0954	11.5787	0.3795	68.9133	8.53	1.4756	16.9676	12.5964	4.5756	6.195	6.2591
46	Smart	winter trial	6.569	6.731	4.3219	7.8889	2.8563	2.3869	2.8524	2.1042	3.4421	7	2.5504	143.28	3.6413	2.3336	51.2097	4.9208	4.5644	4.7253	45.7003	18.8847	18.0465	0.3985	68.3092	9.7209	-0.6782	17.268	12.4709	4.7873	6.4675	6.2128
47	Roxet	winter trial	7.1382	6.7602	4.0139	7.8185	2.3642	3.0969	4.2843	2.1062	4.9425	6.5	3.1133	153.499	2.6163	2.3336	43.1138	5.0661	4.6624	5.2905	45.7442	20.3257	22.5255	0.3651	66.9755	10.1041	2.3498	17.3263	12.8951	4.5431	6.9825	5.8985
48	NK Bravour	winter trial	6.0088	5.8463	3.3281	7.262	3.6273	2.3231	4.7181	2.1024	6.2329	7	4.4776	154.012	2.6612	2.3336	33.1288	4.5904	4.574	5.2115	46.4036	20.3492	15.4238	0.4291	64.3579	10.9357	-1.8051	16.9583	11.9636	4.6171	6.51	6.0632
49	NK Fair	winter trial	6.9798	6.9348	4.0081	7.4723	4.0669	2.7275	4.0031	2.0983	3.7616	5	1.8277	141.873	3.638		35.6406	4.4463	4.2865	5.357	46.1235	21.4495	16.4331	0.3797	64.9108	10.8519	1.152	15.3788	10.9501	4.5647	5.54	5.65
50	Aviso	winter trial	7.6649	7.0914	3.3279	6.9842	3.5292	3.0409	3.2986	2.0986	4.0839	6	2.2212	144.7	2.755	2.3336	34.2921	5.084	4.8214	5.363	46.2877	20.09	14.981	0.3785	61.7266	11.8355	0.1908	16.6842	11.876	4.865	6.105	6.0419
51	Sansibar	winter trial	3.6594	5.1753	4.0093	7.4469	3.2647	3.1119	4.5726	2.1089	6.001	5.5	2.4486	146.156	4.9821	4.3336	29.4205	4.0301	4.2385	5.4304	44.6578	18.8383	18.9083	0.3719	63.6555	9.6648	2.6952	17.4538	12.9851	5.0521	6.1925	6.5354
52	SWGospel	winter trial	7.7317	6.6082	4.3001	7.8146	3.5296	2.4155	2.5835	1.9375	3.0683	6	2.6376	139.268	4.4226	6.3336	48.6057	4.4707	4.4184	5.0364	47.0737	18.9603	17.0588	0.3712	65.9894	9.7149	-1.1357	16.6577	11.992	4.7212	6.0825	6.1322
53	Verona	winter trial	6.8061	6.067	2.9977	7.346	5.0719	2.4225	4.7168	2.1044	5.8374	6.5	1.7598	155.74	2.3211	2.3336	36.4759	4.7325	4.6359	5.5566	45.7048	20.3638	16.8339	0.4202	64.63	10.3063	-1.9553	16.8628	12.1009	4.5551	6.585	5.9836
54	Tenor	winter trial	6.5856	7.4191	4.3528	6.9991	2.8712	3.3547	2.5744	2.1022	3.0165	5.5	3.6028	142.329	3.0102	6.3336	28.5812	4.6126	4.4213	5.3332	47.7815	21.1885	16.4957	0.4558	65.8984	10.6385	-1.1708	16.1958	11.6012	4.3091	6.5525	5.6174
55	Expert	winter trial	6.3793	7.2981	2.6294	7.9926	3.4012	2.3371	3.1423	2.1005	3.0095	6.5	3.3737	133.011	4.0515	2.3336	43.9798	6.0104	5.417	5.1325	46.5933	19.6617	18.2691	0.3799	64.6702	9.4732	-2.8209	16.0919	11.7479	4.7899	5.5675	6.1065
56	Musette	winter trial	6.7738	6.4231	5.0058	8.2313	3.7339	2.3826	3.1446	2.1065	2.9811	5	2.6596	144.585	6.0243	6.3336	36.6204	4.4917	4.5725	5.7388	46.0693	20.8019	18.4176	0.4833	67.3842	10.4059	3.3445	17.1867	12.7645	4.2808	7.235	5.7818
57	Kvintett	winter trial	7.8406	6.5668	2.313	8.1853	3.9701	2.3829	4.1557	2.1103	6.0127	5.5	3.231	143.271	3.6258	2.3336	40.484	4.6993	4.6106	5.7292	44.9559	21.1649	15.2854	0.4323	66.6728	9.6297	0.2024	16.9759	12.2716	4.6926	6.5025	6.04
58	Falstaff	winter trial	6.2032	6.2285	2.3496	8.1859	4.8599	3.0861	3.5858	2.1074	4.5	6	2.2816	142.044	5.9408	2.3336	38.523	4.2515	4.3112	5.5116	46.4044	20.1416	20.7593	0.4237	65.9313	11.2417	-1.4939	16.635	12.4137	4.5217	6.8675	5.8175
59	SW Sinatra	winter trial	7.2426	7.2368	4.6816	7.0781	3.7416	2.4073	3.9927	2.0968	4.5589	6.5	2.1072	156.616	3.0494	2.3336	36.4559	4.8924	4.8731	5.7048	44.8487	20.5074	17.2286	0.3779	65.7488	8.9709	0.1425	16.4957	12.0342	4.7717	5.61	6.1734
60	Viking	winter trial	7.2156	6.9659	5.3162	7.3352	3.7662	3.0864	2.8627	2.1065	3.2388	5.5	2.2423	142.731	4.691	4	45.7583	4.4018	4.2357	4.7698	46.6448	20.8671	8.2038	0.3161	60.8968	12.127	-2.2887	15.8104	10.551	5.2515	4.795	6.219
61	Aragon	winter trial	7.1836	6.1425	4.0042	8.1722	4.0504	2.4096	3.1393	2.1117	2.2692	5.5	2.3745	138.487	2.9657	0.3336	38.2735	5.2119	4.9648	5.2947	47.772	18.9795	15.1969	0.3936	67.4089	10.2893	-1.7382	16.7313	12.7383	4.333	7.175	5.748
62	Aurum	winter trial	6.8015	5.9442	2.6498	8.6228	3.1218	2.4292	3.1335	2.1048	4.8119	6	2.1651	137.578	3.6725	0.3336	44.1732	4.4944	4.3479	5.0367	45.7804	19.6692	14.0179	0.2877	63.9327	10.1045	-2.0656	16.5273	12.1117	4.8309	6.065	6.1279
63	Lorenz	winter trial	6.9737	7.1643	3.9884	7.979	4.6144	2.412	3.4244	2.1019	2.7457	6.5	3.0416	137.94	4.0369	3	45.2595	4.7939	4.4811	4.9768	48.6777	18.3243	20.9756	0.3727	64.5694	10.3237	0.1232	15.5891	11.5472	4.5478	5.72	5.7756
64	Baros	winter trial	7.3429	6.0566	4.6548	7.1694	3.9604	2.4218	3.1391	2.1086	1.7615	4.5	2.4347	141.042	6.3307	4.3336	44.808	4.8217	4.4873	5.338	45.8242	18.9223	13.506	0.3616	63.2507	11.174	-4.4475	17.1696	12.4759	4.8821	6.2975	6.2012
65	Rasmus	winter trial	6.2558	6.6697	4.6518	7.6337	3.5119	2.3518	3.7243	2.1074	3.9826	6.5	2.0659	137.947	3.035	4.3336	49.224	4.7904	4.7754	4.9493	46.0804	20.3976	11.5656	0.3668	65.2165	10.1815	1.3652	17.0742	12.2714	4.7159	6.385	6.2882
66	Gefion	winter trial	6.8424	6.7635	4.018	7.6724	3.798	2.4518	3.2877	2.1005	4.4586	7	1.8238	144.679	2.4899	2.3336	39.2591	4.1376	4.2962	5.0045	46.7732	19.9913	16.5393	0.3908	68.7174	9.4035	-0.3461	16.6292	12.0045	4.5944	6.2425	6.1559
67	Nugget	winter trial	7.2414	7.1259	2.6782	6.9626	6.0459	2.3253	3.2879	2.1043	3.8084	7	2.0908	126.871	3.9801	4.3336	39.6877	4.4145	4.2379	5.6021	45.5358	20.1703	13.1476	0.3774	64.256	10.3305	-0.6952	16.6574	11.9981	4.8171	5.9525	6.1238
68	Zephir	winter trial	6.6228	6.821	4.3105	7.6063	3.8324	3.3037	4.1488	2.1125	4.5	6	2.5042	162.412	3.9792	4.3336	39.3491	5.0076	4.889	5.7008	45.9149	20.3115	16.3439	0.4133	66.6083	9.9252	-0.6395	16.7217	12.165	4.6457	6.45	5.9269
69	SLM 0413	winter trial	7.6355	7.4556	4.3416	6.9867	3.4478	3.3811	3.0001	2.1044	2.2703	4.5	2.602	147.191	3.7104	6.3336	38.753	4.4307	4.2284	5.6503	46.5763	19.4052	11.3523	0.2704	65.7347	10.0232	1.9082	16.8109	12.7945	4.4562	6.5875	5.808
70	SLM 0512	winter trial	6.9694	7.1017	3.6707	6.8797	4.5701	2.3372	3.5673	2.1171	1.559	6	1.7491	130.474	4.2662	2.3336	35.5309	5.1808	4.9631	4.8292	46.5858	19.9587	14.5611	0.3303	64.7802	10.6595	1.4675	16.3565	11.6979	4.7689	5.7	6.2056
71	LSF 0519	winter trial	7.4932	7.7764	4.0204	6.6218	3.9112	2.7251	3.9955	2.1142	3.971	6	1.8632	153.717	3.923	2.3336	42.689	4.051	4.2981	5.2984	47.5422	18.1709	16.4649	0.3486	68.034	9.5073	0.1869	16.0166	11.9926	4.3246	6.19	5.7306
72	Beluga	winter trial	6.4644	6.6324	3.6457	7.3861	3.0219	2.4391	3.4216	2.1049	2.7985	6.5	2.1163	145.382	3.628	2.3336	37.757	5.4197	5.1768	5.6949	46.0709	20.8512	19.45	0.4227	65.9528	10.6307	0.9533	16.4151	12.0318	4.4445	6.4925	5.7205
73	Amor	winter trial	6.16	6.3826	5.6853	7.2046	4.3617	2.4276	2.8554	2.1036	3.2921	5.5	2.8597	136.191	4.0172	4.3336	42.9712	5.2595	4.9499	5.4041	43.3328	18.9277	16.3109	0.3452	65.7765	9.8075	-1.6566	18.1682	13.3931	4.9664	6.575	6.5074
74	Ascona	winter trial	7.0694	7.3982	3.3346	7.9094	4.9899	3.1062	4.4298	2.1046	4.2097	6	5.0975	150.754	5.605	7	35.2415	4.8818	4.751	5.1192	45.7976	20.3589	16.9598	0.3705	62.5175	11.624	-0.2639	16.6194	11.3029	4.9392	5.67	6.1637
75	Campari	winter trial	7.5634	7.9431	2.3048	4.3439	5.2521	3.8355	5.567	2.0959	7.7242	3.5	6.985	148.762	6.4201	5	23.2582	4.4122	4.432	5.9349	42.754	22.8919	21.0488	0.4217	65.7323	10.2652	2.4592	16.9556	12.4383	4.536	7.0189	5.9441
76	Caramba	winter trial	7.3112	7.3267	3.3061	7.5453	5.0286	3.0894	3.9994	2.099	5.0521	4.5	5.0227	155.37	6.6608	2.3336	44.3177	5.1473	4.8081	5.6265	44.0761	21.0262	15.4743	0.3745	62.4183	10.7515	-0.5828	17.2147	12.1028	5.1966	5.8325	6.3555
77	Duell	winter trial	7.6154	6.1175	3.9788	7.8014	4.6648	3.3463	2.7212	1.9373	2.9812	4	2.6229	128.479	3.7967	2.3336	32.1923	4.8096	4.8433	5.2196	46.7467	19.3289	13.5695	0.34	64.8522	10.8725	-2.7011	16.9546	12.2104	4.5601	6.665	5.9485
78	Express 617	winter trial	7.4117	6.4591	3.6855	8.2065	3.3617	2.3108	2.9929	2.1128	3.5462	6	2.1856	139.415	2.5983	2.3336	30.982	4.914	4.5018	5.1652	48.2993	19.96	18.1425	0.3996	68.8834	10.4764	1.4177	15.918	11.8911	4.2437	6.565	5.614
79	Jessica	winter trial	7.3289	7.1055	3.3533	8.0935	2.7677	2.5242	4.5654	2.1036	4.6934	6	3.0007	156.28	5.974	5	56.3484	4.5008	4.5703	5.0536	46.8186	19.0588	12.6987	0.3505	67.2983	8.9011	3.3554	16.8946	12.5622	4.5479	6.3925	6.0506
80	Orlando	winter trial	7.559	7.6657	3.016	7.1056	3.513	2.3741	3.7094	2.1029	3.944	4.5	3.8103	135.258	5.3726	6.3336	38.4768	4.7365	4.7026	5.227	46.806	18.2832	14.0221	0.3304	65.0393	9.6637	0.3734	16.4471	12.4993	4.6854	5.9975	6.0511
81	Pollen	winter trial	7.0045	6.8363	3.0066	7.8185	3.4872	3.2841	2.7168	2.108	4.2327	6	3.2459	129.249	3.9375	2.3336	35.2325	4.6346	4.5146	5.6631	47.5987	19.6526	19.6937	0.4609	67.9545	9.5507	1.3881	16.6557	12.5906	4.2979	6.9525	5.797
82	Prince	winter trial	7.226	5.9431	3.6698	7.6764	4.916	2.7673	3.1455	2.0978	2.9284	5	2.6978	128.99	4.7291	4.3336	31.3334	4.4022	4.401	4.9385	46.3505	17.7964	13.1445	0.3053	63.1573	9.5635	-0.4352	17.1504	12.3117	5.1184	5.9825	6.4431
83	Wotan	winter trial	6.9524	6.7871	3.6549	7.7127	6.7519	2.4109	4.4269	2.1094	5.2245	6.5	2.7038	150.874	4.9867	4	39.049	4.8495	4.6699	5.2122	44.5015	19.1475	13.2978	0.342	67.8874	9.4155	0.2542	17.9582	13.2141	5.03	6.76	6.6496
84	NK Nemax	winter trial	7.4919	7.3023	3.6815	7.1939	6.1805	2.3982	3.7145	2.1033	3.9581	7	3.086	146.195	5.3928	6.3336	32.724	5.0307	4.8025	5.0962	46.1522	19.2616	13.5342	0.3228	67.7761	9.6195	-0.1867	17.0402	12.6697	4.8381	6.43	6.3555
85	NK Passion	winter trial	7.2624	7.8088	5.6577	6.9994	2.5678	2.3201	2.5853	2.1024	1.9876	5	2.4506	135.479	5.3713	2.3336	39.2742	5.1578	4.7416	4.7766	47.8642	19.3414	13.4765	0.3507	67.0036	10.1773	1.1483	17.0865	12.4106	4.4199	6.875	5.8557
86	Lilian	winter trial	7.2633	6.5049	5.6549	7.2013	3.6953	2.3404	3.2836	2.1089	2.4657	6	2.1704	145.745	3.6932	2.3336	38.471	4.7629	4.5488	4.6788	48.2213	19.1545	15.1111	0.3631	65.8985	10.8647	-2.9358	16.0046	11.4332	4.564	6.17	5.7243
87	Barrel	winter trial	7.0517	7.3733	4.6424	6.2306	4.0855	2.4201	3.4269	2.0986	3.2087	6.5	3.046	146.25	3.3594	2.3336	39.7727	4.6254	4.357	4.927	47.8962	19.0429	16.5077	0.351	69.5264	9.3186	1.568	16.7286	12.7398	4.3848	6.9675	5.9529
88	KW1519	winter trial	6.3149	6.9011	4.3205	6.8287	5.2664	2.4462	3.1488	2.1038	5.947	5.5	2.972	138.015	4.0377	4.3336	15.8666	5.1007	5.002	5.5161	43.5539	23.6483	31.6225	0.4844	64.8514	11.6728	7.7977	17.305	11.8751	4.7837	6.7155	6.1553
112	Mansholt	winter trial	7.4662	6.8161	3.0247	8.2032	3.678	3.0693	3.5669	1.4237	4.0159	4.5	3.8127	133.926	5.6212	5	31.825	3.9233	3.8471	5.2236	48.8817	21.6179	61.2187	0.6998	75.2688	7.097	41.7472	16.7291	12.809	3.6936	7.375	5.7524
113	Samourai	winter trial	5.0691	5.795	3.6428	7.3693	3.2632	3.1019	4.7171	2.1007	5.744	7.5	2.4358	160.44	1.9319	2.3336	32.7986	4.5575	4.6984	5.1602	45.6583	19.7329	17.3048	0.383	64.2152	8.9681	-0.017	16.2747	11.7952	4.8986	5.9325	6.2872
114	Sollux	winter trial	7.8946	7.6548	3.0393	6.5347	4.0311	2.413	4.1411	2.0954	3.994	5.5	3.6024	151.204	4.4646	2.3336	34.4442	5.1017	4.5098	4.6032	49.0397	21.6096	72.0077	0.6968	72.9093	7.7477	40.6545	15.1836	10.536	4.0006	5.24	5.7874
116	Erox	winter trial	6.9939	7.7836	3.9852	7.5237	3.7968	3.0817	4.0003	2.1124	4.4865	4	3.1115	150.046	5.5898	4.3336	29.826	4.7217	4.5986	5.4333	43.7184	21.9977	79.4839	0.9924	63.2674	11.8356	0.0099	17.7924	10.9377	5.0086	6.5575	5.9026
117	Maplus	winter trial	7.5304	7.2827	3.6714	7.3021	6.9043	2.319	4.1463	2.1037	4.4955	5	3.1423	146.478	6.6951	4.3336	39.6259	4.7356	4.5789	5.0489	50.4596	20.671	17.0452	0.3714	72.5669	8.2774	43.4143	15.4486	12.4608	3.7153	6.0775	5.865
118	Askari	winter trial	6.7674	7.5823	2.6818	7.5728	4.7464	2.4497	3.5815	2.109	5.1972	7	3.2941	155.95	5.1977	2.3336	25.9726	5.1581	5.0674	5.3143	48.6522	22.2015	74.1478	0.7751	71.9661	7.9544	42.9501	15.5002	10.824	4.0181	5.4925	5.7816
119	Lirabon	winter trial	6.7914	6.8194	4.6471	7.6832	3.6503	2.3451	3.0007	2.1044	3.0076	5	2.7485	140.197	4.3288	2.3336	36.3626	4.6398	4.3709	5.234	48.4092	20.3112	64.7866	0.7001	74.8726	8.0072	36.2934	16.9207	12.5246	3.8665	6.9325	5.7632
120	Darmor	winter trial	7.3935	6.7811	4.3483	7.4069	4.7666	3.3428	3.1442	2.1129	3.0392	5	3.8822	135.156	5.7052	5	41.8137	5.1398	4.7966	5.4573	45.6485	20.0953	11.5271	0.3563	64.035	10.5315	3.327	17.4572	12.8419	4.9308	6.4525	6.274
121	JetNeuf	winter trial	6.7476	6.5016	3.7052	7.6958	4.1801	4.0387	3.1439	2.1037	2.7649	5	3.6961	145.609	6.0217	4	36.489	4.9554	4.773	5.3641	45.1017	20.4277	55.1887	0.6583	62.9036	10.9299	0.7018	17.14	11.4192	4.8092	6.145	5.9638
122	Cobra	winter trial	6.7876	6.6877	3.9901	7.4573	4.9972	3.8238	3.2877	2.1057	1.9587	4.5	3.815	138.339	6.6634	4	27.104	4.7475	4.6452	5.3464	44.0069	21.365	76.5118	0.8425	63.7575	11.3745	0.4813	17.7463	11.3887	4.9607	6.4675	6.065
123	Falcon	winter trial	7.0921	7.2634	3.0015	7.2251	3.6514	3.4235	4.2837	2.1049	5.2523	5.5	3.2202	152.912	5.7004	6.3336	40.1865	4.7876	4.8118	5.1807	45.728	19.6586	17.3338	0.4077	64.6089	9.5543	2.6508	17.0386	12.386	4.8928	6.1825	6.2883
124	Mohican	winter trial	7.4892	7.2442	3.6596	7.9097	4.0109	2.4544	2.9998	2.1104	1.4328	6	2.635	146.524	3.6748	3	39.191	4.9497	4.8748	5.0589	47.8115	20.3934	19.4059	0.3781	64.3676	10.285	1.7017	16.4399	11.3781	4.424	6.055	5.8885
125	Flip	winter trial	7.7273	6.9143	4.3193	6.7816	1.7928	2.41	3.7135	2.1033	3.7861	5	3.661	153.569	4.6805	5	40.1217	4.4803	4.5806	5.6014	46.4758	20.6463	13.5426	0.3849	67.3741	10.3372	1.1818	17.053	12.8494	4.2545	7.5325	5.6671
126	Zenith	winter trial	6.4524	6.9826	3.6661	6.65	3.131	2.3729	3.8533	2.1016	5.0006	5.5	2.6907	141.479	5.9799	4.3336	41.1334	4.159	4.1903	5.1362	46.6042	19.283	14.8732	0.3519	65.7948	9.7454	-0.5289	16.2135	12.0627	4.702	5.9075	5.9973
127	Phil	winter trial	7.2383	6.3469	2.9945	7.7282	4.6218	3.4195	4.2843	2.1	3.729	5	3.0877	143.67	7.0154	4	30.5984	4.5876	4.528	5.1536	45.1486	20.4258	14.3535	0.3418	62.2758	10.8968	1.8492	16.8565	11.8065	4.943	5.8525	6.1874
128	Leopard	winter trial	7.0072	6.6784	4.0297	7.636	4.2128	2.7588	2.7115	2.1088	3.7708	5.5	2.6732	137.174	4.6931	2.3336	36.2526	5.0638	4.9044	5.0308	46.552	20.2028	19.3949	0.3733	66.3224	10.5363	-0.0736	16.9909	12.1624	4.4886	6.8275	5.8567
129	RESYN-H048	winter trial	7.5954	7.3251	3.676	5.9881	7.1185	3.348	3.5615	2.1584	3.7424	4	2.9982	144.013	6.4344	2.3336	31.4945	3.7478	3.9161	5.4125	47.8077	21.7576	56.2739	0.6638	73.0379	8.1312	33.95	18.2688	13.6562	4.0903	7.755	6.097
130	Resyn-Gö S4	winter trial	7.0746	6.6893	4.0164	8.385	3.6854	2.4372	4.2732	2.5997	4.4921	5.5	3.13	149.277	2.7849	4.3336	31.6066	4.5465	4.4009	4.655	48.3423	21.4844	77.1156	0.7279	70.3721	9.5744	43.0853	15.8765	11.0109	4.2064	5.6275	5.9754
131	Resyn-Gö H226	winter trial	7.3297	6.9646	2.9937	7.661	7.352	3.2988	3.5694	2.1052	3.7831	4.5	4.7276	139.715	5.9927	5.5	24.6653	4.1246	4.4279	5.2343	48.3471	21.7801	37.4143	0.5465	72.5376	8.7145	43.2184	16.0454	12.1742	3.9945	6.5975	5.908
132	Anja	winter trial	7.5551	6.656	3.6632	8.1165	4.4796	4.498	4.2873	2.0979	5.926	4.5	7.7788	150.72	5.9598	6.3336	38.9	4.992	4.6059	5.8867	42.2683	21.5393	69.1445	0.7681	66.3844	9.9643	2.6297	18.6819	12.7721	5.0792	7.1175	6.3285
133	Baltia	winter trial	7.7537	6.3194	2.6697	7.9559	4.8636	3.7146	4.426	1.9318	5.8117	6	5.5791	146.29	4.341	4.3336	32.5694	4.6554	4.4332	5.4511	47.3871	21.2348	68.7781	0.7439	72.3367	7.9883	42.2363	17.7161	12.8907	4.0169	6.98	6.0608
134	Bolko	winter trial	7.9414	8.1967	2.6484	6.9698	3.0735	3.0196	4.4292	2.1022	6.5378	5.5	5.6351	157.808	3.6458	4	28.5268	4.6929	4.3808	5.5707	45.1167	23.8043	48.8657	0.6602	71.5376	8.9697	25.6361	16.8732	12.2621	4.0823	7.1675	5.6556
135	Brink	winter trial	7.0259	6.973	4.975	7.7874	4.3712	3.3981	2.5682	2.1068	1.2899	5	3.6814	127.525	4.9893	3.6664	28.9241	4.7723	4.5056	5.2004	45.4777	19.5372	75.9481	0.7751	63.7638	11.3124	2.6348	17.5938	11.6501	4.8453	6.6	5.9056
136	Ceres	winter trial	6.844	6.7962	3.3604	7.1824	4.5026	3.252	4.2903	2.1047	5.1841	4.5	4.3361	147.908	6.6865	6	30.3356	4.3154	4.4223	5.2529	45.9072	19.2505	12.3669	0.3456	63.7021	10.5487	-2.1555	16.8553	11.943	4.909	5.975	6.2856
137	Coriander	winter trial	7.0473	6.6492	5.646	8.0451	3.5042	3.3341	3.2964	2.1046	2.5623	3	4.8507	146.534	6.0697	4.3336	33.0965	4.1974	4.2532	5.2125	44.2735	22.0024	66.9668	0.7923	66.2752	9.8338	2.9629	17.5375	11.3448	4.9243	6.6575	6.0466
138	Diamant	winter trial	8.0024	7.6188	3.6736	7.3869	5.3848	2.4066	4.0035	2.1101	4.2731	5	2.6205	144.877	4.0232	4.3336	28.2916	4.57	4.3648	5.2416	47.6559	20.5882	77.6536	0.7823	72.6216	8.2847	41.6865	17.8084	13.1247	3.8975	7.595	5.845
139	Dippes	winter trial	7.5037	6.788	5.3112	7.4716	3.1493	3.2399	4.0067	2.1071	2.3132	4	4.2255	146.45	4.69	2.3336	35.5221	4.74	4.5354	5.2818	47.4193	21.1026	74.8489	0.8095	72.5717	8.5481	41.9051	17.8529	12.6127	4.1555	6.8625	6.1872
140	Doral	winter trial	7.0912	6.5241	4.0059	7.6767	3.5689	2.2488	3.5713	2.1	5.2646	4.5	4.6042	161.586	4.2935	4.3336	37.5428	5.21	4.8889	5.4227	43.3719	21.396	76.3743	0.8133	65.3033	9.4333	1.9472	17.9766	11.8354	4.8081	6.6975	6.0732
141	Edita	winter trial	7.1528	6.7192	3.3425	6.8585	2.7623	2.7404	3.4325	2.1003	3.6731	4	4.4311	144.55	5.859	6	28.1537	4.6679	4.5462	5.1668	43.888	21.1679	67.8434	0.814	65.828	10.0754	3.6654	17.9309	11.9868	4.6632	6.9775	6.0061
142	Erra	winter trial	6.9144	6.3163	2.6416	7.7851	3.3544	4.493	4.0071	2.1065	6.5007	4	6.4207	156.785	7.64	8	28.0162	4.5279	4.3208	5.0914	43.5072	21.239	69.0737	0.7972	65.9761	10.5476	1.6574	18.3486	11.945	4.9388	7.045	6.2136
143	Gross-Luesewitzer	winter trial	8.162	8.1196	3.3633	7.5747	3.787	2.4456	4.1406	2.1002	4.9733	4.5	4.3879	168.13	5.3353	2.3336	32.9635	5.4094	5.1079	5.6944	46.6556	22.0884	85.8276	0.9043	72.6365	8.2365	43.6186	17.8774	12.7496	3.9194	7.455	5.9052
144	Gülzower Ölquell	winter trial	7.3189	7.1435	4.314	7.6578	5.6316	3.1	2.9983	2.0934	3.2685	4.5	4.9208	147.638	6.4269	2.3336	34.1718	4.6263	4.5832	5.1746	48.5419	20.9955	80.2169	0.7324	73.4306	7.7539	42.6756	16.6282	11.9309	3.8063	6.425	5.7844
145	Hokkai 3-Go	winter trial	7.6637	7.0888	5.0314	5.7794	5.3925	2.7386	2.5644	2.1051	2.9841	5	4.8247	136.776	6.6481	8.3336	32.6827	3.8007	3.9411	4.9725	49.0474	21.719	75.3413	0.7608	73.3143	9.4113	37.9112	16.6338	11.9885	3.7559	7.335	5.6111
146	Janpol	winter trial	7.6984	5.7817	2.3614	8.2961	5.5088	2.383	4.0038	2.1069	3.9955	4	6.2428	149.809	7.4295	7	34.104	4.3043	4.0823	5.0284	44.5864	22.6693	75.1708	0.7799	63.1033	11.5547	3.3829	15.5271	9.379	5.1185	4.795	5.8773
147	Jantar	winter trial	7.7981	7.1189	2.6449	7.3922	5.5322	3.3548	4.9934	2.1118	5.7164	6	5.5948	148.848	5.3317	5	27.5184	4.3907	4.4061	4.9277	47.2893	20.7372	15.5831	0.3628	63.9032	10.6502	0.3178	15.198	10.6192	4.7098	5.3225	5.8936
148	Jupiter	winter trial	8.0178	7.1498	2.6635	8.1942	6.3694	2.4241	3.7156	2.1101	4.4833	5.5	3.9931	134.658	3.3959	4.3336	36.6074	5.1699	4.5822	5.5503	42.7596	21.4475	73.8307	0.8008	66.8403	10.5104	2.5102	17.4282	11.4258	5.0433	6.07	6.2423
149	Krapphauser	winter trial	7.9244	7.4086	2.6667	6.7417	4.1491	4.5351	4.4294	2.1104	5.6686	5	6.671	124.031	5.9431	8.3336	24.5453	4.0885	4.0353	4.8686	46.7037	23.0666	88.4011	0.8899	72.2401	8.6388	43.0815	16.5754	11.0068	4.4234	5.8525	6.1205
150	Kromerska	winter trial	7.2187	6.1956	4.3331	7.8532	7.0719	2.3518	3.4354	2.1098	3.5471	4.5	4.7682	144.596	6.9374	5	32.5732	4.3804	4.129	5.1175	45.9248	23.4298	79.1256	0.7918	72.7481	9.0528	31.6094	17.1069	11.8973	4.2443	6.95	5.731
151	Librador	winter trial	7.4297	6.9766	2.6694	6.3459	4.6366	1.8331	5.1331	2.1059	6.0053	5	5.0191	155.51	7.0287	3.6664	35.5308	4.0915	4.172	5.2689	45.7565	21.6763	19.028	0.4292	67.8598	10.2586	3.0417	16.8426	12.3724	4.3701	7.285	5.7386
152	Libritta	winter trial	7.8969	7.6122	1.9729	5.9784	3.7259	3.0414	4.439	2.0975	3.7337	5.5	3.1686	149.038	4.1752	4.3336	24.734	4.6576	4.4516	5.0989	46.8184	21.1486	10.1868	0.3736	64.8855	10.7716	3.0216	16.1926	11.5227	4.6713	6.6875	5.7594
153	Liglory	winter trial	7.5544	6.7309	2.3451	7.2965	3.4604	3.409	4.4243	2.1032	5.2717	4.5	4.6342	140.192	8.0486	7	32.8565	4.2503	4.2262	5.1184	46.0113	21.2056	16.092	0.3981	66.0739	10.9708	-0.1194	16.7566	12.0051	4.563	6.865	5.9597
154	Liporta	winter trial	7.5531	7.002	4.6751	6.8341	4.3804	2.4505	2.852	2.1054	3.4491	5	2.1995	134.083	6.3082	8.3336	36.8547	4.157	4.1433	4.7789	47.7525	18.2645	14.1581	0.3333	64.0997	9.9092	-0.4842	16.0513	11.528	4.8869	5.36	6.1507
155	Lirafit	winter trial	7.4495	7.7192	2.6856	3.573	5.352	4.0133	5.4244	2.0996	6.531	3	5.8383	132.96	7.5436	7	21.7246	4.1228	4.5213	5.9021	41.4234	22.9114	25.547	0.4013	63.9521	8.8809	2.1511	16.7918	11.571	5.0622	5.3122	6.3239
156	Lirakotta	winter trial	7.1823	6.6104	4.3719	7.7991	4.3936	2.3828	3.2844	2.1032	3.2845	4.5	4.8012	148.556	4.6898	6	34.3369	5.0391	4.746	5.0487	44.4335	20.3692	74.3595	0.744	65.792	10.435	-0.4134	18.0702	12.1986	4.7416	7.13	5.9448
157	Madora	winter trial	7.7166	6.5019	4.3544	8.1792	3.2828	2.4273	4.4236	2.1066	4.2286	5.5	2.982	160.703	5.6961	4.3336	32.6252	4.7463	4.5344	5.603	42.9096	21.6496	54.3993	0.6246	66.7649	10.0956	0.9079	18.0697	12.4415	4.9226	6.8025	6.186
158	Major	winter trial	7.2867	7.344	4.6832	7.6419	4.1604	3.2473	3.4353	2.1033	3.4798	4.5	4.0114	153.129	5.958	4.3336	34.3304	4.7669	4.4907	5.3404	46.9728	22.0048	82.9827	0.8148	73.3345	7.9697	36.9418	16.8617	11.8806	4.0179	6.7625	5.7643
159	Markus	winter trial	7.2579	7.3299	3.9683	7.9459	4.6286	2.2999	3.8651	2.1011	4.0215	5	2.1672	158.542	3.6579	4.3336	30.1257	5.0618	4.777	4.739	48.8557	22.092	77.2321	0.7788	72.9602	7.9406	41.6907	16.3312	11.4212	3.9706	6.28	5.8309
160	Matador	winter trial	7.6871	6.3635	4.6438	8.1296	3.499	3.3621	2.9982	2.1118	2.7888	4.5	2.1718	142.736	4.9784	6	23.4837	5.217	4.9135	5.2879	46.0455	23.3579	97.4224	0.9666	72.1783	8.3647	42.271	17.2118	11.2925	4.3469	6.2475	6.057
161	Mestnij	winter trial	7.5925	6.3853	4.9998	5.8512	4.2211	3.5093	1.5554	2.1078	3.2127	4.5	4.2418	125.692	5.0903	8.3336	17.5298	4.1259	4.2235	5.4231	44.495	24.0309	66.9987	0.7139	68.8064	9.3076	32.4906	17.0254	11.516	4.627	5.955	6.2247
162	Moldavia	winter trial	7.2432	6.918	5.0162	7.4425	4.0974	3.098	2.8634	2.1105	4.786	4.5	5.5277	128.543	4.6231	6.3336	19.6825	4.8368	4.6881	5.703	45.5627	21.8232	81.6003	0.9562	72.3726	9.4474	40.9973	18.4519	13.5292	4.3043	7.965	6.2007
163	Mytnickij	winter trial	7.8361	6.5755	3.6654	8.0472	4.8388	4.0722	3.2825	2.1005	4.2805	4	5.8056	147.666	5.9743	5	28.6542	4.8856	4.7003	5.7154	44.9229	22.8994	84.1265	0.7935	73.6845	7.8303	38.9547	18.4556	13.4562	4.2827	7.585	6.191
164	Nemertschanskij 1	winter trial	7.2085	7.3612	2.9991	7.3169	4.4446	3.1185	4.5736	2.1023	5.9174	7.5	4.0482	162.905	4.6945	6.3336	24.2402	5.703	5.6746	4.6542	47.2445	22.5976	89.4316	0.8558	71.657	8.0679	39.5853	15.6193	10.168	4.2017	5.0825	5.8316
165	Norde	winter trial	7.8718	6.7237	2.6796	8.4361	3.4456	2.3219	3.722	1.5737	4.7665	5.5	2.7316	151.312	4.7394	4.3336	30.0144	4.4509	4.5852	5.2841	47.7956	19.8364	76.3735	0.7501	74.5788	7.5075	44.1364	18.5142	14.0159	3.8542	8.01	6.0991
166	Panter	winter trial	7.5174	7.2457	3.9818	7.6953	3.4708	3.0838	2.7202	2.1099	2.0471	4	4.7489	141.932	5.6916	6.3336	28.488	4.8467	4.5971	5.2815	47.7244	21.4097	77.1052	0.7616	75.6106	6.6595	43.0463	17.011	12.5451	3.8629	7.075	5.8537
167	Quedlinburger Platzfester	winter trial	8.1867	6.6608	4.0268	8.4535	3.2983	3.0712	3.4301	2.1005	2.4949	5.5	3.5023	149.177	4.4017	2.3336	31.2067	5.3573	4.848	5.2331	48.5426	22.4805	76.3912	0.7599	74.6316	8.6296	42.6095	17.9083	12.563	3.7215	7.115	6.0851
168	Ramses	winter trial	7.3939	6.4763	5.2992	7.7848	5.023	2.5098	1.8611	2.0972	2.7891	4.5	4.4142	135.145	5.7076	3	28.8543	5.0205	4.8222	5.144	44.6319	22.9174	94.4957	0.9158	70.7583	8.5603	41.7202	17.7227	11.4713	4.4094	6.3475	6.1845
169	Sarepta	winter trial	7.6427	7.8579	3.3503	5.5231	3.6493	4.5427	6.5652	2.1062	6.7479	4	4.562	157.327	5.0207		20.0677	4.1227	4.0984	5.0456	47.6644	22.7502	77.1203	0.7815	73.4104	7.4639	36.0783	16.3203	11.6595	4.0885	6.19	5.8025
170	Skrzeszowicki	winter trial	7.7846	6.8884	3.6638	8.4211	4.3418	2.3551	4.0017	2.1078	3.5211	5	5.1894	141.643	3.9817	6.3336	26.2977	4.6478	4.4533	5.2588	46.5457	22.5221	78.8958	0.7948	73.2411	8.0385	42.3357	17.0814	12.0809	4.0781	6.645	5.9088
171	Skziverskij	winter trial	7.5331	6.2556	3.9836	8.314	4.06	3.3336	3.2812	2.712	3.0205	4.5	4.0905	140.712	3.0849	4.3336	20.7205	4.6805	4.5792	5.2848	45.7907	22.5822	80.4025	0.82	72.2689	8.4978	32.7116	17.3522	12.0781	4.4266	6.4725	6.0571
172	Slovenska Krajova	winter trial	7.4772	6.8741	3.9888	7.6908	4.8917	3.4038	2.5797	2.1012	3.039	4.5	2.9687	143.608	5.0234	6.3336	27.9185	4.5209	4.4495	4.7373	48.8282	21.3387	84.6377	0.821	72.102	8.3653	46.6863	16.9345	11.9604	3.9077	6.82	5.8116
173	Sobotkowski	winter trial	7.2212	6.6338	3.3763	7.7524	6.1016	2.396	3.7051	2.1001	2.9773	4.5	2.8159	142.494	4.7094	4.3336	30.0793	4.185	4.2064	5.4094	47.3443	19.9883	75.1669	0.7399	72.2509	8.1754	39.5047	17.0412	12.8212	3.9088	7.0325	5.8356
174	Sonnengold	winter trial	7.214	7.3991	3.9834	6.6953	4.7771	2.3855	4.1486	2.104	5.764	5.5	3.1989	161.288	4.624	5.5	31.7192	4.7989	4.1917	4.9544	46.8069	21.9461	86.045	0.8055	74.0015	7.162	41.9413	16.5062	11.4702	4.3033	5.795	6.0055
175	Start	winter trial	7.932	7.935	2.676	5.7073	4.6263	2.3518	5.1428	2.1097	6.7679	6.5	2.9345	165.375	3.9429	3	20.1356	6.7831	5.888	5.8882	40.647	24.0001	47.2223	0.6319	62.0324	11.6261	-1.8669	18.5573	12.2538	5.1771	6.9875	6.2769
176	Trebicska	winter trial	7.9155	7.7796	5.328	6.9424	3.5532	3.994	4.1441	2.102	5.6593	4	6.906	154.643	7.9228	7	28.4413	4.6114	4.4816	5.1187	47.4819	22.1338	76.6194	0.7826	73.6523	7.6077	40.9942	16.2253	11.505	3.8289	6.1475	5.6818
177	Victor	winter trial	7.6955	6.955	3.3371	8.0792	5.1268	3.3084	3.8519	2.101	4.2285	5	3.5463	142.705	4.0493	4.3336	28.603	4.4937	4.1249	5.2935	45.5297	22.9345	86.4515	0.8828	72.3991	8.224	44.6877	17.2608	12.3404	4.3705	6.8225	6.0754
178	Vinnickij 15/59	winter trial	7.6416	6.669	3.0157	7.7601	3.3884	5.1321	3.7185	2.1079	5.7702	4	7.0431	140.47	4.0211	8	28.6833	4.4829	4.5045	5.3864	46.6545	22.4798	84.0319	0.8725	73.4079	8.1563	43.0654	17.1334	12.4525	3.9709	7.0675	5.8648
179	Wolynski	winter trial	8.5508	6.7754	3.9794	7.8062	3.5678	2.3289	3.2966	2.4334	4.4283	4.5	2.7954	150.773	6.262	2.3336	27.1885	5.2866	4.9792	4.9287	47.6234	20.8801	75.5512	0.7652	68.0713	9.8422	47.5714	17.4624	12.1447	4.4866	6.41	6.4748
180	V8	winter trial	5.4763	6.021	3.0115	8.1656	3.5569	3.4284	4.4189	2.112	4.0273	6.5	3.2194	155.391	3.2689	4.3336	28.0435	4.9934	4.6357	4.6292	50.3619	21.3492	45.0431	0.519	75.4839	7.4369	47.7894	15.1929	11.5835	3.7856	5.7975	5.7732
181	1012-98	winter trial	6.4437	5.9082	2.311	5.5002	6.5986	3.3481	4.0014	2.103	5.993	5	3.274	118.023	5.6586	8	13.6042	4.1299	4.2374	4.9461	43.8215	21.4011	20.0739	0.4351	53.5565	11.0372	-1.94	14.8827	8.8155	5.8612	2.885	6.8468
182	25629-3	winter trial	7.1859	6.3395	2.6846	7.2074	2.5298	3.1496	5.4315	2.1117	6.7614	8.5	4.9407	144.431	4.3608	4.3336	25.9177	4.3891	4.3869	5.0278	46.4734	24.1268	12.4071	0.4273	63.7232	11.0666	-1.0233	13.7787	8.5355	4.8396	3.785	5.7412
183	K26-96	winter trial	7.4692	7.1644	3.6467	7.2737	5.445	3.0714	3.861	2.1076	3.9821	4	4.2959	140.454	7.3419	2.3336	29.3292	3.831	4.2587	5.4105	47.6922	23.0281	57.113	0.6459	73.6949	8.0974	47.972	16.8642	12.569	3.7339	7.0125	5.8436
198	Palu	winter trial	7.7392	8.5345	1.3359	3.5788	1.6268	1.7974	6.5391	2.2668	6.9506	8	4.7488	150.046	3.3305	5	18.4371	3.083	3.6719	6.1902	43.1753	25.6202	76.1048	0.7936	70.1562	7.203	37.253	19.0337	12.8041	4.9619	6.6155	6.8517
199	Parapluie	winter trial	7.743	7.882	1.3175	4.7788	2.1723	4.15	4.4318	2.0659	6.2292	9	3.6875	129.763	3.3898	2.3336	15.0116	3.9143	4.1351	5.8596	42.2089	26.5307	76.4278	0.7852	73.3759	7.9311	35.4309	17.7857	12.1859	4.1647	7.045	5.9962
200	Samo	winter trial	7.9968	7.7978	2.6875	4.262	5.5604	4.4414	4.1408	2.1102	7.2425	5.5	5.9338	140.232	5.0638	8.3336	26.2886	4.5978	4.4463	5.7675	44.5749	24.038	82.7639	0.866	74.1022	7.4816	42.4757	18.3416	12.7311	4.2505	7.175	6.1798
201	Silona	winter trial	7.7048	8.394	4.3216	6.9964	5.255	1.8335	3.708	2.1054	6.2479	4.5	4.607	146.167	6.3107	4.3336	25.4945	4.9486	4.4949	5.3001	45.6098	23.698	85.2444	0.8427	75.2277	8.6546	42.9336	17.9347	12.6033	3.7624	7.75	5.5991
202	Chuosenshu	winter trial	7.2032	6.8272	4.3455	4.7745	3.2217	3.3309	2.5784	2.107	4.7888	4	3.7117	127.192	5.3865	6.3336	25.8306	3.982	4.258	5.0842	46.5372	22.0416	41.7257	0.5307	70.6253	9.1203	20.5828	16.6679	12.1224	4.1691	6.5625	5.8339
203	Taisetsu	winter trial	7.4716	6.7392	3.6768	6.0981	3.0315	3.8031	5.1466	2.1083	6.2701	5	7.1938	142.126	5.028	7	34.7071	4.177	4.3159	5.4883	45.061	23.5667	74.6199	0.8635	69.5824	9.046	37.5539	17.4335	12.0155	4.1933	6.7625	6.0658
229	SWU Chinese 1	spring trial	5.4744	3.2742				9.0323	1.8449		3.2298		9.0131	112.293	8.138		9.1564			5.2649	42.9697	25.3619	69.0194	0.6643	67.4996	12.7715	36.9583	15.8667	9.9422	4.6417	4.7484	6.3917
230	SWU Chinese 2	spring trial	5.0222	4.0638				5.0206	3.6454		2.7423		5.9832	116.382	5.0497		16.861			5.6652	43.0344	21.9678	20.4789	0.4173	64.6763	12.3493	4.218	17.875	12.4284	4.6583	6.6466	6.1583
231	SWU Chinese 3	spring trial	6.015	2.9253				7.4648	2.7153		2.8052		7.9725	106.758	4.9439		9.9			5.6536	42.3981	23.7392	14.9807	0.3947	66.8931	11.7274	2.9339	16.2417	10.365	4.9167	4.9717	6.1083
232	SWU Chinese 5	spring trial	5.4572	3.5714				7.5112	2.2271		3.6544		8.0239	119.488	4.9234		15.3799			6.6697	39.9175	25.945	26.1912	0.5217	63.7924	12.666	2.1515	17.525	11.4356	5.0167	6.108	6.2417
233	SWU Chinese 6	spring trial	5.5058	3.6859				8.928	1.54		2.319		8.9405	88.7116	6.8957		17.6684			6.4128	40.0842	23.6211	42.6052	0.5654	70.3142	11.4217	6.6526	19.4833	13.5272	4.5583	7.9768	6.025
235	SWU Chinese 8	spring trial	3.5163	4.6628				4.9852	3.0736		4.3908		6.0362	113.473	4.0778		11.3088			7.4955	38.1505	24.5504	28.456	0.5159	70.3338	11.0747	5.0384	19.3333	13.3356	4.8667	7.3427	6.3667
236	SWU Chinese 9	spring trial	5.4303	3.0964				8.495	3.3498		2.6629		8.9892	117.323	4.0002		10.4626			6.0668	42.0985	26.2352	97.504	0.8663	73.0816	12.7634	37.7908	17.9583	11.3003	4.1917	7.1011	5.7833
239	STELLAR DH	spring trial	3.0008	5.992				4.4301	4.6408		6.0583		4.9278	115.245	5.9201		8.343			7.0764	40.8801	26.3642	19.2017	0.438	66.8493	12.5665	10.7065	17.9417	12.4925	4.6667	7.0184	6.2
240	WESTAR DH10	spring trial	2.959	6.2376				7.9057	3.8604		3.3694		8.8376	113.661	6.9255		8.8953			6.5577	41.9535	24.9254	23.7354	0.4548	69.6306	12.6436	5.6231	16.6417	11.3256	4.5	6.2014	5.875
241	YUDAL	spring trial	5.5176	3.5627				2.5028	4.0604		5.0618		4.0443	116.066	5.0217		12.2512			5.3639	42.0026	27.4146	112.836	0.9519	70.2694	11.8808	35.9615	17.0333	9.6564	4.55	5.8322	6.0667
243	CLUBROOT RESISTANT	spring trial	5.0563	4.761										41.1244
244	COMET	spring trial	6.0526	3.4523				5.0315	3.3506		4.2857		5.9682	118.025	5.9822		15.2831			5.7448	44.5545	23.9303	13.1058	0.4212	65.2237	13.239	2.8513	15.8417	10.5186	4.7583	5.5841	6.025
250	INDUSTRY	spring trial	3.424	5.5812				2.9832	3.5459		6.6792		5.0012	119.096	5.0364		14.8794			6.2553	46.4349	25.0974	20.9134	0.423	71.1365	12.3717	41.0608	15.6917	11.3032	4.1583	5.7667	6.175
251	KARAT	spring trial	5.4001	3.5486				5.4066	4.6405		4.583		5.8347	114.963	2.9872		17.4481			6.3831	43.7372	25.4748	16.0319	0.4279	66.1596	13.1118	3.8977	16.5833	11.2343	4.55	6.1631	5.8833
252	MARINKA	spring trial	3.4541	4.9789				5.4392	4.3159		5.0385		6.9328	130.693	6.0329		21.3066			6.6186	42.6737	23.611	18.0574	0.4264	64.4039	13.3576	3.3503	17.9167	12.5859	4.675	7.0048	6.125
253	NIKLAS	spring trial	5.0217	3.7567				4.0041	3.5116		4.322		5.0063	120.609	6.9502		13.7036			6.0964	41.7058	25.3069	99.0718	0.8777	63.378	13.6255	4.1995	17.3083	10.0463	4.8083	6.4894	5.775
254	TARGET	spring trial	4.9317	4.3528				6.4773	3.6648		5.2955		7.004	120.62	4.9661		17.3211			6.1238	43.8342	24.0939	91.4752	0.7929	73.5659	11.1207	35.9488	18.15	12.3126	4.0667	7.4935	6.0333
255	TIRA	spring trial	4.43	4.2285				4.9523	6.8172		7.4172		5.8643	166.389	4.0683
258	N01D-1330	spring trial	4.9355	3.8681				9.0295	2.3656		3.0511		8.9865	110.037	6.0576		10.9477			5.8014	44.2551	25.0145	17.9194	0.3969	66.4908	12.7689	4.7323	15.775	10.3278	4.5917	5.6437	5.7667
262	DUX	spring trial	2.0162	7.5047				3.9978	6.4859		5.7245		4.9912	130.879	6.9178		3.1529			7.6237	38.9046	26.1333	50.106	0.5948	68.2132	13.573	10.7954	19.0167	13.0042	4.6917	7.7627	6.1583
263	ERGLU	spring trial	2.7915	6.0955				1.7424	5.6235		5.4126		2.7936	135.114	4.6666		13.8556			6.6557	42.8602	24.7105	15.8928	0.4264	71.06	12.0212	5.5589	17.8415	12.6757	4.4396	7.4705	5.9216
265	KROKO	spring trial	6.0517	3.131				4.5498	8.1467		8.3553		6.0359	180.65	4.0312		5.7498			6.9297	39.5362	26.5797	105.72	0.8989	70.8536	11.24	34.5732	18.9333	12.134	4.5667	7.5991	6.1417
267	LINETTA	spring trial	5.4963	2.7437				3.4912	4.3432		4.3432		4.9822	133.803	6.019		15.7476			5.5834	45.0083	22.9377	60.424	0.6349	66.7295	12.2793	5.3568	16.425	10.4362	4.6	5.992	5.8333
268	MAZOWIECKI	spring trial	5.0292	4.4461				3.0081	4.3373		5.9131		4.0267	139.742	3.9633		14.6078			6.0501	41.8728	25.8589	76.7377	0.7677	67.2058	12.2343	33.3653	17.3333	10.8418	4.7417	6.0896	6.2417
269	TANTAL	spring trial	2.9893	5.026				4.9524	8.9278				6.9373	122.347	4.9787
271	Liho	spring trial	5.9073	3.1252				9.0061	4.1563		4.9277		9.0023	121.251	8.1122		6.7814			5.891	40.8735	25.8765	96.7763	0.865	72.8016	10.9703	35.9144	18.5583	12.0972	4.6833	7.2628	6.5583
272	Alku	spring trial	5.5008	4.4985				4.9301	4.2166		5.5877		5.9278	129.227	3.9201		14.5465			5.6897	40.5499	26.5639	91.8521	0.8613	68.4748	11.8887	24.0197	18.6833	11.5425	4.9583	7.2311	6.4333
273	Bronowski	spring trial	3.9834	4.4981				4.4826	4.3552		4.8218		6.0477	129.742	6.9264		14.7099			5.7762	45.4325	24.8156	18.6206	0.4308	76.4628	11.418	31.2811	17.7417	13.0632	3.9833	7.8785	5.9833
274	Ceska Krajova	spring trial	3.4852	4.2874				1.9626	6.5643		6.7767		3.8326	135.264	5.0244		10.6294			6.2042	42.8983	24.5384	81.0103	0.7019	73.9496	11.2642	39.4682	18.2833	12.8161	4.5083	7.3319	6.4833
276	Janetzkis Sommerraps	spring trial	6.5511	2.9553				2.9739	4.0426		3.9428		3.9565	134.137	3.9069		17.617			5.7982	42.0038	24.9054	79.3035	0.7417	72.0602	11.2987	39.9932	18.7167	12.4488	4.6083	7.1264	6.55
278	Marnoo	spring trial	2.5162	6.4208				4.4537	4.6189		5.6806		4.9282	132.573	3.9948		11.4785			6.0875	39.5024	24.2205	60.1137	0.6413	66.0738	12.1901	8.7469	19.6	13.0133	5.15	7.7741	6.5917
279	Nugget	spring trial	5.4893	3.2486				7.9524	2.7602		3.6702		8.9373	130.018	3.9787		11.3631			6.2157	39.9322	24.8885	82.0222	0.807	67.3251	10.9315	6.3001	18.65	11.6284	5.1833	6.9002	6.5417
280	Olga	spring trial	5.5322	3.488				6.054	3.6468		4.2865		6.0571	130.207	6.0978		13.6792			6.021	39.8443	24.418	101.292	0.9029	68.6401	12.2806	7.8449	19.6333	12.2396	4.9417	8.1264	6.2583
281	Spaeths Zollerngold	spring trial	7.5433	2.4401				7.0338	4.7248		5.5771		7.0383	140.467	3.0061		18.1224			6.9079	41.1488	26.4641	83.4483	0.7959	74.1766	11.8547	39.7622	19.2	13.3873	4.3	8.3217	6.2
282	Svalöf's Gulle	spring trial	6.4353	3.5548				6.4341	3.7273		4.1705		7.8345	130.338	4.025		20.1505			5.5229	45.5854	26.2775	91.8455	0.7983	69.0237	13.1138	37.2776	15.0335	8.9864	4.6083	5.1598	6.0167
283	Topas	spring trial	4.4124	4.2557				7.4998	4.0365		5.3061		8.0154	117.558	5.0091		16.416			5.712	43.7732	25.2217	14.8169	0.4253	66.393	12.6048	4.515	16.6167	11.061	4.85	6.0403	6.2
284	Tribute	spring trial	1.9922	7.305				7.9983	3.5465		4.6691		7.9677	106.793	6.1132		7.2144			6.5954	38.3367	26.529	29.3636	0.5277	68.8488	13.1457	9.449	18.1673	12.3742	5.1246	7.4829	6.5156
285	Wesway	spring trial	6.4846	3.1307				8.9809	2.3307		4.0056		9.0114	118.935	7.9838		12.9414			5.3356	42.7192	21.8655	80.0883	0.7382	66.7457	11.0357	4.7304	18.4417	11.817	5.0083	7.1419	6.4917
286	Fido	spring trial	5.9445	3.4721				3.4866	4.7574		4.9641		4.9835	128.801	4.057		18.7577			5.7176	42.5589	23.3134	34.8214	0.4847	66.5683	12.2415	6.0125	18.2917	12.3369	4.9333	7.0479	6.3833
287	Oro	spring trial	3.4985	5.7195				6.5192	4.3198		4.2686		7.0816	130.519	5.1027		12.3213			5.9736	38.79	26.1472	64.2232	0.6918	65.2138	12.4565	7.3838	18.85	11.878	5.3583	7.1249	6.625
288	Tower	spring trial	5.9996	2.7954				7.5098	2.7259		4.2552		7.9669	118.077	5.949		13.6418			5.3235	43.5301	24.8064	33.4642	0.5144	67.4842	12.479	7.2016	17.0667	11.1318	4.8833	6.4129	6.2667
289	Regina II	spring trial	7.0222	2.4304				4.02	4.7065		6.5652		5.0249	118.192	8.0092		14.2664			5.6785	43.5817	24.0281	77.6116	0.7201	71.277	11.6968	41.5336	18.375	12.7442	4.3333	7.4052	6.3583
290	Ability	spring trial	6.6069	2.9381				5.7994	2.8597		3.6731		6.7896	118.791	4.6654		17.1289			5.849	44.9255	23.5857	23.9405	0.4368	68.8435	12.0283	6.2227	16.7333	11.3858	4.4667	6.3659	5.85
291	Campino	spring trial	6.4572	3.5532				8.0112	2.5166		2.4617		9.0239	109.347	5.9234		14.4519			5.5229	44.9023	21.7227	14.6978	0.3936	69.4464	10.7629	5.3286	17.6333	12.7791	4.5583	7.0241	6.275
292	Clipper	spring trial	4.4975	4.2847				8.48	4.1244		3.6529		8.9379	123.312	6.0699		15.7731			4.3072	46.9781	22.1176	18.1444	0.366	66.0416	12.1293	2.5423	14.7917	9.3105	5.025	4.2584	6.3583
299	Larissa	spring trial	7.0214	2.9726				6.5082	3.4326		2.2792		8.0685	113.319	3.9907		19.4054			5.8044	43.9398	24.9165	23.4083	0.4583	64.8163	12.6487	4.2698	16.375	10.797	4.9333	5.9907	6.2
300	Magma	spring trial	6.0385	3.4545				7.982	2.5138		3.3254		8.0015	116.241	5.9464		10.0827			4.9524	45.8458	22.6015	17.9433	0.4018	68.067	11.3592	3.1153	16.4333	10.9026	4.7667	5.8734	6.0833
301	Monty	spring trial	5.9892	3.5009				8.498	1.7123		4.1294		8.9919	105.024	3.9713		17.8816			4.8103	44.2734	24.2065	11.6608	0.3596	66.497	12.0198	5.6509	16.1083	10.1	5.1583	4.8817	6.475
302	Mozart	spring trial	6.0212	3.4777				3.9516	3.6699		4.4041		4.9409	122.601	3.9704		21.2665			5.2889	45.5254	24.6674	19.2129	0.424	64.5558	13.3483	1.5165	15.425	9.8839	4.825	5.5489	5.925
305	Pauline	spring trial	5.9846	3.0802				8.5236	2.5352		3.8248		9.0251	95.0791	5.0054		17.5623			4.8626	43.7167	24.943	17.3427	0.4422	68.898	11.0026	1.597	15.8917	9.7661	5.2083	4.9266	6.4417
306	Sophia	spring trial	5.3846	4.0749				2.4778	3.8421		5.6015		2.9806	125.824	0.9327		15.2714			4.7685	47.6726	23.1605	12.8564	0.3644	64.2159	13.4388	0.8508	14.3917	9.0219	4.825	4.5622	5.8917
307	Tribune	spring trial	5.0374	4.0131				9.0358	2.511		3.2024		9.0273	106.727	4.0545		11.4994			6.0626	40.6378	24.2434	12.5501	0.4087	70.2888	9.9967	3.7241	18.4917	12.872	5.1833	6.6781	6.7083
308	Trigold	spring trial	4.4761	4.5197				7.9764	2.8504		2.992		9.0377	105.554	5.9668		11.9991			5.019	43.2889	25.6338	16.4898	0.4337	64.1981	14.1747	2.2295	15.4583	9.1204	5.2833	4.7304	6.225
310	Rivette	spring trial	4.9922	4.244				6.4749	3.6421		3.6734		6.9536	130.966	4.9686		16.3858			5.3253	43.3716	22.79	18.095	0.4144	65.777	12.1357	4.2814	17.7167	12.0788	5.025	6.6439	6.5
311	Q2	spring trial	3.5561	5.4615				6.0094	3.7667		3.8379		6.0176	118.227	4.9794		18.5428			4.6051	45.964	23.5585	18.8283	0.4212	68.0905	11.9616	2.8955	15.2833	9.7881	4.8333	5.2193	6.0833
312	Adamo	spring trial	6.863	3.0997				2.9261	5.9341		4.6091		3.8536	137.415	6.0424		10.2788			6.1068	39.6685	23.8966	90.6556	0.8018	63.1714	13.4736	7.016	18.8167	11.603	5.2417	7.0059	6.4333
313	Altex	spring trial	4.5026	4.2598				9.003	2.3021		4.2315		8.9702	123.594	7.9828		12.9562			5.456	44.8074	24.8643	21.7722	0.4231	66.4794	12.8761	7.3395	16.075	10.7124	4.6417	5.9848	5.9833
314	Andor	spring trial	5.5078	4.2197				9.0375	2.8405		3.4708		8.9675	113.548	8.0402		11.7609			5.4771	44.2106	24.2586	22.6041	0.431	68.2897	12.0019	9.0636	16.9417	11.5723	4.625	6.6035	6.1
315	Astor	spring trial	3.9629	4.7408				2.936	6.5453		7.3488		5.0149	145.372	2.9388		8.6052			5.5694	41.7894	25.2465	20.3852	0.3931	58.9034	14.558	1.8893	15.7333	9.5981	5.425	4.4675	6.375
316	Aurora	spring trial	6.001	3.285				2.4648	4.3382		4.3286		3.984	130.83	2.9923		17.4644			5.6999	43.5093	24.6742	20.1426	0.4382	69.0996	12.3468	4.9975	17.05	11.5546	4.8083	6.49	6.1833
317	Bingo	spring trial	4.0511	4.7542				6.4739	4.0153		4.2912		5.9565	121.315	3.9069		17.652			5.4831	42.5964	24.4807	20.8094	0.4367	63.9563	12.7329	2.9937	16.4641	10.5008	5.1937	5.4464	6.4438
318	Callypso	spring trial	5.9467	3.5131				2.5103	4.3351		6.6955		2.9783	138.596	3.0616		13.2669			5.4398	44.1226	24.0874	24.3327	0.4381	67.8493	12.6877	4.7955	16.8833	11.3857	4.725	6.5335	6.025
319	Concord	spring trial	5.5042	3.5211				7.0107	6.7346		7.7886		8.0472	168.763	6.9568		7.2741			6.3694	37.8059	25.8043	83.5996	0.8052	64.5018	13.1327	10.403	19.3667	12.0538	5.3583	7.3479	6.5917
320	Conny	spring trial	6.0474	3.7216				9.0086	2.3468		3.3359		8.9359	118.321	5.0693		13.357			5.2706	43.066	23.4645	95.8428	0.814	66.7657	12.8216	5.1972	17.7083	10.7743	4.8333	7.1141	6.0917
321	Czyzowska	spring trial	6.0387	3.5075				8.0166	2.9742		3.9681		8.0577	117.81	8.0186		12.6936			6.1355	41.0989	24.9542	76.3661	0.7181	74.3065	10.7914	36.6443	19.8833	13.8542	4.3917	8.4525	6.45
322	Daichousen (fuku)	spring trial	5.4674	3.4611				1.4755	5.0196		6.2931		2.9704	118.149	1.945		13.9539			5.3852	42.1232	26.6202	98.9389	0.8526	70.6058	12.1709	35.3323	17.3583	10.4541	4.6167	6.4148	6.15
323	Daichousen (mizuyasu)	spring trial	5.4594	3.4927				6.4993	6.1498		7.0786		7.0388	132.816	5.0425		13.5212			5.7632	40.4	25.7348	94.3127	0.8168	70.3216	11.3511	35.5397	19.0417	12.372	4.775	7.2425	6.5667
324	Daichousen (nakano)	spring trial	4.0052	4.8097				3.005	5.9744		6.4217		5.0692	135.262	2.4526		8.6011			5.1361	40.2592	27.2538	101.044	0.8901	69.8372	10.9704	28.3611	17.55	9.9628	5.05	5.8197	6.375
325	Erake	spring trial	5.5547	3.6731				3.5261	4.6358		8.0224		4.0392	142.747	2.9881		10.7769			5.7231	41.8577	25.478	44.936	0.5509	64.7578	13.9261	6.3762	17.1583	10.5365	5.0917	6.0867	6.1667
326	Furax	spring trial	6.775	3.0092				0.6871	8.3524				2.7924	158.039	0.4842
327	Futura	spring trial	5.52	3.7479				3.4627	4.0412		6.4214		3.9852	129.218	5.9195		12.0729			5.7105	43.3606	22.977	24.5763	0.4338	69.1042	12.9563	6.4004	18.3417	12.9129	4.7	7.6817	6.25
328	Galant	spring trial	5.0614	3.7676				7.5803	3.7444		3.5354		9.1434	129.635	6.0517		14.257			5.1411	43.2303	23.6778	52.0286	0.5813	67.7641	12.1364	6.2499	17.4083	11.202	4.95	6.456	6.3583
329	Giant Xr707	spring trial	3.9911	4.4362				2.0094	7.2364		8.2442		4.012	150.414	3.0623		7.5759			5.416	41.3377	27.1195	119.449	0.9445	70.5521	13.0798	39.6419	18.5417	11.0604	4.6917	7.2198	6.3583
330	Gisora	spring trial	6.0724	3.4282				7.0731	6.5619		7.9587		8.0653	158.733	8.0169		3.9108			6.0792	37.8144	26.6202	119.013	0.9041	62.019	13.9626	10.8746	18.3776	10.1696	5.6684	6.2903	6.6187
331	Gogatsuna	spring trial	4.5463	4.699				3.0107	6.6294		7.7828		5	156.75	3.0034		7.353			6.0673	40.1975	26.2773	95.0675	0.8568	71.693	11.6755	37.1477	19.25	12.3946	4.7083	7.5239	6.5167
333	Granit	spring trial	5.4708	3.6032				4.0004	4.3464		5.0543		4.995	132.04	4.0154		19.7844			5.2052	43.3792	24.7036	18.4103	0.4009	64.5433	12.5503	4.7902	15.7667	9.9395	5.2333	4.7791	6.3917
334	Gulliver	spring trial	6.0004	3.4629				6.4975	3.7329		4.9593		7.0033	124.415	4.983		13.4377			5.6771	40.5931	25.3946	100.382	0.9114	62.1367	13.2617	5.9703	17.5	9.6783	5.3667	5.7748	6.3083
335	Hankkija's Lauri	spring trial	5.5874	3.7145				4.5643	3.6596		3.0102		5.0253	119.849	6.0539		16.9453			5.1717	45.439	23.3245	79.5245	0.6972	71.9821	11.7666	39.6688	17.8667	12.337	4.2333	7.4262	6.2667
336	Hiyauchina	spring trial	5.9953	3.3544				2.4746	6.4789		7.1401		3.971	133.249	2.5701		6.3535			5.6158	40.4201	28.0342	103.67	0.9046	67.9089	12.9056	37.3047	18.1583	10.6371	4.8833	6.58	6.3417
338	Kajsa	spring trial	4.1306	4.1092				5.1292	3.9552		4.6829		6.0639	130.823	4.1075		17.6013			5.982	44.2845	24.0878	17.6989	0.4311	67.9727	12.2877	4.7054	17.0083	11.785	4.6417	6.7245	6.0167
339	Korall	spring trial	4.9353	4.2644				6.9888	4.0221		4.2132		8.0023	121.255	2.8971		17.7256			5.3087	43.8891	26.1596	16.0956	0.4084	65.0941	13.0665	5.2385	15.8417	10.0173	5.0167	5.2847	6.2
340	Korinth	spring trial	6.433	2.5969				7.4286	4.8539		6.5984		7.8677	152.37	7.0252		10.9784			5.7544	38.9027	25.1475	68.2474	0.6818	67.4479	13.3813	9.2271	19.2917	12.4218	5.3667	7.3748	6.7583
341	Kosa	spring trial	6.4541	3.5417				2.9424	4.822		6.916		3.8811	137.596	4.022		15.6939			5.0063	42.0163	25.1955	91.7696	0.8184	65.7184	13.6124	13.4319	17.75	10.5193	5.1583	6.4742	6.4167
342	Kruglik	spring trial	6.0022	3.2324				4.0083	3.0143		5.4048		6.0274	135.615	4.0167		14.334			6.2193	42.2217	24.3639	98.9168	0.8689	67.0753	13.414	7.2409	18.125	11.1692	4.625	7.3807	5.825
344	Lirafox	spring trial	5.5019	3.7877				9.0206	2.8368		3.0939		8.9465	120.795	7.0177		12.2684			6.1318	43.2036	24.4335	19.1554	0.4333	69.1208	12.1526	5.334	17	11.6196	4.575	6.4017	6.0417
345	Lirasol	spring trial	5.4525	3.4339				2.4941	4.6382		6.953		4.0433	142.671	4.9359		13.5846			6.2701	43.2169	25.2263	20.2694	0.4452	66.6566	13.1582	3.0225	16.725	11.1879	4.625	6.466	5.875
346	Liraspa	spring trial	5.0611	4.5198				7.0073	3.538		4.7591		8.0303	136.725	6.955		11.1422			6.1388	43.2851	23.8453	19.0464	0.4137	68.2839	13.005	4.4815	17.7917	12.5061	4.4417	7.4319	5.95
347	Lirawell	spring trial	5.4541	3.3537				2.4392	4.3309		5.6884		2.9328	129.205	3.0329		19.4346			6.3755	44.0212	24.7058	20.6612	0.4321	67.2617	12.4969	3.5005	16.6333	11.353	4.475	6.4863	5.7917
348	Lisandra	spring trial	5.4771	4.2367				3.9707	4.4812		5.6908		6.0597	140.683	3.9626		13.6257			5.8244	45.0888	23.8584	21.6942	0.4231	66.5126	13.6428	6.3024	16.0083	10.6514	4.4833	5.9339	5.8167
349	Loras	spring trial	5.4714	3.4545				2.9864	4.0662		5.5915		3.9827	123.358	6.0035		12.4476			5.5733	44.1756	24.5035	30.2974	0.4797	64.65	12.8722	4.0467	15.3681	9.4745	4.8721	4.6896	6.0624
350	Mali	spring trial	7.5698	2.7021				5.0368	5.4398		6.6635		6.0092	152.21	6.0209		10.7041			6.3101	41.8497	26.24	73.7275	0.718	70.3831	12.4917	36.7296	18.4917	12.3581	4.375	7.5737	6.2
351	Maris Haplona	spring trial	5.4706	3.2659				6.9657	4.6228		5.1354		6.9388	113.479	5.9432		14.1169			5.706	40.6107	23.2141	87.5945	0.783	66.621	12.1375	8.1705	19.3	12.2619	5.0333	7.3919	6.5583
352	Masora	spring trial	6.4768	2.4557				4.4747	6.2377		6.7606		4.9673	159.902	3.0385		6.4389			6.5345	38.9571	25.5812	92.0753	0.7841	67.2536	12.7911	27.5451	19.297	12.4472	4.9238	7.3415	6.6406
354	Miyauchi Na	spring trial	5.0082	3.98				2.4819	7.4666		7.279		4.0309	141.084	2.95		3.7293			6.1223	38.6103	28.6436	94.2779	0.853	66.985	12.7528	34.2495	18.3917	10.7764	5.0917	6.2394	6.5333
355	Mlochowski	spring trial	4.9834	3.7461				3.9826	5.0555		5.9051		5.0477	131.864	4.9264		14.6944			5.2504	45.8318	25.8188	86.6097	0.797	66.7286	14.2725	37.1003	15.5	9.2653	4.3667	5.6293	5.7667
357	Nakate Chousen	spring trial	5.5758	3.6782				2.0399	6.2483		5.0353		3.0526	129.71	2.9849		8.0323			5.8369	41.1167	26.8582	106.383	0.9434	67.8788	11.8691	33.9259	18.125	10.6458	4.7833	6.4309	6.2583
358	Nosovskij 9	spring trial	6.0774	3.6849				3.0309	4.3461		5.9282		3.9515	129.923	4.0058		15.6566			5.7436	42.646	26.4954	87.1966	0.867	66.5107	12.7706	24.9785	17.3417	10.3439	4.7833	6.4273	6.1083
359	Odin	spring trial	5.5292	3.767				3.5081	7.4387		5.7871		5.0267	161.292	3.9633		7.4283			6.0684	39.4261	25.5394	28.6504	0.474	65.4152	14.4142	5.7176	18.8917	12.5079	5.1833	7.2819	6.5
360	Olivia	spring trial	4.5994	3.6481				3.5744	4.3122		4.2565		4.0562	126.488	5.033		14.7578			5.4796	42.4306	22.6762	78.1549	0.714	64.8924	12.6982	8.9125	17.9	11.2416	5.0083	6.7447	6.3083
361	Omega	spring trial	5.0784	4.1955				2.0952	4.1536		4.3793		4.099	126.92	3.1083		17.6053			6.3474	41.5971	25.8987	16.3497	0.4503	67.8188	12.2295	5.2889	17.525	11.8944	4.9583	6.616	6.35
362	Optima	spring trial	5.5387	4.2512				3.0135	4.6603		5.1013		4.1095	144.749	4.0295		17.0554			5.9307	43.2298	24.8896	19.5463	0.4153	66.7462	12.8468	5.1215	17.4583	11.9464	4.775	6.811	6.1417
363	Orpal	spring trial	5.4772	3.6955				7.4653	3.7412		4.56		8.9934	125.983	5.0177		16.7512			5.4202	40.2646	23.4528	74.9078	0.7361	66.3592	11.9886	5.3043	18.625	11.5063	5.2667	6.765	6.5667
364	Orriba	spring trial	5.5604	3.9208				9.0859	3.4154		4.5621		9.1214	124.747	5.0559		15.2815			5.9442	40.9024	23.9804	90.3379	0.7898	68.1239	12.6105	6.2805	18.9583	12.0909	4.875	7.8238	6.25
365	Pera	spring trial	6.5511	2.7432				6.9739	5.4617		6.3315		7.9565	138.995	7.9069		5.6635			6.3425	38.4415	24.9111	83.0144	0.7374	63.4121	13.1545	6.9989	19.1333	11.8457	5.2333	7.119	6.475
366	Pivot	spring trial	4.4768	4.4735				7.9747	3.5396		5.9521		7.9673	126.097	6.0385		14.9359			5.6179	43.6502	25.1996	27.6082	0.4767	67.5628	12.7661	7.0725	16.8083	11.2187	4.6667	6.6246	6.0333
367	Pobeda	spring trial	5.5561	3.7602				9.0094	2.7162		3.9597		9.0176	110.601	5.9794		11.8598			5.6358	41.2808	25.8628	86.4973	0.7816	70.7573	11.7757	33.908	18.9167	12.3995	4.6167	7.6919	6.4083
368	Puma	spring trial	5.4327	4.2776				4.4716	4.0554		4.575		5.0259	119.01	4.9619		15.0152			4.851	43.0748	26.7934	22.6877	0.4767	66.7631	12.7341	7.1184	15.7438	9.4069	5.2333	5.2669	6.3417
369	Pura	spring trial	4.9783	3.9817				8.9596	2.5083		3.1713		9.0153	121.722	8.0135		9.0873			5.2669	42.195	25.6385	27.81	0.4639	68.9127	11.7787	8.5505	16.8333	10.8666	5.0917	5.9489	6.4167
371	Reston	spring trial	3.4922	4.5027				7.4983	3.647		4.3667		7.9677	122.031	6.1132		9.8529			6.2501	42.1034	26.428	28.8409	0.4754	69.9068	13.3455	18.3654	17.3417	11.914	4.5667	6.906	6.1167
372	Rsio	spring trial	5.0072	3.7757				4.9876	3.3537		4.3072		6.0089	145.752	3.9542		13.9747			6.0893	40.794	25.0256	48.6768	0.5984	65.1899	13.1843	4.3922	17.6333	10.9019	5.0917	6.1569	6.2
373	Rucabo	spring trial	5.4353	4.0197				2.4888	5.2651		7.7199		4.0023	153.335	2.8971		14.4451			5.9743	40.0583	24.7154	86.776	0.7748	64.6333	12.9043	4.8786	18.1417	10.768	5.225	6.409	6.325
374	Sabine	spring trial	3.5215	4.5356				5.0113	5.2613		6.6748		6.0167	137.566	5.9798		4.5656			6.359	40.2901	25.4591	59.0811	0.6166	65.7901	14.5279	6.3239	18.1917	11.4836	5	6.9845	6.125
376	Suigenshu	spring trial	3.0267	5.7983				2.0426	6.8896		6.8894		3.0658	127.46	1.0481
377	Sv 705152	spring trial	7.0176	3.0016				7.0028	3.2367		4.645		7.0443	133.922	6.0217		12.0122			5.5484	41.0822	25.8944	108.59	0.9262	66.1581	12.7887	11.0519	17.8583	10.1511	4.95	6.6396	6.0167
378	Sv 706118	spring trial	6.868	2.8425				3.9198	4.0128		5.2637		5.8667	123.581	4.9393		17.0749			6.2338	44.1076	25.0828	62.0412	0.6843	69.8939	12.4889	16.0205	17.8417	11.8115	4.2917	7.631	5.7333
379	Sv 716	spring trial	6.424	3.1007				6.4832	3.7267		5.8745		7.0012	131.218	5.0364		14.4329			5.8822	44.7871	24.4693	72.4101	0.7141	69.2743	12.4277	25.2776	16.7083	10.6904	4.3333	6.3437	5.9083
380	Sv 75716	spring trial	5.5563	3.4163				9.0441	3.538		3.9602		9.0738	108.825	7.0515		14.6918			5.6818	43.9459	24.5156	20.9572	0.4334	65.9484	12.7229	6.0299	16.8833	11.2016	4.6833	6.1933	6.05
381	Tanka	spring trial	4.6044	3.9036				2.0723	4.8462		6.7328		3.0689	122.397	4.0086		11.9467			5.9511	42.9132	25.3956	89.167	0.7765	70.0464	12.0026	36.3897	17.75	11.4891	4.425	6.7395	6.2583
382	Toro	spring trial	5.9941	3.5857				6.4857	4.0322		5.3609		8.0154	139.783	7.0192		8.4105			6.4295	42.9881	25.0735	89.2408	0.77	72.6619	11.8889	38.0412	18.425	12.6412	4.2083	7.7672	6.0583
383	Triton	spring trial	4.5758	4.6425				7.5367	3.3412		3.5789		8.1044	109.735	5.9959		12.5041			6.4494	39.7504	27.1485	24.6824	0.4559	66.7855	13.9545	5.7396	17.4	11.0281	4.8917	6.3374	6.0417
384	Uranus	spring trial	5.4821	3.7088				6.9565	6.8623		6.052		7.9375	155.036	6.9952		5.5965			6.6946	38.7265	25.2755	50.8148	0.5857	64.668	14.0081	7.8205	19	12.3655	5.125	7.2147	6.3417
385	Valecovska	spring trial	5.0083	4.0667				6.0927	3.0373		4.0631		7.0849	123.675	7.1255		12.0147			6.4488	42.5625	25.3216	79.4737	0.7487	71.6301	11.3552	33.7211	18.5583	12.6348	4.3	7.6415	6.1417
386	Vanda	spring trial	5.0072	4.2272				4.4876	5.9465		5.3949		5.0089	154.946	2.9542		9.7522			6.562	41.101	24.0962	37.2414	0.5249	68.1516	13.2066	5.5183	18.875	13.0316	4.7333	7.9915	6.125
387	Vankka	spring trial	5.5026	3.2792				8.5557	1.0279		3.5385		8.9973	122.39	8.0835		7.0937			5.8066	41.2119	25.9351	25.5573	0.4603	62.7929	13.5274	-0.7075	15.6333	9.5006	5.2833	4.3148	6.3667
388	Vega	spring trial	4.5164	4.6817				6.9883	3.4256		3.9211		7.9844	110.493	5.0669		18.2475			5.6489	43.6222	23.2202	17.3998	0.4025	67.0607	11.4593	3.9699	17.2583	11.6606	4.7667	6.2906	6.1917
389	Wase Chousen	spring trial	4.5547	4.4392				5.5261	6.3567		6.6286		7.0392	133.069	3.9881		5.0034			5.5329	41.7652	26.7219	106.497	0.9245	68.4983	12.7367	33.7014	17.2333	9.7167	4.85	5.9616	6.25
390	Wesbell	spring trial	6.0082	3.2824				4.4819	3.8404		3.7326		5.0309	137.497	2.95		13.9343			5.3431	41.9749	24.206	86.1484	0.7832	67.7761	10.8757	11.8007	17.7083	10.8258	5.05	6.252	6.5533
391	Wesbrook	spring trial	4.4774	3.9903				9.0086	3.8504		3.9218		9.0164	121.425	6.0949		14.1715			5.1383	42.2142	25.2627	37.6322	0.5188	65.8106	12.7647	5.6091	16.525	10.0462	5.3	5.4089	6.4917
392	Wesreo	spring trial	4.915	4.2817				4.9193	3.5551		6.3146		5.89	133.52	2.9728		16.2801			5.3595	41.7851	22.3529	83.7789	0.7353	66.1443	11.2641	5.2974	18.525	11.4301	5.2	6.6627	6.525
393	Wesroona	spring trial	5.5321	3.1792				8.485	2.8348		3.3004		8.9355	129.626	4.9946		12.9479			5.6085	41.4756	25.4389	52.3114	0.592	69.3808	12.1011	16.8979	17.55	11.0196	4.9917	6.2	6.375
394	Willi	spring trial	5.9922	2.738				7.9749	4.476		4.7012		7.9536	121.004	5.9686		16.5688			5.4747	41.6528	23.333	77.9489	0.7316	64.2541	12.2669	7.1557	18.4167	11.4185	5.1583	6.5757	6.4917
395	Ww 1286	spring trial	6.9252	2.7655				5.972	3.7261		5.0028		7.9569	128.102	6.0873		12.4569			6.0022	41.5618	25.8489	51.2876	0.6569	64.4503	13.0941	5.3894	17.5917	10.9596	5.0583	6.4647	6.2
396	Ww1273	spring trial	4.9001	4.3469				4.4066	4.3308		4.9656		5.8347	119.719	3.9872		10.2891			5.7433	42.138	24.6366	44.8455	0.5672	63.586	14.1274	6.3572	17.125	10.6901	5.075	6.1833	6.2
397	Ww1289	spring trial	4.9823	3.977				8.4883	4.061		5.1115		9.0257	138.328	5.9306		13.4668			6.0257	40.1652	25.2198	45.2462	0.5745	64.403	13.1386	6.989	18.1667	11.3774	5.325	6.4678	6.6083
398	Zachodni	spring trial	5.5874	3.7446				7.5643	4.0267		4.907		8.0253	120.095	5.0539		11.4728			6.2172	41.3255	25.8322	93.9109	0.8212	72.4007	12.1449	35.9048	19.3	12.8001	4.4417	8.3154	6.2333
399	Zairai Chousenshu	spring trial	4.0569	4.4953				1.0316	6.7812		5.4565		3.0061	119.397	2.9879					5.3642	42.1834	25.3766	103.466	0.8271	70.4661	11.3652	31.199	17.4708	10.7546	4.7927	6.3529	6.4184
418	Altasweet	winter trial	6.0071	3.9166	1.3282	5.8535	2.3388	3.7448	8.2781	1.2813	7.8034	5.5	2.7366	139.426	6.3094	2.3336	11.1465	2.9885	3.4167	6.3598	41.1773	25.6283	94.5125	0.8927	71.3023	9.0051	36.6665	18.8891	12.7407	4.7356	7.27	6.3921
419	Angus	winter trial	2.7058	3.638	2.3091	5.5809	3.8081	5.3436	6.1491	1.2846	6.7397	5	4.642	138.267	4.649	7.6664	9.5005	3.0172	3.4165	5.6618	43.6765	23.6734	75.8751	0.9247	69.6772	9.6294	16.2324	18.4698	12.0883	4.5964	7.1522	6.2352
423	Britannia	winter trial	4.7924	4.2513	1.6512	5.4613	2.1128	1.2416	7.9911	1.2895	7.4803	5.5	4.9689	158.999	5.6449	4.3336	9.3573	3.0822	3.6269	5.8457	41.93	23.9091	86.6451	0.7905	71.1733	9.2029	29.8493	18.9208	13.5156	4.4586	7.8425	6.2281
424	Conqueror Bronze Green Top	winter trial	5.908	5.048	2.0089	4.4607	3.8774	5.2087	8.2261	1.1408	7.4575	6	4.3174	139.797	5.9461		9.6207	4.4605	4.7089	5.4548	41.8149	24.3051	70.614	0.8229	69.4995	9.9703	19.2729	18.9018	12.6479	4.6862	7.4375	6.3167
426	Drummonds Purple Top	winter trial	4.855	4.2465	1.2934	4.6219	4.5627	6.3096	7.6207	1.4257	6.7743	2	6.7553	135.226	8.5444	6	-4.8491	3.0353	3.572	5.4147	41.4991	24.145	61.9631	0.6818	67.2483	9.8167	15.8168	17.8512	11.9617	4.8994	6.5484	6.3081
427	Essex Model	winter trial	4.8334	4.0311	1.6445	4.8141	4.7359	5.2972	8.5719	1.1453	7.8436	3	6.4985	134.389	7.5485		-1.7037	2.3812	2.8452	5.1982	40.6067	25.466	76.1261	0.839	72.5828	10.0385	24.948	17.2882	11.4046	4.7226	6.4484	6.2127
430	Parkside	winter trial	5.596	4.6829	1.98	4.47	3.4424	3.3706	5.7883	2.1052	6.8327	5.5	5.8215	138.351	5.6359	7	11.9241	3.3222	3.6858	5.4581	42.851	25.0224	73.3038	0.7673	73.3312	10.1721	26.6902	18.4452	13.2304	4.2339	8.335	5.9869
431	Peerless (Acme)	winter trial	5.9393	4.8031	1.3352	4.4877	4.1085	3.2533	7.7971	1.2884	7.134	8	5.5821	135.49	5.7137	6	-2.6735	2.6674	3.3108	6.0735	39.7442	26.4738	88.2162	0.8579	71.722	9.0803	24.4344	19.2638	12.9904	4.7895	7.9337	6.3628
432	Purple Top	winter trial	4.5726	3.9457	1.3316	5.8827	5.5317	6.2034	7.9923	1.2824	7.0978	2.5	7.2819	123.709	7.9493	9	3.6707	2.4681	2.7488	5.3953	41.3388	24.4001	75.6406	0.7567	68.7285	8.7599	25.9172	18.0284	11.6352	4.992	6.3022	6.3741
433	Scotia	winter trial	3.2121	4.4697	1.3717	4.1615	4.8396	5.8551	8.4605	1.8175	7.0567	1.5	7.2863	115.811	8.5535	9.6664	-6.9569	2.5336	2.992	5.4091	41.1048	21.8772	75.2435	0.7323	68.809	9.6172	26.525	19.1522	13.5394	4.8063	7.6581	6.517
434	Tankard Bronze Top	winter trial	6.5461	6.4024	2.3354	5.7904	5.7828	5.3218	6.8533	0.9979	6.7318	0.619	5.9529	147.943	8.4849	9.6664	6.439	3.2412	3.9053	5.9092	41.7233	24.6773	70.0081	0.7509	67.1163	10.4359	19.1118	18.2315	12.7948	4.8178	7.2034	6.4732
435	The Bell	winter trial	4.9218	4.7873	2.3508	3.9447	3.6805	5.3086	8.1503	1.4317	7.7525	4	5.239	152.975	6.3619	9.6664	8.2337	2.5564	3.1332	6.0724	42.0077	23.9195	86.1029	0.8373	71.0769	9.3212	33.5556	18.7307	13.0858	4.4625	7.6322	6.2194
436	Tina	winter trial	4.727	4.5947	1.0045	4.5938	1.6263	3.2456	6.4209	1.0014	6.9731	6.5	4.2332	134.929	5.9761		16.5213	3.1195	3.495	6.2365	41.2522	25.096	88.4763	0.899	73.3844	10.1732	35.2056	20.4173	14.3848	4.0881	9.12	6.2065
437	Tipperary (Magnificent)	winter trial	4.9916	4.1335	1.9726	4.688	2.5986	2.2861	7.8646	1.5714	8.2833	4.5	4.3953	149.81	6.3406	5	14.1201	3.0607	3.5673	5.6773	41.2664	25.254	79.5707	0.849	68.6587	10.3374	24.5316	18.4147	12.4426	4.6651	7.2325	6.1619
442	Hollandse Gele Roodkop	winter trial	5.4976	3.7386	1.3628	4.3853	6.1491	5.9109	7.4469	1.4779	7.9034	3	6.1904	118.662	8.5613	3.6664	-5.5241	2.6608	2.8791	5.4738	42.7052	24.8844	58.9667	0.7359	66.874	11.3039	18.5858	17.593	10.7978	4.5778	6.0589	6.1291
443	Brandhaug	winter trial	4.2617	2.4568	0.9749	3.447	5.3737	6.2597	7.5923	1.0964	7.7236	-0.381	5.0001	111.46	8.5285			2.6327	2.9194	5.8796	38.2735	24.8206	72.8098	0.691	70.2157	10.002	33.0703	17.2292	11.7535	4.6452	5.8081	6.0655
444	Brendbergli	winter trial	3.186	2.555	-0.1953	2.4595	3.2708		8.1992	1.5073	7.3652	9.381	8.9265	89.783				4.7529	4.7433		42.0422		19.9161				5.3439
445	Laugabolsrofa	winter trial	5.5484	4.6187	1.307	3.3359	4.749	5.3816	8.4157	1.2708	7.1864	2.5	6.7276	145.149	8.4579	5.6664	0.2463	2.7067	3.3595	5.5662	42.5657	23.2308	80.0046	0.7467	68.5071	9.4861	30.444	18.5377	12.19	4.6555	6.3522	6.3329
446	Ranakaalrot	winter trial	3.7714	2.5842	0.9957	2.1949	7.0261		7.4627	1.5925	6.5131		6.2943	82.2341				2.8269	2.7577		46.2953	20.2382	72.5748				36.3042
447	Rotabaggeue	winter trial	4.9609	4.8585	1.6272	4.2521	5.5824	4.3273	8.4279	1.2831	7.1094	6.5	5.3794	146.336	7.0436	6.3336	4.0775	2.7393	3.3919	6.1614	41.2677	24.8963	78.0309	0.7861	71.5455	9.5976	27.3145	18.9751	13.2731	4.4944	7.6675	6.2895
448	Wilhelmsburger; Reform	winter trial	4.6702	4.695	1.3851	4.1645	5.0126	7.3016	7.9976	1.2858	7.7873	3	8.1434	138.839	7.0409	9	7.6184	2.5089	3.319	5.7568	42.9331	23.2354	61.2897	0.7173	69.9256	9.2772	18.9234	18.6699	13.1185	4.4623	7.4955	6.1934
450	Dalo Trifolium	winter trial	4.8849	4.0108	1.6592	4.901	4.3339	4.2745	7.4349	1.2874	6.452	3	3.5147	133.775	7.544	6	7.2065	2.2476	2.9019	5.8223	41.3547	24.3689	78.0067	0.8215	72.0249	8.5073	23.6994	19.6211	13.4814	4.4726	7.9389	6.3593
451	Kalfafellsrofa	winter trial	4.6441	3.0178	1.0225	3.3545	4.4736	5.8691	8.6389	1.0983	6.9367	0.619	4.8408	120.279	8.5452			3.3895	3.9106	6.048	40.4764	22.6992	36.7357	0.5009	65.3487	9.3952	11.1286	17.4858	12.4763	4.8726	6.3984	5.6173
452	Magres Pajberg	winter trial	5.2981	4.703	1.3232	3.0043	5.3705	7.3271	8.8552	1.4346	8.1287	3.5	5.087	134.6	6.5801	7.6664	-1.0135	3.1298	3.3591	5.8436	41.2958	24.9692	82.8786	0.8792	73.1354	7.8895	30.7986	18.6702	12.6884	4.8737	6.8422	6.6767
454	Troendersk Kvithamar	winter trial	3.2798	3.2484	0.9993	3.7969	4.2207		7.1065	1.09	7.9108		2.2711	125.067	6.7451			5.267	5.1579	5.8403	42.7413	24.0364	23.5652		67.5841	8.6065	1.5443		10.8693		5.7598
455	Lollo	winter trial	4.5178	3.5637	0.9844	4.2918	5.1087	5.8661	8.4833	1.4424	7.0339	2	6.1298	127.396	7.9322		6.2163	2.5755	3.2077	6.1222	40.8611	24.232	85.6845	0.8579	72.1612	8.5641	23.7446	19.8898	14.0307	4.3652	8.4155	6.3303
456	Friese Gele	winter trial	4.0615	3.9427	1.2972	3.6355	3.4008	7.3336	8.3997	1.2729	7.4412	3	5.8606	129.711	7.0569	7.6664	-7.9341	3.7697	4.1257	5.6236	44.422	21.8993	49.1566	0.53	70.7509	9.2656	17.8474	17.1082	12.6295	4.3247	6.7984	5.9476
457	Patria	winter trial	4.3777	4.6395	1.9696	5.89	2.8339	2.2268	6.1482	1.5674	6.8175	8	3.7261	135.844	3.6471	6.3336	11.3368	2.773	3.2712	6.0879	42.6913	24.0332	84.422	0.8177	72.5326	10.1155	24.9114	18.8666	13.6954	4.1308	8.66	5.8707
458	Kuusiku	winter trial	4.9822	5.103	0.9596	4.2151	4.9008	4.3273	8.4328	1.7672	7.7841	2.619	6.0777	143.93	6.4111		-4.6993	2.5958	3.3829	6.0032	41.8368	23.3058	79.1564	0.7481	71.5999	7.3031	22.9811	18.7502	13.0722	4.3738	7.0325	6.0985
459	BRA_1001	winter trial	4.7266	3.6201	1.6809	4.6436	5.56	7.1846	7.1369	1.2895	6.7449	3	7.669	132.611	8.0494	8	12.3163	2.7314	3.1312	5.824	41.2932	23.5185	64.9732	0.6495	69.3852	9.1549	22.4286	18.6568	12.9479	4.6149	7.0589	6.4225
460	BRA_1042	winter trial	4.9255	3.7132	1.3459	4.0754	5.1571	6.3076	7.4953	1.6014	7.1648	3	5.9593	123.679	8.582		5.6026	2.2619	2.975	5.5592	41.6037	24.996	78.1748	0.7961	66.5727	9.4363	26.4767	17.7677	11.9984	4.6654	7.0255	6.2255
461	BRA_1222	winter trial	5.4094	4.849	1.0266	2.374	1.8569	4.2806	8.2862	1.7622	7.8047	4	4.6831	122.209	5.0125	4.3336	-1.7835	3.0632	3.5197	6.5036	42.2562	26.4418	75.3511	0.7778	73.2484	8.1188	25.4948	18.1364	12.9181	3.9174	7.4855	6.0867
462	Cyclon	winter trial	5.2954	4.2636	2.329	4.681	3.7938	4.3046	8.286	1.571	7.738	5.5	4.0435	142.16	4.2874	5.6664	10.313	2.8466	3.3783	5.7508	41.4192	24.448	72.3416	0.8156	71.2072	9.5887	24.7332	18.6612	12.9672	4.4069	7.62	6.1939
463	Niko	winter trial	4.8603	4.734	2.3214	5.175	4.0261	4.2967	7.4312	2.097	7.1255	3.619	4.01	135.906	7.0594	5.6664	10.7445	2.8709	3.4483	5.7568	41.6442	24.2682	78.0412	0.7878	74.6098	8.4211	34.5215	19.1713	13.698	4.5463	7.8025	6.6144
464	Oana	winter trial	4.2254	3.7842	1.3363	5.0773	4.7958	3.7571	8.1388	1.7188	7.6974	5.5	4.2896	137.382	5.8982	3	7.5383	2.6649	3.2474	5.4355	42.8517	22.9181	62.6774	0.7826	71.6233	9.2994	20.2079	18.2808	12.7302	4.4267	7.3422	6.174
465	Ostgota	winter trial	5.5088	4.3654	1.3353	3.6607	6.3486	7.2457	8.1251	1.6365	7.7349	3	5.5262	130.233	7.115	9.6664	-6.5241	2.9815	3.5328	5.7796	39.2199	24.3668	70.0469	0.791	68.2157	10.252	20.6373	18.7792	12.6035	5.2952	6.9581	6.7655
466	Ruta Otofte	winter trial	5.0854	4.6959	1.3474	4.6768	6.6822	5.3114	8.3848	1.4266	6.6374	3	7.2218	151.823	6.6396	6	6.3151	2.3549	3.1388	5.4531	43.0193	24.4834	71.5975	0.8012	70.8735	10.0899	23.1134	17.4571	11.5762	4.7388	6.6201	6.3011
467	Sator Otofte	winter trial	5.0262	4.2051	1.9981	4.194	4.6304	3.3239	8.0012	1.5706	7.3774	3.5	6.1842	141.823	7.6843	8	12.2585	2.5206	3.219	5.8531	41.4029	23.4619	69.8196	0.7789	71.7158	8.1808	25.5652	19.5318	14.1099	4.5275	8.3089	6.5703
468	BRA_1684	winter trial	4.7533	3.8287	1.3747	4.9146	5.9258	7.284	8.4273	1.4415	8.2308	3.5	7.4624	132.484	8.031	6	8.9993	3.3451	4.0318	5.8153	41.3905	24.1337	72.8375	0.8253	69.8083	8.7497	18.4168	19.1184	13.1909	4.7689	7.4889	6.5136
469	BRA_1685	winter trial	4.9576	3.6642	1.9885	4.5489	4.7698	7.3515	8.4333	1.6423	7.7508	4.5	6.7594	147.653	7.5969	6	1.1632	2.6685	3.2665	5.6906	42.3434	23.7648	69.4337	0.7483	71.0749	8.5308	23.5505	18.4737	12.7647	4.7811	7.0425	6.4455
470	Seefelder	winter trial	5.2193	4.6075	1.31	5.2756	4.9863	5.302	8.4303	1.4297	7.7453	2.5	7.2903	132.96	8.6116	8.5	-4.1241	2.9207	3.6453	5.7178	40.61	25.5962	71.0587	0.7794	69.469	8.96	25.1035	18.0868	12.1498	4.7951	6.6589	6.3472
471	Angela	winter trial	5.2743	4.5613	1.9924	4.7733	5.1652	5.8661	8.4215	1.5734	6.9022	3	6.8545	135.437	6.2683	2.3336	-1.5037	3.335	3.6156	5.7789	40.4415	24.4267	74.6078	0.7934	67.6047	9.2084	18.7258	18.5547	11.911	4.6834	6.1555	6.2559
472	Pastewna Zolta, Saba	winter trial	5.1738	4.5463	1.3561	5.2699	4.829	5.2355	8.4276	1.1408	7.8135	5.619	7.1338	149.038	7.5157	9	7.7451	2.8872	3.5249	6.1976	39.4887	24.6968	72.591	0.7984	66.2135	9.5852	21.8001	19.3933	13.4304	4.8969	7.4375	6.5198
473	Bostan Kombostua	winter trial	6.4087	3.4795	1.0088	4.6853	3.2085	6.2636	7.6225	1.9436	7.1784	1.5	7.9805	119.247	7.3342	8.3336	1.7511	3.2989	3.866	5.1948	43.2553	24.8342	61.4761	0.7086	70.0262	8.4884	25.7602	16.39	10.6313	4.6369	5.0904	6.2446
474	Mecklenburger Weiße	winter trial	3.9477	5.0569	2.0302	4.3555	2.6905	2.2953	8.5646	2.1118	7.7903	3.5	3.901	156.835	5.6485	4.3336	10.2398	2.9632	3.5558	5.8972	43.1829	24.9929	77.61	0.7057	72.5659	7.6	34.6834	17.232	11.9887	4.3264	5.9955	6.023
476	Nemuro Ruabaka	winter trial	5.4369	4.0748	1.3579	5.9118	4.7781	7.2876	8.2997	2.1016	8.0854	5.619	3.0168	143.905	7.5882	7.6664	13.6865	2.4234	3.1126	6.051	41.205	24.2031	62.9098	0.7298	73.2296	6.5477	33.5727	18.8204	13.7331	4.5337	7.4855	6.5614
477	BRA_1814	winter trial	4.4158	3.1295	1.0005	3.242	6.3531		5.8466	1.497	7.4175		5.1794	93.6335	2.898	2.3336		3.8323	3.9613		42.4623	24.9161	42.9578				21.3778
478	Östgöta II	winter trial	5.5348	4.3837	1.989	4.2018	4.8071	7.3389	8.1433	1.5733	7.7864	2.619	8.3835	130.514	7.9693	7	9.0342	2.9288	3.4728	5.64	39.8655	24.2992	71.1634	0.7823	69.862	9.3751	19.0284	18.0824	12.3025	5.1107	6.6484	6.6317
479	Gransa	winter trial	5.5182	4.1233	2.0022	5.3749	4.4478	6.2987	8.1366	1.4312	7.0829	2.5	6.4775	132.462	8.5691	5.6664	4.5612	2.6741	3.2737	5.2677	42.5962	23.735	74.1512	0.7356	72.3518	9.9444	31.8861	18.4323	12.9904	4.5038	7.1984	6.4574
480	Dsira Pchali	winter trial	4.9811	3.5967	1.3396	6.4585	4.3429	6.2952	7.5684	1.9348	6.7844	2.5	8.5213	121.104	8.6432	8	-3.5268	2.2764	3.1177	5.2725	43.0419	22.5584	67.6217	0.7213	75.2756	7.4086	27.1774	17.7363	12.4376	4.6794	6.5734	6.5975
481	Laitiala AP0106	winter trial	4.5701	3.825	1.3594	3.634	4.8464	7.7571	7.961	1.4257	8.0194	6	5.221	138.216	7.3996	5	-6.2635	2.9162	3.569	6.4118	40.8298	24.6671	77.2434	0.8406	68.2519	9.1192	19.8369	18.5037	12.1897	5.2134	6.4081	6.7432
489	Argentine	spring trial	5.4405	3.4874				7.0232	3.8368		3.0728		7.9996	117.976	6.9545		14.6363			6.2723	42.5582	25.5392	86.0842	0.7922	73.291	11.2575	35.7182	18.3917	12.3113	4.3917	7.4706	6.225
490	Golden	spring trial	5.4604	3.3159				7.9936	3.0322		4.0485		9.0607	115.868	6.0383		13.9243			5.744	44.8594	23.7521	77.0995	0.7068	73.3389	11.6944	38.1939	18.6	13.2323	4.0917	8.3001	6.2083
491	DTN-3	spring trial	6.4726	2.9261				9.01	2.3245		4.4638		8.9677	124.683	6.0024		12.5235			5.3351	43.6323	23.5424	31.7506	0.4724	66.3263	12.5784	5.3797	16.8333	11.2	4.8917	6.1501	6.2833
492	Regent	spring trial	6.0744	3.5834				3.054	3.6485		4.9516		3.9898	119.53	6.0084		16.2204			5.4825	45.26	24.3496	20.7009	0.4328	66.7539	13.2936	5.3469	16.175	10.9199	4.6083	6.323	5.9583
493	Zephyr	spring trial	4.5578	4.4735				6.566	4.1577		4.9988		6.9655	132.982	5.0396		13.8298			5.3799	40.7652	25.1724	97.6375	0.8822	62.9004	13.4003	4.913	17.9	10.1714	5.2667	6.3732	6.3
494	Midas	spring trial	7.0385	2.2921				8.982	2.3286		3.2545		9.0015	119.009	6.9464		13.8192			5.2094	44.1785	22.3803	85.6056	0.7168	67.2847	12.4757	6.4307	17.75	11.1775	4.725	7.0858	6.0917
495	Quantum	spring trial	6.9475	3.2692				9.0003	1.7194		2.5914		9.0302	116.546	9.039		13.7421			5.2774	42.8943	25.2856	20.3246	0.4441	66.3365	12.3928	4.8443	15.9417	10.1203	5.1	5.2919	6.2833
496	Profit	spring trial	2.9797	5.7642				8.5141	3.8279		3.3456		8.9833	125.826	4.0948		11.8486			5.3073	44.0679	24.885	21.2318	0.4385	67.6489	12.7633	4.7844	16.5583	10.9201	4.75	6.2251	6.1417
497	Sprint	spring trial	7.4594	2.5835				8.4993	2.7448		3.5381		9.0388	111.844	7.0425		14.6027			5.4332	42.6356	25.88	22.5013	0.4567	67.4645	12.1651	8.1452	16.5667	10.8163	5.0083	5.8347	6.425
498	46A65	spring trial	6.4148	3.0538				8.4422	2.7214		3.2662		8.9696	119.977	3.9096		16.4184			5.1864	46.2312	23.7382	19.003	0.4332	70.816	11.7863	5.9982	16.4083	11.3132	4.375	6.6987	5.85
499	ACS N01	spring trial	5.4618	3.3174				7.4417	2.9649		2.686		7.9929	120.815	4.943		14.9421			5.1287	45.0563	23.1818	14.6841	0.3493	67.2495	12.1263	5.5239	16.425	11.1543	4.8167	5.7893	6.2833
500	ACS N89-C239	spring trial	4.9771	3.5143				8.9707	2.0549		2.9246		9.0597	110.598	7.9626		14.3597			5.265	46.9918	23.7562	33.3923	0.4655	74.2794	11.0505	33.0543	16.2	11.5268	4.1417	6.3246	6.1083
501	ACS N17	spring trial	5.9846	3.2863				9.0236	2.8409		3.7092		9.0251	123.273	6.0054		15.9258			5.0229	45.8065	23.8057	21.0102	0.4217	67.0052	13.3002	4.121	15.6417	10.3296	4.5833	5.8072	5.9
502	ACS N18	spring trial	5.0134	3.4864				8.0864	2.701		2.6362		9.098	110.402	6.0224		12.2058			5.377	44.0241	23.1182	18.2432	0.409	67.9812	11.8477	6.1852	17.5833	12.2104	4.7833	6.8073	6.4
503	ACS N21	spring trial	5.4756	4.2132				7.9636	3.642		3.5127		8.9515	116.091	6.9188		10.4364			5.2782	43.4161	24.2548	17.7059	0.4253	69.9394	11.6949	7.2064	16.7	11.7119	4.75	6.3358	6.3
504	ACS N07-C090	spring trial	5.9739	2.7189				8.9288	2.0367		2.7148		8.9369	119.822	7.904		13.8605			5.4802	43.5608	22.1396	16.7769	0.3787	65.2993	11.2736	4.8749	17.85	12.5445	4.9667	6.5896	6.5583
505	ACS DH12075	spring trial	6.4852	2.8108				4.4626	3.7139		3.1732		5.8326	125.783	4.0244		15.2009			5.8915	42.8672	23.3724	29.28	0.4499	69.1811	11.5825	7.1604	17.7583	12.3066	4.7583	6.7833	6.225
506	ACS N16	spring trial	2.9601	5.2358				4.9881	3.6523		3.2816		6.9856	123.695	2.9207		11.4246			4.9948	43.4866	24.3902	25.532	0.4795	66.7619	12.3785	3.0063	15.8783	10.0541	4.9167	5.4427	6.1333
507	ACS N00-C3089	spring trial	7.4886	2.4639				6.0171	3.2296		3.9908		7.045	127.806	3.9838		13.1145			5.3778	45.4325	24.9675	37.3692	0.5392	75.0249	10.8979	25.0521	16.4667	11.3118	4.325	6.577	6.0667
508	ACS N40	spring trial	5.0009	3.793				4.4616	2.7352		4.6813		6.0357	125.895	3.0032		20.7652			5.8422	43.3425	22.1765	17.3801	0.3388	65.0288	11.9598	6.6285	18.2917	12.8598	4.85	7.0507	6.4167
509	ACS N39	spring trial	4.0116	5.048				8.9807	3.2432		2.6701		9.0106	123.061	7.9304		15.7657			4.7095	45.0596	22.9879	19.8013	0.4086	66.7379	11.9523	4.2295	16.5417	11.0076	5.0917	5.7723	6.6333
510	ACS N47	spring trial	7.0435	3.007				8.9799	1.8427		2.2455		9.0142	108.25	8.922		11.9336			4.4902	43.0502	23.7825	45.8759	0.5479	65.4478	11.0773	4.9079	16.4917	9.8687	5.5083	4.8354	6.7833
511	ACS N22	spring trial	5.1044	3.6558				6.0723	3.3496		4.0529		7.0689	124.384	6.0086		15.6232			4.8125	44.7999	23.3959	19.9985	0.3411	67.1665	12.3501	6.3757	16.1613	11.0968	4.9083	5.8822	6.4259
512	ACS N04	spring trial	5.4984	3.6387				8.4877	3.0055		2.5958		8.9736	111.221	9.0196		7.404			5.0839	40.4168	25.8977	22.0942	0.45	68.0824	12.1239	6.7824	17.1917	11.0094	5.4917	5.7246	6.8583
513	ACS N12	spring trial	2.5995	6.7038				3.6059	3.3569		2.6911		4.1642	116.643	4.116		13.8185			4.91	43.8511	24.6543	16.7687	0.3819	66.8561	13.2235	8.5615	16.725	11.2865	5.025	6.0399	6.4417
514	ACS N14	spring trial	4.4611	3.781				6.4637	2.7444		3.2127		6.9824	122.985	5.9812		18.0567			4.7481	43.5652	23.7532	18.0361	0.3806	70.2131	11.5451	5.7826	17.125	11.5708	4.9667	6.2813	6.4583
515	ACS N28	spring trial	4.4497	4.807				7.9866	3.315		4.1456		8.9816	119.121	4.0185		16.4214			4.8906	46.39	23.1265	24.0124	0.4278	67.9331	12.9593	3.9027	16.2167	11.109	4.5917	6.4942	6.0583
516	ACS N08	spring trial	6.0995	2.8703				8.609	2.6293		2.5713		9.1124	122.167	5.1051		15.8473			5.046	45.4643	23.4561	17.4569	0.3844	70.0891	11.0612	5.7704	16.6833	11.4603	4.75	6.3239	6.25
518	ACS N44	spring trial	5.5807	3.6464				5.6007	4.3104		3.2124		7.0659	125.578	6.1081		13.6094			4.8417	45.702	23.5149	20.3679	0.383	70.2012	11.414	6.9809	16.625	11.6131	4.5417	6.6369	6.0583
519	ACS N07-C053	spring trial	5.5162	4.5266				8.4978	1.6667		1.9447		8.9912	89.6266	8.9178		6.6224			5.0092	42.4283	24.3217	21.1889	0.4495	68.9909	11.0705	7.5918	17.3667	11.5268	5.1	6.1586	6.625
520	ACS N05-C491	spring trial	4.9876	3.7744				2.5227	3.5619		2.4073		3.023	117.527	0.988		17.5589			5.0827	44.1662	23.1652	15.1365	0.3753	67.6195	12.4719	3.7027	17.025	11.5416	4.9833	6.3819	6.3583
521	ACS N48	spring trial	5.0517	3.4678				6.5498	3.2411		3.7006		7.0359	119.793	5.0312		16.4343			5.0209	43.1584	24.5753	23.8229	0.4176	67.7405	12.3659	6.779	17.2833	11.4654	5	6.3711	6.375
522	ACS N01-C102	spring trial	5.5213	2.97				4.9767	5.2339		5.2991		4.9605	122.423	2.9077		19.4007			5.5333	45.5797	23.0659	22.1856	0.4174	64.7626	12.8806	4.0253	16.4583	10.9693	5	6.0232	6.3667
523	ACS N01-C011	spring trial	3.9521	5.5381				4.5175	3.7476		3.9883		5.0108	124.946	5.0265		13.0793			5.2517	43.4596	24.3594	27.6441	0.478	69.178	12.0512	6.2761	17.225	11.5362	4.875	6.6234	6.2833
524	ACS N01-C113	spring trial	5.4708	3.4569				2.5004	5.5372		5.9124		3.995	140.033	2.0154		14.3639			4.9061	43.867	24.4412	19.8412	0.3958	65.0096	13.8112	5.9091	15.8417	10.0092	5.2333	5.2493	6.4
525	ACS YN03-C634	spring trial	4.9892	4.0944				2.998	4.6534		5.7289		4.9919	122.833	1.9713		14.9616			4.7364	43.7145	25.8808	22.6705	0.4508	60.9334	14.4778	1.4751	14.225	7.7646	5.7083	3.3912	6.5667
526	ACS YN03-C652	spring trial	4.4469	5.0856				2.929	4.3484		4.4997		4.9376	111.45	4.9575		15.9632			4.3716	42.8909	22.7798	11.7357	0.314	57.1976	13.5337	4.4266	15.2814	9.3746	6.0817	3.1349	7.4266
527	ACS YN03-C656	spring trial	6.0034	3.2271				6.9856	3.1375		3.6418		7.9863	118.799	3.9952		11.6144			3.9603	46.1967	23.1611	9.4098	0.2833	62.2829	12.775	3.3789	13.9167	8.6491	5.4667	3.1856	6.7583
528	ACS YN07-C1383	spring trial	4.5078	4.9032				4.5375	4.9302		5.9978		4.9675	118.799	3.0402		11.7044			5.0691	42.0316	27.5834	20.937	0.4492	59.8172	15.871	3.7256	14.3417	7.6608	5.7167	3.6742	6.4333
529	ACS YN07-C1384	spring trial	5.5198	4.2536				2.5083	4.9445		7.3703		4.0112	127.597	2.0216		12.5383			4.9328	42.3453	24.8522	19.1249	0.4131	59.507	13.8001	4.224	15.0333	8.6374	5.8667	3.461	6.8667
530	ACS N07-C1373	spring trial	4.9706	3.2267				3.9657	3.9343		3.4288		3.9388	122.494	4.9432		17.8444			4.9865	47.2896	22.1999	18.5819	0.4233	68.1205	11.4717	3.8273	15.8833	10.6452	4.725	5.803	6.0833
531	ACS N07-C1374	spring trial	5.9985	2.9911				4.0224	4.3172		4.6551		5.0298	131.018	4.5918		15.681			4.9976	44.3252	22.9331	13.5734	0.3269	67.4566	11.706	7.1181	17.275	11.988	5.0167	6.0562	6.5667
532	ACS Rsyn2-11	spring trial	6.4911	3.4492				6.5094	4.6531		4.5379		7.012	124.001	3.0623		12.5419			4.9548	42.1536	27.098	19.3361	0.4587	59.3151	15.3776	2.8994	14.375	7.8532	5.825	3.5425	6.6
534	ACS Rsyn1	spring trial	2.8796	6.0846				7.9841	4.3312		5.3691		8.9675	114.889	8.0358		5.4533			5.3979	39.8279	27.5581	29.2922	0.4877	60.2947	15.8822	6.1552	15.4172	8.6819	5.9097	4.4684	6.7235
535	ACS YN90-C1016	spring trial	5.9651	3.5102				8.0278	2.5407		3.494		8.0463	110.979	8.0719		9.8162			4.8095	42.8895	26.0833	22.0199	0.4748	59.6153	14.6097	3.2441	14.7167	8.4227	5.7167	3.8653	6.6667
536	ACS YN97-C262	spring trial	5.0463	3.9366				7.0107	2.6211		4.005		8	119.797	5.0034		17.5765			4.4882	47.6606	22.4598	20.1609	0.4245	66.3513	12.4246	3.5772	15.0333	10.1333	4.925	5.1918	6.4333
537	ACS YN01-C429	spring trial	4.5432	4.4708				6.9991	3.0107		3.7071		7.9821	120.837	3.9339		15.7054			3.903	48.2038	21.8396	17.6448	0.4085	63.2626	11.537	1.3116	13.7167	8.5359	5.3083	3.4322	6.6333
538	ACS YN-DH27285	spring trial	3.0214	5.9366				3.0082	3.3227		3.7165		5.0685	107.809	5.9907		10.8624			4.2252	45.9672	24.7435	57.089	0.5931	64.6204	13.6754	23.1608	14.3333	8.2416	5.1083	3.9439	6.5167
539	ACS YN94-C9306	spring trial	6.0006	4.0594				8.4879	3.8374		5.1041		9.0886	120.589	7.9652		6.6689			4.9467	41.1351	28.2012	23.5478	0.4945	54.3001	17.0182	5.2251	14.4167	7.478	6.0583	3.3582	6.7
540	ACS YN9592	spring trial	5.4897	4.0163				6.0173	2.9722		3.3857		6.0382	114.031	3.9022		19.1469			3.6937	50.6669	20.687	16.2937	0.3737	64.7598	11.7648	0.8585	13.1333	8.3448	4.9667	3.468	6.3167
542	ACS YN06-C0846	spring trial	5.9519	3.5455				4.4921	3.3307		4.3564		5.9485	122.287	5.0183		20.5805			4.323	45.6506	24.5268	16.9936	0.4322	59.1412	14.6494	1.7283	13.7667	7.8503	5.55	3.3384	6.5583
553	MPIPZ_10	winter trial	6.2046	5.3088	1.6745	5.582	5.5913	3.3143	5.4347	2.1051	5.1203	6	2.7211	121.275	5.5864	8.3336	22.7323	5.2722	5.3739	5.4449	42.8806	21.4672	18.9059	0.3766	65.0126	10.7144	2.2222	17.5953	12.2306	4.9186	6.1425	6.3602
554	MPIPZ_11	winter trial	7.0215	6.1007	3.6698	5.9168	4.787	3.4421	3.001	2.1108	4.5221	6.5	3.0531	138.655	6.6192	4.3336	27.3912	4.3291	4.3677	5.4333	46.9481	19.6427	16.6518	0.3769	65.7303	9.793	2.78	15.7978	11.8396	4.7361	5.5989	5.9988
555	MPIPZ_12	winter trial	6.4881	6.7086	3.0036	7.5097	5.1185	3.2552	3.8544	2.0966	3.9734	4.5	5.2478	144.856	5.2714	6.3336	25.9112	4.3908	4.3958	5.4459	43.5361	22.483	80.2276	0.8613	63.0518	11.5687	-1.6238	17.1875	10.3418	5.0983	5.7775	5.9621
556	MPIPZ_13	spring trial	5.5563	3.2418				3.5409	4.0262		5.6101		4.1256	117.824	4.0624		13.516			6.7854	42.1278	25.6902	103.654	0.8984	70.6293	12.3523	38.0176	18.8083	12.508	4.0333	8.0152	5.8
557	Favorite (check)	winter trial	7.0713	6.9259	3.2606	6.5001	3.1787	2.7377	3.6432	2.1074	3.7987	6.75	2.2875	145.248	2.9035	2.3336	36.6121	4.9179	4.6639	4.9855	47.8893	19.0705	11.9488	0.341	69.908	8.5614	-0.1276	15.9758	12.1118	4.4504	6.1918	5.928
558	NK-Passion (check)	winter trial	7.1293	7.3825	5.4576	6.806	3.1672	2.5167	2.8124	2.1056	2.0865	5.3333	2.281	140.103	5.0043	3.9168	38.7463	5.1126	4.7395	4.8648	47.2401	19.5565	12.8041	0.369	66.969	10.1039	-0.0554	16.7814	12.224	4.4447	6.6925	5.8233
559	Campino (check)	spring trial	5.7686	3.3312				8.2705	2.3437		2.6814		8.9856	115.484	7.9905		14.5245			5.2938	45.3749	22.1002	15.3011	0.3796	68.5574	11.6924	3.4872	17.175	12.0863	4.575	6.8033	6.125
560	Pauline (check)	spring trial	6.5158	3.2923				7.527	3.7464		3.3215		8.7198	131.749	4.6667		21.2432			5.6435	43.4222	22.5382	16.1722	0.3991	66.2556	12.3082	3.5829	17.5472	12.0814	4.9083	6.5206	6.4444
561	Sophia (check)	spring trial	6.3076	3.1664				3.4908	3.5118		4.1761		4.9989	127.919	3.3005		17.8513			5.1196	47.3425	22.9491	12.9186	0.3715	64.6297	13.468	-0.2082	14.6861	9.3813	4.7083	4.7825	5.8444
