# Supplementary material for: Agronomic and Seed Quality Traits Dissected by Genome-Wide Association Mapping in Brassica napus
Source: Front Plant Sci. 2016 Mar 31;7:386. doi: 10.3389/fpls.2016.00386 (PMC4814720; doi:10.3389/fpls.2016.00386)
Supplement: Supplementary file 8 [file DataSheet2.xlsx]

## Sheet: Data Sheet S2
Data Sheet S2. Single nucleotide polymorphism (SNP) data of the 405 inbreds of the spring and winter trial of the ASSYST diversity set of B. napus. The inbred lines were assayed at Agriculture and Agri-Food Canada using a customized Brassica napus 6K Illumina Infinium SNP array (http://aafc-aac.usask.ca/ASSYST/). The SNPs were assigned to a physical map position derived from the reference informa…
SNP array code	Chr.a	Position	Allele	ASSYST-No	ASSYST-No	ASSYST-No	ASSYST-No	ASSYST-No	ASSYST-No	ASSYST-No	ASSYST-No	ASSYST-No	ASSYST-No	ASSYST-No	ASSYST-No	ASSYST-No	ASSYST-No	ASSYST-No	ASSYST-No	ASSYST-No	ASSYST-No	ASSYST-No	ASSYST-No	ASSYST-No	ASSYST-No	ASSYST-No	ASSYST-No	ASSYST-No	ASSYST-No	ASSYST-No	ASSYST-No	ASSYST-No	ASSYST-No	ASSYST-No	ASSYST-No	ASSYST-No	ASSYST-No	ASSYST-No	ASSYST-No	ASSYST-No	ASSYST-No	ASSYST-No	ASSYST-No	ASSYST-No	ASSYST-No	ASSYST-No	ASSYST-No	ASSYST-No	ASSYST-No
		(bp)	1/2	1	2	3	4	5	6	7	8	9	10	11	12	13	14	15	16	17	18	20	21	22	23	24	25	26	27	28	29	30	32	33	34	35	36	37	38	39	40	41	42	43	44	45	46	47	48
BN062003-0054	A1	22839	A/C	0	0	0	1	0	0	0	1	1	0	1	NA	1	1	NA	0	0	1	1	0	1	1	1	1	0	1	1	1	1	0	1	1	0	1	0	1	0	0	1	0	1	1	1	1	1	0
Bn-Scaffold000011-p3808093	A1	142021	T/G	0	0	0	0	1	0	0	0	NA	0	NA	NA	NA	NA	NA	0	0	0	NA	0	NA	NA	NA	NA	0	0	1	NA	0	0	NA	NA	0	1	0	1	0	0	0	0	1	1	1	1	0	0
Bn-Scaffold000014-p1024152	A1	315818	A/G	0	0	1	1	1	0	1	1	0	0	1	NA	1	0	NA	1	0	1	1	1	1	1	1	1	0	NA	1	1	1	1	1	1	1	1	1	0	1	0	1	0	1	1	1	0	1	1
Bn-Scaffold000014-p1199287	A1	359711	A/G	1	1	0	0	0	1	0	0	1	1	1	NA	0	1	NA	0	1	1	0	0	0	0	0	0	0	NA	0	0	1	1	0	0	NA	1	0	1	0	1	0	0	0	0	0	1	1	0
Bn-Scaffold000014-p3049773	A1	391710	G/T	1	1	0	1	0	0	0	0	1	1	1	NA	1	1	NA	0	0	0	0	0	0	0	0	0	1	1	0	0	1	1	0	1	0	1	0	1	0	1	0	0	1	0	0	1	1	0
Bn-Scaffold000014-p3245279	A1	400857	T/C	0	0	1	0	1	1	1	1	0	0	1	NA	0	0	NA	1	1	1	1	1	1	1	1	1	0	1	1	1	1	1	1	1	1	0	1	0	1	0	1	0	0	1	1	0	0	1
Bn-ctg7180014759381-p5758	A1	560216	A/G	0	0	0	0	0	0	0	0	0	0	0	0	1	0	NA	1	0	0	0	1	1	0	0	0	1	0	0	0	0	0	0	0	0	0	0	0	0	1	1	0	1	0	0	0	0	0
Bn-Scaffold000011-p3402310	A1	586074	C/T	0	0	0	1	0	0	0	1	1	0	1	NA	1	1	NA	0	0	1	1	0	1	1	1	1	1	1	1	1	1	1	1	1	0	1	0	1	0	0	1	1	1	1	1	1	1	0
Bn-Scaffold000068-p1296598	A1	758794	C/A	1	1	1	1	1	1	1	1	1	1	1	1	1	1	NA	1	1	1	1	1	1	1	1	1	1	1	1	1	1	1	1	1	1	1	1	1	1	1	1	1	1	1	1	1	1	1
Bn-Scaffold000076-p852718	A1	864002	T/G	0	0	0	0	0	0	0	0	0	0	0	0	0	0	NA	0	0	0	0	0	0	0	0	0	1	0	0	0	0	0	0	0	0	0	0	0	0	0	0	0	0	0	0	0	0	0
Bn-ctg7180014744554-p4133	A1	1063467	T/G	1	0	0	0	0	0	0	0	0	0	0	NA	1	0	NA	0	0	0	0	0	0	0	0	0	1	0	0	1	0	0	0	0	0	0	1	0	0	0	0	1	1	0	0	0	0	0
Bn-Scaffold000011-p2769350	A1	1139476	A/G	0	0	0	0	0	0	0	0	0	0	0	0	0	0	NA	0	0	0	0	0	0	0	0	0	0	0	0	0	0	0	0	0	0	0	0	0	0	0	0	0	0	0	0	0	0	0
Bn-ctg7180014756689-p3336	A1	1251309	C/A	1	0	0	0	0	1	1	0	1	0	0	NA	1	0	NA	0	1	0	1	0	0	0	0	1	1	0	0	1	0	1	0	0	0	0	0	1	1	0	0	1	1	0	1	0	1	0
Bn-Scaffold000105-p487910	A1	1288934	G/A	1	1	1	1	1	1	1	1	1	1	1	1	1	1	NA	1	1	0	1	1	1	1	1	1	0	1	1	1	1	1	1	1	1	1	1	1	1	1	1	1	1	1	1	1	1	1
BSNP4322	A1	1308153	C/T	1	1	1	1	1	1	1	1	1	1	1	1	1	1	NA	1	1	NA	1	1	1	1	1	1	1	1	1	1	1	1	1	1	1	NA	1	1	1	1	1	0	0	1	1	1	1	1
snp_BGA_1864	A1	1461636	A/G	0	1	1	0	0	1	1	0	1	1	0	NA	0	1	NA	0	1	0	0	0	0	0	0	0	0	1	0	0	0	0	0	0	0	0	0	0	0	1	0	0	0	0	0	1	0	1
p7_3171_snp10	A1	1509507	G/A	1	0	1	1	1	1	1	1	1	1	1	NA	1	1	NA	1	1	1	1	1	1	1	0	0	1	1	1	1	1	1	1	0	0	1	1	0	1	1	1	1	0	0	1	1	1	1
Bn-ctg7180014750924-p1892	A1	1609675	T/C	1	0	0	0	1	0	0	0	1	0	0	0	0	0	NA	0	0	0	0	0	0	1	0	0	0	0	0	0	0	0	1	0	0	0	0	1	NA	1	0	0	0	0	0	0	0	0
Bn-Scaffold000011-p2162454	A1	1691157	C/T	0	0	0	1	1	0	0	1	0	0	1	0	1	0	NA	1	1	1	0	1	1	1	1	1	1	0	1	0	1	1	0	0	1	0	1	0	1	0	0	0	1	1	0	0	1	0
Bn-Scaffold000042-p1923329	A1	1965029	C/T	1	1	0	1	1	0	0	1	0	1	1	1	0	1	NA	1	1	1	1	1	1	1	1	1	1	1	1	1	1	1	0	1	1	1	1	1	0	0	1	0	0	1	1	0	1	0
BN097518-0364	A1	1971620	C/T	1	1	1	1	1	1	1	1	1	1	1	1	1	1	NA	1	1	1	1	1	1	1	1	1	0	1	1	1	1	1	1	1	1	0	1	1	1	1	1	0	1	1	1	1	1	1
Bn-Scaffold000076-p76700	A1	2009447	G/A	1	1	1	1	1	1	1	1	1	1	1	1	1	1	NA	1	1	1	1	1	1	1	1	1	1	1	1	1	1	1	1	1	1	1	1	1	1	1	1	1	1	1	1	1	1	1
Bn-Scaffold000076-p76700	A1	2021391	G/A	1	1	1	1	1	1	1	1	1	1	1	1	1	1	NA	1	1	1	1	1	1	1	1	1	1	1	1	1	1	1	1	1	1	1	1	1	1	1	1	1	1	1	1	1	1	1
Bn-Scaffold000011-p1801492	A1	2070586	G/A	1	1	1	1	1	1	1	1	0	0	1	1	1	0	NA	1	1	1	1	1	1	1	1	1	0	1	1	1	1	1	1	1	1	0	1	1	1	1	1	0	1	1	1	1	1	1
Bn-Scaffold000042-p1716054	A1	2273102	A/G	0	1	0	1	1	0	0	1	0	1	1	1	0	1	NA	1	1	1	1	1	1	1	1	1	0	0	1	1	1	0	0	1	1	1	1	1	0	0	1	0	0	1	1	0	1	0
Bn-Scaffold000042-p1803734	A1	2309222	C/T	1	1	0	1	1	0	0	1	0	1	1	1	0	1	NA	1	1	1	1	1	1	1	1	1	1	1	1	1	1	1	NA	1	1	1	1	1	0	0	1	0	0	1	1	0	1	0
Bn-ctg7180014753064-p3935	A1	2368664	C/A	0	0	0	1	1	0	0	0	0	0	0	0	0	0	NA	0	0	1	0	0	0	0	0	0	0	1	0	0	0	1	NA	1	1	0	1	1	1	1	1	0	0	1	0	0	1	0
Bn-Scaffold000034-p1679754	A1	2444069	C/T	1	0	0	1	1	1	1	1	1	0	1	NA	1	1	NA	1	1	1	1	0	NA	0	1	1	0	1	0	0	1	1	1	0	1	1	1	0	1	1	1	1	0	NA	1	1	1	1
Bn-Scaffold000034-p1406851	A1	2523578	A/G	0	0	0	1	0	1	0	1	0	0	0	NA	0	0	NA	NA	1	0	0	0	0	0	NA	1	1	0	0	0	0	0	0	0	0	0	0	0	0	0	NA	0	0	NA	1	0	0	0
Bn-ctg7180014738361-p2012	A1	2644195	G/A	1	1	1	1	1	1	0	1	1	1	1	NA	0	1	NA	1	1	1	1	1	1	1	1	1	0	1	1	0	1	1	1	0	1	1	1	1	1	0	0	1	0	1	1	1	1	1
Bn-Scaffold000002-p820843	A1	2658662	C/T	NA	0	0	0	1	0	0	1	0	0	0	0	1	0	NA	1	0	1	0	1	1	0	1	1	1	0	0	0	0	0	1	0	0	0	1	0	NA	0	0	0	0	1	0	0	0	1
Bn-Scaffold000011-p4061164	A1	2683477	C/T	1	1	1	1	1	1	1	1	1	1	1	1	1	1	NA	1	1	1	1	1	1	1	1	1	1	1	1	1	1	1	1	1	1	1	1	1	1	1	1	1	1	1	1	1	1	1
Bn-Scaffold000011-p1364245	A1	2717777	A/G	0	0	0	0	0	0	0	0	0	0	0	0	0	0	NA	0	0	0	0	0	0	0	0	0	1	1	0	0	0	0	0	0	0	0	0	0	0	0	0	0	0	0	0	0	0	0
Bn-ctg7180014764929-p13312	A1	2843977	C/T	1	1	1	1	1	1	1	1	1	1	1	1	1	1	NA	1	1	1	1	1	1	1	1	1	1	1	1	1	1	0	NA	1	0	1	1	0	0	0	1	1	1	1	1	1	1	1
Bn-ctg7180014764929-p6706	A1	2845492	A/G	0	0	0	0	0	0	0	0	0	0	0	0	0	0	NA	0	0	0	0	0	0	0	0	0	0	0	0	0	0	1	0	0	1	0	0	1	1	1	0	0	0	0	0	0	0	0
Bn-Scaffold000011-p1187753	A1	2893230	C/T	0	1	1	1	1	1	1	1	1	1	1	1	1	1	NA	1	1	1	1	1	1	1	1	1	0	1	1	1	1	0	1	0	0	0	0	1	0	1	1	0	1	1	1	1	0	1
Bn-ctg7180014744114-p3939	A1	2903752	A/G	0	0	0	0	0	0	0	0	0	0	0	NA	0	0	NA	0	0	0	1	0	0	0	0	0	0	0	0	1	0	0	1	0	0	0	0	1	0	0	0	1	0	0	0	0	0	0
Bn-Scaffold000011-p992154	A1	3044830	T/G	0	0	0	0	0	0	0	0	0	0	0	0	0	0	NA	0	0	0	0	0	0	0	0	0	1	0	0	0	0	0	0	1	0	0	0	0	0	0	0	1	0	0	0	0	0	0
Bn-Scaffold000011-p838584	A1	3203248	G/T	1	1	1	1	1	1	1	1	1	1	1	1	1	1	NA	1	1	1	1	1	1	1	1	1	1	1	1	1	1	1	1	1	1	1	1	1	1	1	1	1	1	1	1	1	1	1
Bn-Scaffold000011-p744250	A1	3289198	T/G	0	0	0	0	0	0	0	0	0	0	0	0	0	0	NA	0	0	0	0	0	0	0	0	0	0	0	0	0	0	0	0	0	0	0	0	0	0	0	0	0	0	0	0	0	0	0
Bn-Scaffold000011-p315137	A1	3719156	A/G	0	1	0	0	0	1	1	0	1	1	1	1	0	1	NA	0	0	1	1	0	0	0	0	0	0	1	0	1	1	0	0	1	1	0	0	1	0	1	0	1	0	0	0	1	1	0
Bn-ctg7180014753304-p12294	A1	3940607	C/T	1	1	1	0	1	1	1	1	1	0	1	1	1	0	NA	1	0	1	1	1	1	1	1	1	1	0	1	1	1	0	1	1	1	1	1	1	1	1	1	1	1	0	0	1	0	1
Bn-Scaffold000011-p46668	A1	4011290	C/T	1	1	1	1	1	1	1	1	1	1	1	1	1	1	NA	1	1	1	1	1	1	1	1	1	1	1	1	1	1	1	1	1	1	1	1	1	1	1	1	1	1	1	1	1	1	1
Bn-ctg7180014738313-p15565	A1	4066735	T/C	0	0	0	0	0	0	0	0	0	0	1	0	0	0	NA	0	0	0	0	0	0	0	0	0	0	0	0	0	1	0	0	1	1	0	0	1	0	0	0	0	0	0	0	0	1	0
Bn-Scaffold000190-p80161	A1	4075176	A/G	0	0	0	0	0	0	0	0	0	0	1	0	0	0	NA	0	0	0	0	0	0	0	0	0	0	0	0	0	1	0	0	1	1	0	0	1	0	0	0	0	0	0	0	0	0	0
Bn-Scaffold000190-p147724	A1	4148255	G/T	0	0	0	0	0	0	0	0	0	0	1	0	0	0	NA	0	0	0	0	0	0	0	0	0	1	0	0	0	1	1	NA	1	1	1	0	0	0	0	0	0	0	0	0	0	1	0
Bn-ctg7180014740716-p6804	A1	4248037	C/T	1	1	1	0	0	1	1	1	1	1	1	1	1	1	NA	0	0	1	1	0	0	1	0	1	0	1	1	1	0	0	1	1	1	1	1	1	1	1	1	1	1	1	0	1	0	1
Bn-Scaffold000014-p149807	A1	4317855	C/T	1	1	1	1	1	1	1	1	1	1	0	1	1	1	NA	1	1	1	1	1	1	1	1	1	1	1	1	1	0	1	1	0	0	1	1	1	1	1	1	1	1	1	1	1	1	1
Bn-ctg7180014751130-p534	A1	4343088	G/A	1	0	0	1	1	0	1	1	1	0	1	NA	NA	0	NA	1	1	1	0	1	1	0	1	0	1	0	1	0	0	1	1	0	0	0	0	0	0	0	0	0	0	0	1	0	1	0
Bn-Scaffold000014-p299914	A1	4448929	C/T	1	1	1	1	NA	1	1	NA	1	1	1	1	NA	1	NA	1	1	1	1	1	1	1	1	1	1	NA	1	1	1	1	1	1	1	1	1	1	1	1	1	1	1	1	1	1	0	1
Bn-Scaffold000014-p388778	A1	4539641	C/T	0	0	0	0	0	0	0	0	0	0	1	0	0	0	NA	0	0	0	0	0	0	0	0	0	NA	1	0	0	1	0	0	0	1	0	0	1	0	0	0	0	0	0	0	0	1	0
p7_1309_snp26	A1	4598558	G/A	0	0	0	0	0	0	0	0	0	0	1	0	0	0	NA	0	0	0	0	0	0	0	0	0	1	1	0	0	1	0	0	0	1	0	0	0	0	0	0	1	0	0	0	0	0	0
Bn-Scaffold000014-p467072	A1	4610656	T/C	0	0	0	0	0	0	0	0	0	0	0	0	0	0	NA	0	0	0	0	0	0	0	0	0	1	0	0	0	0	0	0	0	0	0	0	0	0	0	0	1	0	0	0	0	0	0
Bn-ctg7180014740829-p5983	A1	4644280	T/G	0	0	0	0	0	1	0	0	0	1	0	0	0	1	NA	0	0	0	1	0	0	1	0	1	0	1	0	1	1	0	0	1	1	1	1	1	1	1	1	0	0	1	0	0	0	1
Bn-ctg7180014725925-p4143	A1	4751815	G/A	0	1	1	1	0	1	0	0	0	1	0	NA	0	1	NA	0	1	1	1	0	0	1	0	1	0	1	0	1	1	1	0	1	0	1	1	1	1	1	1	1	1	1	1	1	1	1
Bn-Scaffold000014-p693042	A1	4825802	T/C	0	1	1	1	1	1	1	1	1	1	1	1	1	1	NA	1	0	0	1	1	1	1	1	1	0	NA	1	1	1	1	1	1	1	1	1	1	1	1	1	0	1	1	1	1	0	1
Bn-Scaffold000014-p848941	A1	4971489	T/C	0	0	0	0	0	0	0	0	0	0	0	0	0	0	NA	0	0	0	0	0	0	0	0	0	0	0	0	0	0	0	0	0	0	0	0	0	0	0	0	0	0	0	0	0	0	0
Bn-Scaffold000014-p940008	A1	5050846	T/C	0	0	0	0	0	0	0	0	0	0	0	0	0	0	NA	0	0	0	0	0	0	0	0	0	0	0	0	0	0	0	0	0	0	0	0	0	0	0	0	1	0	0	0	0	0	0
Bn-Scaffold000014-p1120613	A1	5178059	T/G	0	0	0	0	0	0	0	0	0	0	0	0	0	0	NA	0	0	0	0	0	0	0	0	0	1	0	0	0	0	0	0	0	0	0	0	0	0	0	0	1	0	0	0	0	0	0
Bn-Scaffold000014-p1286294	A1	5321768	T/G	0	0	0	0	0	0	0	0	0	0	0	0	0	0	NA	0	0	0	0	0	0	0	0	0	0	0	0	0	0	1	0	0	0	0	0	0	0	0	0	0	0	0	0	0	0	0
UQ01A0014646	A1	5370372	A/G	0	0	0	0	0	0	0	0	0	0	0	0	0	0	NA	0	0	0	0	0	0	0	0	0	1	0	0	0	0	0	0	0	0	0	0	0	0	0	0	1	0	0	0	0	0	0
Bn-Scaffold000014-p1475902	A1	5501652	A/G	0	0	0	0	0	0	0	0	0	0	0	0	0	0	NA	0	1	0	0	0	0	0	0	0	0	0	0	0	0	1	0	0	0	0	0	0	0	0	0	1	0	0	0	0	0	0
Bn-Scaffold000014-p1907110	A1	5940932	A/G	0	0	0	0	0	0	0	0	0	0	0	0	0	0	NA	0	0	0	0	0	0	0	0	0	0	0	0	0	0	0	0	0	0	0	0	0	0	0	0	1	0	0	0	0	0	0
Bn-Scaffold000014-p2074717	A1	6072012	G/A	1	1	1	1	1	1	1	1	1	1	1	1	1	1	NA	1	1	1	1	1	1	1	1	1	0	1	1	1	1	1	1	1	1	1	1	1	1	1	1	NA	1	1	1	1	1	1
Bn-Scaffold000014-p2169912	A1	6157780	A/G	0	0	1	0	1	0	1	1	0	0	1	NA	0	0	NA	1	NA	1	1	1	1	1	NA	1	0	1	1	1	1	NA	1	1	1	NA	1	0	1	0	1	0	NA	1	1	0	0	1
Bn-Scaffold000014-p2433279	A1	6402397	G/T	1	1	1	1	1	1	1	1	1	1	1	1	1	1	NA	1	1	1	1	1	1	1	0	1	1	1	1	1	1	1	1	1	1	0	1	1	1	1	1	1	0	0	1	1	1	1
Bn-Scaffold000014-p2614937	A1	6539441	C/T	1	1	1	1	1	1	1	1	1	1	1	1	1	1	NA	1	1	0	1	1	1	1	1	1	1	0	1	1	1	1	1	1	1	1	1	1	1	1	1	1	1	1	1	1	1	1
Bn-Scaffold000014-p2874038	A1	6773854	A/G	0	0	1	0	1	1	1	1	0	0	0	NA	0	0	NA	1	1	1	1	1	1	1	1	1	0	0	1	1	0	1	1	0	1	0	1	0	1	0	1	1	0	1	1	0	1	1
Bn-ctg7180014758218-p3500	A1	6929446	G/A	1	1	1	1	1	1	0	1	1	1	1	NA	0	1	NA	1	1	1	1	1	1	1	1	1	0	1	0	1	0	1	1	1	1	1	1	1	1	1	1	1	1	1	1	1	1	1
Bn-Scaffold000014-p3146537	A1	6945203	G/A	1	1	1	1	1	1	1	1	1	1	1	1	1	1	NA	1	1	1	1	1	1	1	1	1	1	1	1	1	1	1	0	1	1	1	1	1	1	1	1	0	1	1	1	1	1	1
Bn-Scaffold000014-p3319701	A1	7062980	C/A	1	1	1	1	1	1	1	1	1	1	1	1	1	1	NA	1	1	1	1	1	1	1	1	1	1	1	1	1	1	1	0	1	1	1	1	1	1	1	1	1	1	1	1	1	1	1
BN111163-0490	A1	7070964	A/G	0	1	1	0	0	0	1	0	0	1	0	NA	1	1	NA	0	0	0	0	0	0	0	0	0	0	0	1	0	1	0	0	0	0	0	0	0	0	0	0	0	0	0	0	1	0	0
Bn-Scaffold000014-p3488255	A1	7213754	A/G	0	1	0	0	0	0	0	0	0	0	1	0	0	0	NA	0	0	0	0	0	0	0	0	0	0	1	0	0	1	1	0	1	0	0	0	0	0	0	0	0	0	0	0	0	0	0
Bn-ctg7180014754394-p9059	A1	7216192	A/G	0	0	0	0	0	0	0	1	0	0	0	0	0	0	NA	0	0	1	1	0	0	0	0	0	0	0	0	0	0	0	0	0	0	1	0	0	NA	0	0	1	1	0	0	0	0	0
Bn-ctg7180014725994-p6031	A1	7406131	G/T	1	1	1	1	1	1	1	1	1	1	1	1	1	1	NA	1	1	1	1	1	1	1	1	1	1	1	1	1	1	1	1	1	1	1	1	1	1	1	1	1	1	1	1	1	1	1
Bn-Scaffold000014-p4007225	A1	7721952	A/G	0	0	0	0	0	0	0	0	0	0	0	0	0	0	NA	0	0	0	0	0	0	0	0	0	0	0	0	0	0	0	0	0	0	0	0	0	0	0	0	0	0	0	0	0	1	0
Bn-Scaffold000014-p4102663	A1	7812906	T/C	0	0	0	0	0	0	0	0	0	0	0	0	0	0	NA	0	0	0	0	0	0	0	0	0	0	0	0	0	0	0	0	0	0	0	0	0	0	0	0	0	0	0	0	0	0	0
Bn-Scaffold000051-p1037220	A1	8170160	C/A	0	0	0	0	0	1	1	0	1	1	0	NA	1	0	NA	0	0	1	0	0	0	0	0	0	1	0	0	0	0	0	1	0	1	0	0	0	0	1	1	1	0	0	1	1	1	1
Bn-Scaffold000051-p945200	A1	8240293	A/G	0	0	1	0	0	1	1	0	1	1	NA	NA	1	0	NA	0	0	0	0	0	0	0	0	0	0	0	0	0	NA	1	0	0	0	1	0	0	0	1	1	1	0	0	1	1	1	1
Bn-Scaffold000051-p873951	A1	8315745	T/C	0	0	0	0	0	1	1	0	1	1	1	NA	1	0	NA	0	0	0	0	0	0	0	0	0	0	0	0	0	1	0	0	1	0	0	0	1	0	1	1	1	0	0	1	1	1	1
Bn-ctg7180014767921-p3076	A1	8489110	T/G	1	0	0	1	1	1	0	1	1	0	0	NA	1	0	NA	1	1	1	0	1	1	1	1	1	0	0	0	1	0	1	1	0	0	1	0	1	NA	1	0	1	1	0	NA	0	1	1
Bn-Scaffold000051-p653248	A1	8538613	T/C	0	0	1	0	0	0	0	0	0	0	1	0	0	0	NA	0	0	0	0	0	0	0	0	0	0	0	0	0	1	0	0	1	0	0	0	1	0	0	0	0	0	0	0	0	0	0
Bn-Scaffold000051-p418866	A1	8740570	A/C	0	0	0	0	0	0	0	0	0	0	0	0	0	0	NA	0	0	0	0	0	0	0	0	0	0	NA	0	0	0	0	0	0	0	0	0	0	0	0	0	0	0	0	0	0	0	0
Bn-Scaffold000147-p118150	A1	9176106	C/A	1	0	0	1	1	1	1	1	1	1	1	1	1	1	NA	1	1	1	1	1	1	1	1	0	0	NA	1	1	1	0	1	0	0	1	1	0	1	1	1	1	0	0	1	1	0	1
Bn-ctg7180014742305-p4721	A1	9284066	A/G	1	0	0	0	1	1	0	0	1	0	0	NA	0	0	NA	0	0	0	0	0	0	1	0	0	0	1	0	1	0	0	1	0	0	0	0	1	NA	1	0	0	0	0	NA	0	1	1
p6_4209_snp19	A1	9429980	A/G	0	0	0	0	0	0	0	0	0	0	0	0	0	0	NA	0	0	0	0	0	0	0	0	0	0	0	0	0	0	0	0	0	0	0	0	0	0	0	0	0	0	0	0	0	0	0
Bn-Scaffold000188-p145021	A1	9537272	G/T	1	1	1	1	1	NA	1	1	1	1	1	1	1	1	NA	1	1	0	1	1	1	1	1	0	1	1	1	1	1	0	0	1	1	1	1	1	NA	1	1	1	0	0	NA	1	NA	1
Bn-Scaffold000188-p119855	A1	9556919	A/G	0	0	0	0	0	0	0	0	0	0	0	0	0	0	NA	0	0	1	0	0	0	0	0	1	0	0	0	0	0	1	1	0	0	0	0	0	0	0	0	0	1	1	0	0	0	0
Bn-Scaffold000188-p10422	A1	9668817	T/G	0	0	0	0	0	0	0	0	0	0	0	0	0	0	NA	0	0	1	0	0	0	0	0	1	0	0	0	0	NA	1	1	0	0	0	0	0	0	0	0	0	1	1	0	0	0	0
Bn-Scaffold000168-p28970	A1	10001264	T/G	0	0	0	1	1	0	0	1	0	1	1	NA	0	0	NA	1	1	1	1	1	1	1	1	0	0	0	1	1	1	1	1	0	0	0	1	0	1	0	0	0	0	0	0	0	0	0
Bn-Scaffold000168-p107978	A1	10113906	T/C	0	0	0	0	0	0	0	0	0	0	0	0	0	0	NA	0	0	1	0	0	0	0	0	0	1	0	0	0	0	0	0	0	0	0	0	0	0	0	0	0	0	0	0	0	0	0
Bn-ctg7180014766024-p1955	A1	10170644	C/T	0	1	1	1	0	0	0	1	0	1	1	NA	0	1	NA	0	1	0	0	0	0	0	0	1	1	0	1	0	1	0	0	0	0	0	0	0	0	0	1	1	1	1	NA	1	0	0
Bn-Scaffold000168-p243887	A1	10267443	G/A	1	1	1	1	1	1	1	1	1	1	1	1	1	1	NA	1	1	1	1	1	1	1	1	1	1	1	1	1	1	1	1	1	1	1	1	1	1	1	1	1	1	1	1	1	1	1
Bn-Scaffold000122-p456221	A1	10353590	C/A	1	1	1	1	1	1	1	1	1	1	1	1	1	1	NA	1	1	1	1	1	1	1	1	1	0	1	1	1	1	1	1	1	1	0	1	1	1	1	1	1	1	1	1	1	1	1
Bn-Scaffold000122-p365447	A1	10421847	T/C	0	0	0	0	0	0	0	0	0	0	0	0	0	0	NA	0	0	0	0	0	0	0	0	0	0	0	0	0	0	0	0	0	0	1	0	0	0	0	0	0	0	0	0	0	0	0
Bn-Scaffold000122-p281953	A1	10505701	A/G	0	0	0	0	0	0	0	0	0	0	0	0	0	0	NA	0	0	0	0	0	0	0	0	0	0	0	0	0	0	0	0	0	0	1	0	0	0	0	0	0	0	0	0	0	1	0
Bn-Scaffold000122-p86093	A1	10691053	A/G	0	0	0	0	0	0	0	0	0	0	0	0	0	0	NA	0	0	0	0	0	0	0	0	0	0	0	0	0	0	0	0	0	0	1	0	0	0	0	0	0	0	0	0	0	1	0
Bn-Scaffold000122-p11998	A1	10813532	C/T	1	1	1	1	1	1	1	1	1	1	1	1	1	1	NA	1	1	1	1	1	1	1	NA	1	1	1	1	1	1	1	1	1	1	0	1	1	1	1	1	1	1	1	1	1	0	1
Bn-Scaffold000154-p166711	A1	11066049	T/C	0	0	0	0	0	0	0	0	0	0	0	0	0	0	NA	0	0	0	0	0	0	0	0	0	0	0	0	0	0	0	0	0	0	1	0	0	0	0	0	0	0	0	0	0	0	0
Bn-Scaffold000154-p60765	A1	11189343	G/A	1	1	1	1	1	1	1	1	1	1	1	1	1	1	NA	1	1	1	1	1	1	1	1	1	1	1	1	1	1	1	1	1	1	1	1	1	1	1	1	1	1	1	1	1	1	1
Bn-Scaffold000090-p762951	A1	11335389	A/G	0	0	0	0	0	0	0	0	0	0	0	0	0	0	NA	0	0	1	0	0	0	0	0	0	1	0	0	0	0	0	0	0	0	0	0	0	0	0	0	0	0	0	0	0	0	0
Bn-ctg7180014740342-p9468	A1	11629475	T/C	1	1	1	1	1	1	1	1	1	1	0	1	1	0	NA	1	1	0	1	1	1	1	1	0	0	1	0	1	0	1	1	1	1	1	1	1	1	1	0	1	1	0	0	1	1	1
Bn-Scaffold000090-p192321	A1	12187006	G/A	1	1	1	1	1	1	1	1	1	1	1	1	1	1	NA	1	1	1	1	1	1	1	1	1	1	1	1	1	1	1	1	1	1	1	1	1	1	1	1	1	1	1	1	1	1	1
Bn-Scaffold000068-p566450	A1	12616517	C/T	1	1	1	1	1	1	1	1	1	1	1	1	1	1	NA	1	1	1	1	1	1	1	1	1	1	1	1	1	1	1	1	1	1	0	1	1	1	1	1	1	1	1	1	1	1	1
Bn-Scaffold000068-p789257	A1	12760786	C/T	1	1	1	1	1	1	1	1	1	1	1	1	1	1	NA	1	1	1	1	1	1	1	1	1	1	1	1	1	1	1	1	1	1	0	1	1	1	1	1	1	1	1	1	1	1	1
Bn-Scaffold000068-p1025278	A1	12990452	T/G	0	0	0	0	0	0	0	0	0	0	0	0	0	0	NA	0	0	0	0	0	0	0	0	0	0	0	0	0	0	0	0	0	0	1	0	0	0	0	0	0	0	0	0	0	0	0
Bn-Scaffold000068-p1123029	A1	13086805	G/T	1	1	1	1	1	1	1	1	1	1	1	1	1	1	NA	1	1	1	1	1	1	1	1	1	1	1	1	1	1	1	1	1	1	0	1	1	1	1	1	1	1	1	1	1	1	1
Bn-Scaffold000105-p550259	A1	14040262	C/T	1	1	1	1	1	1	1	1	1	1	1	1	1	1	NA	1	1	1	1	1	1	1	1	1	1	1	1	1	1	1	1	1	1	1	1	1	1	1	1	1	1	1	1	1	1	1
Bn-Scaffold000105-p232095	A1	14301727	T/G	0	0	0	0	0	0	0	0	0	0	0	0	0	0	NA	0	0	0	0	0	0	0	0	0	0	0	0	0	0	0	0	0	0	0	0	0	0	0	0	0	0	0	0	0	0	0
Bn-Scaffold000105-p140162	A1	14386487	C/A	1	1	1	1	1	1	1	1	1	1	1	1	1	1	NA	1	1	0	1	1	1	1	1	1	0	1	1	1	1	1	1	1	1	1	1	1	1	1	1	1	1	1	1	1	1	1
Bn-Scaffold000076-p1186327	A1	14568433	A/G	0	0	0	0	0	0	0	0	0	0	0	0	0	0	NA	0	0	0	0	0	0	0	0	0	1	0	0	0	0	0	0	0	0	0	0	0	0	0	0	0	0	0	0	0	0	0
Bn-Scaffold000076-p956936	A1	14796194	A/G	0	0	0	0	0	0	0	0	0	0	0	0	0	0	NA	0	0	0	0	0	0	0	0	0	1	0	0	0	0	0	0	0	0	0	0	0	0	0	0	0	0	0	0	0	0	0
Bn-Scaffold000076-p353032	A1	14968820	A/G	NA	1	0	0	0	0	NA	0	0	0	0	1	0	0	NA	NA	0	0	0	0	0	0	1	1	NA	0	0	NA	0	0	0	1	1	0	NA	1	0	0	0	0	1	1	0	0	0	0
Bn-Scaffold000061-p1362614	A1	15246207	T/C	1	1	0	1	NA	1	1	1	1	1	1	1	1	1	NA	1	1	1	1	1	1	1	1	1	0	1	1	NA	1	1	1	1	1	1	1	1	1	1	1	1	1	1	1	1	1	1
Bn-ctg7180014764524-p1061	A1	15254806	A/G	1	0	0	0	1	0	0	0	1	0	0	0	0	0	NA	0	0	0	0	0	0	1	0	0	0	0	0	0	0	0	1	0	0	0	0	1	1	1	0	0	0	0	0	0	0	0
Bn-ctg7180014774750-p9682	A1	15334043	G/T	1	1	1	1	1	1	1	1	1	1	1	1	1	1	NA	1	1	1	1	1	1	1	1	1	1	1	1	1	1	1	1	1	1	1	1	1	1	1	1	1	1	1	1	1	1	1
Bn-Scaffold000061-p1273481	A1	15346627	C/T	1	1	0	1	1	1	1	1	1	1	1	1	1	1	NA	1	1	1	1	1	1	1	1	1	0	1	1	1	1	1	1	1	1	1	1	1	1	1	1	1	1	1	1	1	1	1
Bn-Scaffold000076-p789370	A1	15500719	C/T	0	1	1	1	1	0	0	1	0	1	1	1	0	0	NA	1	1	1	1	1	1	1	1	1	1	0	1	1	1	1	0	1	1	0	1	1	1	0	0	0	1	1	0	0	1	0
Bn-ctg7180014762851-p5800	A1	15565389	T/C	1	0	NA	0	0	1	1	0	1	0	0	0	1	1	NA	0	0	0	0	0	0	0	0	0	0	1	0	0	0	NA	1	0	0	1	0	0	0	1	1	1	0	0	1	1	0	1
Bn-Scaffold000061-p1202208	A1	15589211	A/G	0	0	1	0	0	0	0	0	0	1	1	0	0	1	NA	0	0	0	0	1	0	0	0	0	1	0	0	0	1	0	0	0	0	1	0	0	0	0	0	0	0	0	0	0	0	0
Bn-Scaffold000061-p1099503	A1	15685731	T/G	0	0	1	0	0	0	0	0	0	0	0	0	0	0	NA	0	0	0	0	0	0	0	0	0	0	0	0	0	0	0	0	0	0	0	0	0	0	0	0	0	0	0	0	0	0	0
Bn-Scaffold000061-p1022772	A1	15781293	G/A	1	0	1	1	1	1	1	1	1	1	1	0	1	1	NA	1	1	1	1	1	1	1	0	0	1	1	1	0	1	1	1	0	0	1	1	0	1	1	1	1	0	0	1	1	1	1
Bn-Scaffold000061-p915356	A1	15897537	G/A	0	1	0	1	1	0	0	1	0	1	1	1	0	1	NA	1	1	1	1	1	1	1	1	1	0	0	1	1	1	0	0	1	1	0	1	1	0	0	0	0	1	1	0	0	1	0
Bn-Scaffold000061-p747111	A1	16098404	T/C	1	0	0	0	0	1	1	0	1	0	0	0	1	0	NA	0	0	0	0	0	0	0	0	0	1	1	0	0	0	1	1	0	0	1	0	0	1	1	1	1	0	0	1	1	0	1
Bn-Scaffold000042-p10254	A1	16154396	G/A	1	1	1	1	1	1	1	1	1	1	1	1	1	0	NA	1	1	0	1	1	1	1	1	1	0	1	1	1	1	1	1	1	1	1	1	1	1	1	1	1	1	1	1	1	1	1
Bn-Scaffold000042-p191778	A1	16332918	G/A	0	0	1	0	0	0	0	0	0	0	0	0	0	0	NA	0	0	0	0	0	0	0	0	0	1	0	0	0	0	1	0	0	0	0	0	0	0	0	0	0	0	0	0	0	0	0
Bn-Scaffold000042-p399225	A1	16508776	G/A	0	0	1	0	0	1	1	0	1	0	0	0	1	0	NA	0	0	0	0	0	0	0	0	0	0	0	0	0	0	1	1	0	0	0	0	0	1	1	0	1	0	0	0	1	0	1
Bn-Scaffold000042-p472432	A1	16566692	T/C	0	0	1	0	0	1	1	0	1	0	0	0	1	0	NA	0	0	0	0	0	0	0	0	0	0	0	0	0	0	1	1	0	0	0	0	0	1	1	0	1	0	0	0	1	0	1
Bn-Scaffold000042-p587990	A1	16679729	C/T	1	0	1	0	0	1	1	0	1	0	0	0	1	0	NA	0	0	0	0	0	0	0	0	0	0	0	0	0	0	1	1	0	0	0	0	0	1	1	0	1	0	0	0	1	0	1
Bn-Scaffold000042-p641024	A1	16731841	G/T	0	0	1	0	0	0	0	0	0	0	0	0	0	0	NA	0	0	0	0	0	0	0	0	0	0	0	0	0	0	1	0	0	0	0	0	0	0	0	0	0	0	0	0	0	0	0
Bn-Scaffold000042-p925687	A1	17016292	C/T	1	0	1	0	0	0	0	0	0	0	0	0	0	0	NA	0	0	0	0	0	0	0	0	0	0	0	0	0	0	0	0	0	0	0	0	0	0	0	0	0	0	0	0	0	0	0
Bn-Scaffold000042-p1558513	A1	17666885	T/C	0	1	0	1	1	1	1	1	1	1	1	1	1	1	NA	1	1	1	1	1	1	1	1	1	1	1	1	1	1	0	1	1	1	0	1	1	1	1	1	1	0	1	1	1	1	1
Bn-Scaffold000042-p1632059	A1	17737328	A/G	0	0	1	0	0	0	0	0	0	0	0	0	0	0	NA	0	0	0	0	0	0	0	0	0	0	0	0	0	0	0	0	0	0	0	0	0	0	0	0	0	1	0	0	0	0	0
Bn-ctg7180014713106-p421	A1	17740290	NA/NA	1	0	0	0	1	1	1	1	1	0	0	NA	1	0	NA	1	1	1	1	0	0	1	1	1	0	0	0	1	0	NA	1	0	1	1	1	1	1	1	0	1	1	0	0	0	1	1
Bn-Scaffold000142-p235910	A1	18070006	C/A	1	1	0	1	1	1	1	1	1	1	1	1	1	1	NA	1	1	1	1	1	1	1	1	1	1	1	1	1	1	0	1	1	1	1	1	1	1	1	1	1	0	1	1	1	1	1
Bn-Scaffold000130-p49813	A1	18318803	C/T	1	1	1	1	1	1	1	1	1	1	1	1	1	1	NA	1	1	1	1	1	1	1	1	1	0	1	1	1	1	0	1	1	1	1	1	1	1	1	1	1	1	1	1	1	1	1
Bn-Scaffold000130-p122131	A1	18406492	A/G	0	0	0	0	0	0	0	0	0	0	0	0	0	0	NA	0	0	0	0	0	0	0	0	0	0	0	0	0	0	0	0	0	0	0	0	0	0	0	0	0	0	0	0	0	0	0
BN041101-0614	A1	18517114	G/A	1	1	0	1	1	1	1	1	1	1	1	1	1	1	NA	1	1	1	1	1	1	1	1	1	0	1	1	1	1	0	1	1	1	1	1	1	1	1	1	1	1	1	1	1	1	1
Bn-Scaffold000130-p362954	A1	18659466	G/T	1	1	1	1	1	1	1	1	1	1	1	1	1	1	NA	1	1	1	1	1	1	1	1	1	1	1	1	1	1	1	1	1	1	1	1	1	1	1	1	1	1	1	1	1	1	1
Bn-Scaffold000130-p478975	A1	18784468	T/C	0	0	0	0	0	0	0	0	0	0	0	0	0	0	NA	0	0	0	0	0	0	0	0	0	0	0	0	0	0	0	0	0	0	0	0	0	0	0	0	0	0	0	0	0	0	0
Bn-Scaffold000033-p1524232	A1	18902044	C/A	0	1	1	1	0	0	0	1	0	1	1	1	0	0	NA	1	1	0	0	1	1	1	1	1	1	0	1	NA	1	0	0	1	0	1	0	1	0	0	1	0	1	1	1	0	1	0
Bn-Scaffold000033-p1006233	A1	19118317	G/A	1	1	1	1	1	1	1	1	1	1	1	1	1	1	NA	1	1	1	1	1	1	1	1	1	1	1	1	1	1	1	1	1	1	1	1	1	1	1	1	1	1	1	1	1	1	1
Bn-Scaffold000033-p822857	A1	19312259	G/A	1	1	1	1	1	1	1	1	1	1	1	1	1	1	NA	1	1	1	1	1	1	1	1	1	1	1	1	1	1	1	1	1	1	1	1	1	1	1	1	1	1	1	1	1	1	1
Bn-Scaffold000033-p594082	A1	19725610	C/A	1	1	1	1	1	1	1	1	1	1	1	1	1	1	NA	1	1	1	1	1	1	1	1	1	1	1	1	1	1	1	1	1	1	1	1	1	1	1	1	1	1	1	1	1	1	1
Bn-ctg7180014744982-p9213	A1	19952793	A/C	1	0	0	0	1	1	1	1	0	0	0	NA	0	0	NA	0	1	1	0	0	0	0	0	0	0	0	0	1	0	1	1	1	1	1	0	1	1	0	0	1	0	0	1	0	1	0
Bn-ctg7180014757906-p4793	A1	20052855	T/G	1	0	0	0	1	1	1	1	0	0	0	NA	0	0	NA	0	1	1	0	0	0	0	0	0	0	0	0	1	0	1	1	1	1	1	0	1	1	0	0	1	0	0	1	0	1	0
Bn-ctg7180014741746-p1398	A1	20059513	A/G	1	0	0	0	1	1	1	1	0	0	0	NA	0	0	NA	0	1	1	0	0	0	0	0	0	0	0	0	1	0	1	1	1	1	1	0	1	1	0	0	1	0	0	1	0	1	0
Bn-Scaffold000034-p1847442	A1	20302902	G/A	1	1	1	1	1	1	1	1	1	1	1	1	1	1	NA	1	1	1	1	1	1	1	1	1	1	1	1	1	1	1	1	1	1	1	1	1	1	1	1	1	1	1	1	1	1	1
Bn-ctg7180014758077-p4168	A1	20629606	G/T	1	1	1	1	1	1	1	1	1	1	1	1	1	1	NA	0	1	0	1	1	0	0	0	1	1	1	0	1	1	1	1	1	1	1	1	1	1	1	0	0	0	0	1	1	1	1
Bn-ctg7180014710952-p2253	A1	21430373	A/G	0	0	0	0	0	0	0	0	0	0	0	0	1	0	NA	0	0	0	0	0	0	0	0	1	1	1	0	0	0	1	0	0	0	1	0	0	0	0	0	0	0	0	0	0	0	0
Bn-ctg7180014741426-p3290	A1	21473824	A/C	1	0	0	0	1	0	0	1	0	0	0	NA	0	0	NA	0	0	1	0	1	0	0	0	0	0	0	0	1	0	0	1	0	0	0	1	1	1	0	0	0	1	1	0	0	0	1
Bn-ctg7180014721983-p5393	A1	21481590	C/A	1	1	1	1	1	1	1	1	1	1	1	1	0	1	NA	1	1	1	1	1	1	1	1	0	0	0	1	1	1	0	1	1	1	0	1	1	1	1	1	1	1	1	1	1	1	1
Bn-ctg7180014721983-p4808	A1	21482194	A/G	0	0	0	0	0	0	0	0	0	0	0	0	1	0	NA	0	0	0	0	0	0	0	0	1	1	1	0	0	0	1	0	0	0	1	0	0	0	0	0	0	0	0	0	0	0	0
Bn-ctg7180014752844-p6785	A1	21818186	T/C	NA	0	0	0	0	0	0	0	0	0	0	0	0	0	NA	NA	0	0	0	NA	1	0	NA	0	0	1	NA	0	0	0	0	0	0	0	0	0	0	0	0	0	0	0	0	0	0	0
Bn-Scaffold000030-p1932615	A2	115921	C/A	0	0	0	0	0	0	1	0	0	0	1	0	0	0	NA	0	0	1	0	0	0	0	0	0	1	1	0	0	1	0	1	0	1	0	0	1	0	0	0	0	0	0	0	0	0	0
Bn-Scaffold000062-p1221599	A2	157305	C/A	0	1	1	1	0	1	1	1	1	1	1	1	0	0	NA	1	1	1	1	0	0	0	0	1	0	1	0	1	1	0	1	1	0	1	0	1	1	0	1	1	1	1	1	1	1	1
Bn-Scaffold000030-p2025347	A2	188202	T/G	0	0	0	0	0	0	0	0	0	0	0	0	0	0	NA	0	0	1	0	0	0	0	0	0	0	1	0	0	0	0	0	0	0	0	0	0	0	0	0	0	0	0	0	0	0	0
Bn-ctg7180014746432-p1412	A2	309365	C/T	1	1	1	1	1	1	1	1	1	1	0	1	1	1	NA	1	1	1	1	1	1	1	1	1	1	0	1	1	1	1	1	1	1	1	1	1	1	1	1	1	1	1	1	1	1	1
Bn-Scaffold000144-p382411	A2	435454	T/C	0	1	0	1	1	1	0	1	0	1	0	1	0	0	NA	0	0	1	1	0	0	0	0	0	0	1	0	0	0	0	0	0	1	0	0	0	1	0	1	0	1	1	1	0	1	1
Bn-Scaffold000007-p227693	A2	512421	A/C	0	0	0	0	0	0	0	0	0	1	0	0	0	0	NA	0	0	0	1	0	0	0	0	0	0	0	0	0	0	0	0	0	1	0	0	0	1	0	0	0	0	0	0	0	0	0
Bn-Scaffold000041-p304831	A2	545831	A/G	1	0	1	1	1	1	0	0	0	1	1	0	1	1	NA	1	1	1	0	1	1	1	1	1	0	0	1	0	1	1	0	1	1	1	1	1	1	0	1	1	1	0	0	0	1	1
Bn-Scaffold000007-p2282516	A2	641063	G/T	1	1	1	1	1	1	1	1	1	1	1	1	1	1	NA	1	1	1	1	1	1	1	1	1	0	1	1	1	1	1	1	1	1	1	1	1	1	1	1	1	1	1	1	1	1	1
BN069548-0383	A2	660338	A/G	0	0	0	0	0	0	0	0	0	0	0	0	0	0	NA	0	0	0	0	0	0	0	0	0	1	0	0	0	0	0	0	0	0	0	0	0	0	0	0	0	0	0	0	0	0	0
Bn-Scaffold000007-p4022161	A2	761485	C/T	1	1	1	1	1	1	1	1	1	1	1	1	1	1	NA	1	1	1	1	1	1	1	1	1	1	1	1	1	1	1	1	1	1	1	1	1	1	1	1	1	1	1	1	1	1	1
Bn-Scaffold000007-p4854308	A2	845079	A/G	0	0	0	0	0	0	0	0	0	0	0	NA	0	0	NA	0	0	0	0	0	0	0	0	0	0	0	0	0	0	0	0	0	0	0	0	0	NA	0	1	1	0	0	0	0	0	1
Bn-Scaffold000041-p1259335	A2	1420724	T/C	0	0	0	0	0	0	0	0	0	0	1	0	0	0	NA	0	0	0	0	0	0	0	0	0	0	0	0	0	0	0	0	0	0	0	0	0	0	0	0	0	0	0	0	0	0	0
snp_BGA_3961	A2	1455495	C/T	1	1	1	1	1	1	1	1	1	1	1	1	1	1	NA	1	1	1	1	1	1	1	1	1	1	1	1	1	1	1	1	1	1	1	1	1	1	1	1	1	1	1	1	1	1	1
Bn-Scaffold000052-p437877	A2	1495709	T/C	1	0	1	1	1	1	1	1	1	0	1	NA	0	0	NA	1	1	1	1	0	0	1	1	1	0	0	1	1	1	0	0	1	1	0	1	1	1	1	1	0	1	1	1	1	0	0
Bn-Scaffold000041-p1355005	A2	1503234	T/G	0	0	0	1	0	1	0	0	0	0	0	NA	0	0	NA	0	1	0	0	0	0	0	0	0	1	0	0	1	0	0	0	0	0	0	0	0	0	0	1	0	0	0	0	0	0	1
Bn-ctg7180014753071-p1653	A2	1525176	T/C	0	0	0	0	0	0	0	0	0	0	0	0	0	0	NA	0	0	0	0	0	0	0	0	0	1	0	0	0	0	0	0	0	0	0	0	0	0	0	0	0	0	0	0	0	1	0
Bn-Scaffold000041-p1444893	A2	1586439	A/C	0	1	1	0	0	0	0	1	1	1	0	0	0	1	NA	0	0	0	1	0	1	0	0	NA	1	0	0	0	0	1	1	0	1	0	1	1	1	1	0	1	1	0	1	0	0	0
Bn-Scaffold000065-p1231177	A2	1589787	C/T	1	1	1	1	1	1	1	1	1	1	1	1	1	1	NA	1	1	1	1	1	1	1	1	1	1	1	1	1	1	NA	1	1	1	NA	1	1	1	1	1	1	1	1	1	1	1	1
Bn-Scaffold000041-p1681818	A2	1815029	A/G	0	1	1	0	0	0	0	1	1	1	1	0	0	1	NA	0	0	0	1	0	1	0	0	NA	0	1	0	0	1	1	1	0	1	1	1	1	1	1	1	1	1	0	1	NA	0	0
Bn-ctg7180014734797-p1609	A2	1955015	C/T	1	1	1	1	1	1	1	1	1	1	0	1	1	1	NA	1	1	1	1	1	1	1	1	1	1	1	1	NA	1	1	1	1	1	1	1	1	1	1	0	1	1	1	1	1	1	0
Bn-ctg7180014732699-p4333	A2	2487356	G/A	1	1	1	1	1	1	1	1	1	1	1	1	0	1	NA	1	1	1	1	1	1	1	1	1	1	1	1	1	1	1	1	1	1	1	0	1	1	1	1	1	1	1	1	1	1	1
UQ02A0008071	A2	2690319	T/C	1	1	1	1	1	1	0	1	1	1	0	NA	1	1	NA	1	1	1	1	1	1	1	1	1	0	0	1	0	0	1	1	1	1	1	1	0	1	1	1	1	1	1	1	1	1	1
Bn-Scaffold000030-p856726	A2	2712565	C/A	0	0	0	0	0	0	1	0	0	0	1	NA	0	0	NA	0	0	1	0	0	0	0	0	0	1	1	0	1	1	0	0	0	0	0	0	1	0	0	0	0	0	0	0	0	0	0
Bn-Scaffold000030-p968570	A2	2832253	A/G	1	1	0	1	1	0	0	1	1	0	1	1	1	1	NA	1	1	0	1	1	1	1	1	1	0	1	1	1	1	1	0	1	1	1	1	1	1	0	1	1	0	1	0	0	1	1
Bn-Scaffold000030-p968570	A2	2835959	A/G	1	1	0	1	1	0	0	1	1	0	1	1	1	1	NA	1	1	0	1	1	1	1	1	1	0	1	1	1	1	1	0	1	1	1	1	1	1	0	1	1	0	1	0	0	1	1
Bn-ctg7180014766601-p3655	A2	2992006	A/C	0	0	0	0	0	0	0	0	0	0	0	NA	0	1	NA	0	0	0	0	0	0	1	0	0	1	0	1	0	0	0	0	0	0	0	0	1	0	0	1	0	0	1	0	0	1	1
Bn-ctg7180014717261-p866	A2	3160024	T/C	0	0	0	0	0	0	0	0	0	0	0	0	0	0	NA	0	0	0	0	0	0	0	0	0	0	0	0	0	0	0	0	0	0	0	0	0	0	0	0	0	0	0	0	0	0	0
Bn-ctg7180014705492-p2942	A2	3171450	T/G	0	0	1	0	0	1	1	0	0	1	0	0	0	0	NA	0	0	1	0	0	0	0	0	0	0	0	NA	0	0	0	1	0	0	0	0	0	0	1	0	0	1	0	1	1	0	0
Bn-ctg7180014705492-p2942	A2	3182041	T/G	0	0	1	0	0	1	1	0	0	1	0	0	0	0	NA	0	0	1	0	0	0	0	0	0	0	0	NA	0	0	0	1	0	0	0	0	0	0	1	0	0	1	0	1	1	0	0
Bn-ctg7180014731903-p4171	A2	3201380	A/C	0	0	1	0	0	1	1	0	0	1	0	0	0	0	NA	0	0	1	0	0	0	0	0	0	0	0	0	0	0	0	1	0	0	0	0	0	0	1	0	0	1	0	1	1	0	0
Bn-ctg7180014731903-p4171	A2	3204629	A/C	0	0	1	0	0	1	1	0	0	1	0	0	0	0	NA	0	0	1	0	0	0	0	0	0	0	0	0	0	0	0	1	0	0	0	0	0	0	1	0	0	1	0	1	1	0	0
Bn-ctg7180014736364-p5683	A2	3236607	G/A	0	0	1	0	0	1	1	0	0	1	0	1	1	1	NA	0	0	1	0	0	0	1	0	0	1	0	1	0	0	0	1	1	0	0	1	1	0	1	1	0	1	1	1	1	1	1
Bn-Scaffold000030-p1437895	A2	3322588	G/A	0	0	0	0	0	0	1	0	0	0	1	0	0	1	NA	0	0	1	0	1	0	0	0	0	1	1	0	0	1	0	0	0	0	0	0	1	0	0	1	0	0	0	1	0	0	0
Bn-Scaffold000030-p1540702	A2	3440135	A/G	0	0	0	0	0	0	1	0	0	0	1	0	0	0	NA	0	0	0	0	0	0	0	0	0	1	1	0	0	1	0	1	0	0	0	0	1	0	0	0	0	0	0	0	0	0	0
Bn-Scaffold000030-p1637799	A2	3537443	G/A	1	1	1	1	1	1	1	1	1	1	1	1	1	1	NA	1	1	0	1	1	1	1	1	1	1	1	1	1	1	1	1	1	1	1	1	1	1	1	1	1	1	1	1	1	1	1
Bn-Scaffold000030-p1831744	A2	3777837	A/G	1	1	1	1	1	1	0	1	1	1	0	1	1	1	NA	1	1	0	1	1	1	1	1	1	0	0	1	1	0	1	0	1	0	1	1	0	1	1	1	1	1	1	1	1	1	1
Bn-Scaffold000030-p2119822	A2	3887913	G/A	1	1	1	1	1	1	0	1	1	1	0	1	1	1	NA	1	1	1	1	1	1	1	1	1	0	1	1	1	0	1	0	1	0	1	1	0	1	1	1	1	1	1	1	1	1	1
Bn-Scaffold000107-p664887	A2	4012621	C/T	1	1	1	1	1	1	1	1	1	1	1	1	1	1	NA	0	0	0	1	1	0	1	1	0	0	1	1	1	1	1	0	1	1	1	1	1	1	1	1	1	1	1	1	1	1	1
Bn-ctg7180014766593-p2973	A2	4017247	A/G	1	1	1	1	1	1	1	1	1	1	1	0	0	0	NA	1	1	1	1	1	1	0	1	1	0	1	0	1	1	1	1	0	1	1	0	0	1	1	0	1	1	0	1	1	0	0
BN062891-0378	A2	4055363	C/T	1	1	1	1	1	1	1	1	1	1	1	1	1	1	NA	0	0	1	1	1	0	1	1	0	1	1	1	1	1	1	1	1	1	1	1	1	1	1	1	1	1	1	1	1	1	1
Bn-Scaffold000107-p110445	A2	4563096	G/A	1	1	1	1	1	1	1	1	1	1	0	1	1	1	NA	0	1	1	1	1	0	1	1	0	0	1	1	1	0	1	1	1	0	1	1	1	1	1	1	1	1	1	1	1	1	1
Bn-Scaffold000038-p1814024	A2	4829779	A/G	1	1	1	1	1	1	NA	1	1	1	0	1	1	1	NA	1	1	0	1	1	1	0	0	1	0	1	0	1	0	1	NA	1	1	1	1	1	1	1	1	1	1	1	1	1	1	1
Bn-ctg7180014725917-p4124	A2	4850529	C/T	1	1	1	1	1	1	1	1	1	1	1	1	1	1	NA	1	1	1	1	1	1	1	1	1	0	1	1	1	1	1	1	1	1	1	1	1	1	1	1	1	1	1	1	1	1	1
Bn-ctg7180014750113-p5030	A2	4955129	C/T	1	1	1	1	1	1	1	1	1	1	1	1	1	1	NA	1	1	1	1	1	1	1	1	1	0	1	1	1	1	1	1	1	1	1	1	1	1	1	1	1	1	1	1	1	1	1
Bn-Scaffold000038-p1539450	A2	5071012	G/A	1	1	1	1	1	1	1	1	1	1	1	1	1	1	NA	1	1	1	1	1	1	1	1	1	1	1	1	1	1	1	1	1	1	1	0	1	1	1	1	1	1	1	1	1	1	1
Bn-Scaffold000038-p1429502	A2	5180519	C/A	1	1	1	1	1	1	1	1	0	1	0	1	0	0	NA	1	1	0	1	0	1	0	0	1	1	1	0	1	0	1	1	0	1	1	1	0	1	1	1	1	1	1	1	1	1	1
Bn-Scaffold000038-p1342774	A2	5250553	A/G	0	0	0	0	0	0	0	0	0	0	0	0	0	0	NA	0	0	0	0	0	0	0	0	0	0	0	0	0	0	0	0	0	0	0	0	0	0	0	0	0	0	0	0	0	0	0
Bn-Scaffold000038-p1134305	A2	5422593	T/C	0	0	0	0	0	0	0	0	1	0	1	0	1	1	NA	0	0	1	0	1	0	1	1	0	1	0	1	0	1	0	0	1	0	0	0	1	0	0	0	0	0	0	0	0	0	0
Bn-Scaffold000038-p855533	A2	5737650	T/C	1	1	1	1	1	1	0	1	1	1	1	1	1	1	NA	1	1	1	1	1	1	1	1	1	0	0	1	1	1	1	1	1	1	1	1	1	1	1	1	1	1	1	1	1	1	1
Bn-Scaffold000038-p560740	A2	5880871	T/C	0	0	0	0	0	0	0	0	0	0	0	0	0	0	NA	0	0	0	0	0	0	0	0	0	0	0	0	0	0	0	0	0	0	0	0	0	0	0	0	0	0	0	0	0	0	0
BN071368-0186	A2	6120627	G/A	1	1	1	1	1	1	0	1	1	0	1	1	1	1	NA	1	1	1	1	1	1	1	1	1	1	1	1	1	1	1	1	1	1	1	1	1	1	1	1	1	1	1	1	1	1	1
Bn-Scaffold000038-p272664	A2	6159367	G/T	0	0	0	0	0	0	1	0	1	1	1	0	1	1	NA	0	0	1	0	1	0	0	1	0	1	0	1	0	1	0	NA	0	0	0	0	1	0	0	0	0	0	0	0	0	0	0
p4_17357_snp21	A2	6446469	T/G	0	0	0	0	0	0	0	0	NA	0	NA	0	NA	NA	NA	0	0	NA	0	NA	0	0	NA	0	NA	0	NA	0	NA	0	NA	0	0	0	0	NA	0	0	0	0	0	0	0	0	0	0
BN046944-0222	A2	6672315	G/A	1	1	1	1	1	1	1	1	1	1	1	1	1	1	NA	1	1	1	1	1	1	1	1	1	1	1	1	1	1	1	1	1	1	1	1	1	1	1	1	1	1	1	1	1	1	1
UQ02A0021538	A2	6712921	G/A	1	1	1	1	1	1	0	1	1	0	1	1	1	1	NA	0	0	1	1	1	0	1	1	0	1	1	1	1	1	1	1	1	1	1	1	1	1	1	1	1	1	1	1	1	1	1
Bn-Scaffold000092-p786700	A2	7002931	A/G	1	1	1	1	1	1	0	1	0	0	0	1	0	0	NA	0	0	0	1	0	0	1	0	0	0	0	0	1	0	1	NA	1	1	1	1	0	1	1	1	0	1	1	1	1	1	1
Bn-Scaffold000092-p598202	A2	7208758	A/G	1	1	1	1	1	1	0	1	0	0	0	1	0	0	NA	0	0	0	1	0	0	1	0	NA	0	1	0	1	0	1	NA	1	1	1	1	0	1	1	1	0	1	1	1	1	1	1
Bn-Scaffold000092-p393009	A2	7409688	T/C	0	1	0	1	1	1	0	1	0	0	0	1	0	0	NA	0	0	0	0	0	0	0	0	0	0	0	0	0	0	1	NA	0	0	1	0	0	0	0	1	0	1	1	1	0	1	1
Bn-Scaffold000092-p118560	A2	7658115	A/G	0	0	0	0	0	0	0	0	0	1	0	0	0	0	NA	1	1	0	1	0	1	0	0	1	0	0	0	0	0	0	0	0	1	0	0	0	1	0	0	0	0	0	0	0	0	0
Bn-Scaffold000144-p301705	A2	7835707	T/C	0	0	0	0	0	0	0	0	0	0	0	0	0	0	NA	1	1	0	0	0	1	0	0	1	0	0	0	0	0	0	0	0	0	0	0	0	0	0	0	0	0	0	0	0	0	1
Bn-Scaffold000041-p594314	A2	8196282	C/T	1	0	1	1	0	0	1	1	NA	1	1	0	1	NA	NA	NA	0	NA	NA	1	0	NA	NA	NA	1	0	1	NA	1	0	NA	NA	1	0	1	1	1	1	0	NA	1	0	0	1	0	1
Bn-Scaffold000041-p594314	A2	8197113	C/T	1	0	1	1	0	0	1	1	NA	1	1	0	1	NA	NA	NA	0	NA	NA	1	0	NA	NA	NA	1	0	1	NA	1	0	NA	NA	1	0	1	1	1	1	0	NA	1	0	0	1	0	1
Bn-Scaffold000144-p83261	A2	8302443	C/T	1	1	1	1	1	1	1	1	1	0	1	1	1	1	NA	1	1	1	0	1	1	1	1	1	1	1	1	1	1	0	1	1	0	0	1	1	0	1	1	1	1	1	1	1	1	1
Bn-ctg7180014741628-p18879	A2	8531163	T/C	1	1	1	0	1	1	0	0	0	0	0	1	0	0	NA	1	1	1	0	0	1	1	0	1	0	1	0	1	0	1	0	1	0	1	1	0	0	1	1	0	0	1	1	1	1	0
Bn-Scaffold000007-p732222	A2	8824957	A/G	0	0	0	1	0	0	1	1	1	1	1	0	1	1	NA	0	0	0	0	1	NA	0	1	0	0	0	1	0	1	0	1	0	0	NA	0	0	0	0	0	0	1	0	0	0	0	0
Bn-Scaffold000007-p799084	A2	8882308	A/G	0	0	0	0	0	0	0	0	0	0	0	0	0	NA	NA	NA	0	0	0	NA	0	0	0	0	0	0	0	0	0	0	0	0	0	0	0	0	0	0	0	1	0	0	0	0	0	0
p5_10439_snp19	A2	8885485	T/C	0	0	0	0	0	0	0	0	0	0	0	0	0	0	NA	0	0	0	0	0	0	0	0	0	0	0	0	0	0	0	0	0	0	0	0	0	0	0	0	0	0	0	0	0	0	0
Bn-Scaffold000007-p912083	A2	9003267	A/G	0	0	0	0	0	0	0	0	0	0	0	0	0	0	NA	0	0	0	1	0	0	0	0	0	0	0	0	0	0	0	0	0	1	0	0	0	1	0	0	0	0	0	0	0	0	0
Bn-Scaffold000007-p1018651	A2	9107500	T/C	1	1	1	0	1	1	0	0	0	0	0	1	0	0	NA	1	1	1	0	0	1	1	0	1	0	1	0	1	0	1	1	1	0	1	1	1	0	1	1	1	0	1	1	1	1	0
Bn-Scaffold000007-p1232867	A2	9345217	A/C	0	0	0	0	0	0	0	0	0	0	0	0	0	0	NA	0	0	0	1	0	0	0	0	0	0	0	0	0	0	0	0	0	1	0	0	0	1	0	0	0	0	0	0	0	0	0
Bn-Scaffold000007-p1303635	A2	9443440	G/A	1	1	1	1	0	1	0	1	0	0	0	1	1	0	NA	1	1	1	0	0	1	1	0	1	1	1	0	1	0	1	1	1	0	1	1	1	0	1	1	1	0	1	1	1	1	1
Bn-Scaffold000007-p1465807	A2	9591150	C/T	0	0	0	1	1	0	1	1	1	1	1	0	0	1	NA	0	0	0	0	1	0	0	1	0	1	0	1	0	1	0	0	0	0	0	0	0	0	0	0	0	1	0	0	0	0	1
Bn-Scaffold000007-p1590115	A2	9676534	T/C	0	0	0	1	0	0	1	1	1	1	1	0	0	1	NA	0	0	0	0	1	0	0	1	0	1	0	1	0	1	0	0	0	0	0	0	0	0	0	0	0	1	0	0	0	0	1
Bn-Scaffold000007-p2216867	A2	10268916	A/G	0	0	0	0	0	0	0	0	0	0	0	0	0	0	NA	0	0	0	0	0	0	0	0	0	1	0	0	0	0	1	0	0	0	1	0	0	0	0	0	0	0	0	0	0	0	0
Bn-Scaffold000007-p2364150	A2	10360214	T/C	0	0	0	0	0	0	0	0	0	0	0	0	0	0	NA	0	0	0	0	0	0	0	0	0	1	0	0	0	0	0	0	0	0	0	0	0	0	0	0	0	0	0	0	0	0	0
Bn-Scaffold000007-p3341496	A2	11033874	G/A	1	1	1	1	1	1	1	1	1	1	1	1	1	1	NA	1	1	1	1	1	1	1	1	1	1	1	1	1	1	1	1	1	1	1	1	1	1	1	1	1	1	1	1	1	1	1
Bn-Scaffold000007-p3152159	A2	11236210	C/T	1	1	1	1	1	1	1	1	1	1	1	1	1	1	NA	1	1	1	1	1	1	1	1	1	1	1	1	1	1	1	1	1	1	1	1	1	1	1	1	1	1	1	1	1	1	1
Bn-Scaffold000007-p3478272	A2	11461474	T/C	0	0	0	0	0	0	0	0	0	0	0	0	0	0	NA	0	0	0	0	0	0	0	0	0	1	0	0	0	0	0	0	0	0	0	0	0	0	0	0	0	0	0	0	0	0	0
Bn-Scaffold000007-p3572750	A2	11553640	A/G	0	0	0	0	0	0	0	0	0	0	0	0	0	0	NA	0	0	0	0	0	0	0	0	0	1	0	0	0	0	0	0	0	0	0	0	0	0	0	0	0	0	0	0	0	0	0
Bn-Scaffold000007-p3618900	A2	11604095	T/C	0	0	0	0	0	0	0	0	0	0	0	0	0	0	NA	0	0	0	0	0	0	0	0	0	1	0	0	0	0	0	0	0	0	0	0	0	0	0	0	0	0	0	0	0	0	0
Bn-Scaffold000007-p4414121	A2	12191341	A/G	0	0	0	0	0	0	0	0	0	0	1	NA	0	0	NA	0	0	1	0	0	0	0	0	0	0	0	0	0	1	0	0	0	0	0	0	0	0	0	1	1	0	0	0	0	0	1
Bn-ctg7180014730215-p755	A2	12225138	A/G	0	0	0	1	1	0	0	1	0	1	1	NA	0	1	NA	1	1	1	1	1	1	0	1	1	0	1	NA	1	0	0	0	0	1	0	0	0	1	0	0	0	0	1	1	0	0	1
Bn-ctg7180014737342-p10680	A2	12248170	A/C	0	0	0	1	1	0	0	1	1	1	1	NA	0	1	NA	1	1	1	1	1	1	0	1	1	0	1	NA	1	0	0	0	0	1	0	0	0	1	0	0	0	0	1	1	0	0	1
Bn-Scaffold000025-p501156	A2	12326477	T/C	1	1	0	1	0	1	1	1	0	0	1	NA	1	0	NA	0	0	1	0	1	1	1	1	1	0	1	1	0	1	0	0	0	1	1	0	1	1	0	0	1	1	1	0	0	0	1
Bn-Scaffold000007-p4624644	A2	12398322	T/C	0	0	0	0	0	0	0	0	0	0	0	0	0	0	NA	0	0	0	0	0	0	0	0	0	0	0	0	0	0	0	0	0	0	0	0	0	0	0	0	0	0	0	0	0	0	0
Bn-Scaffold000007-p4685859	A2	12489610	A/G	0	0	0	0	0	0	0	0	0	0	1	0	0	0	NA	0	0	1	0	0	0	0	0	0	0	0	0	0	1	0	0	0	0	0	0	0	NA	0	0	0	0	0	0	0	0	0
Bn-Scaffold000007-p5205704	A2	12793139	A/C	0	0	0	0	0	0	0	0	0	0	0	0	0	0	NA	0	0	1	0	0	0	0	0	0	1	0	0	0	0	0	0	0	0	0	0	0	NA	0	0	0	0	0	0	0	0	0
Bn-Scaffold000025-p2288367	A2	12997388	A/G	0	0	0	0	0	0	0	0	0	0	0	NA	0	0	NA	0	0	0	0	0	0	0	0	0	0	0	0	0	0	0	0	0	0	0	0	0	NA	0	1	1	0	0	0	0	0	1
Bn-Scaffold000025-p2187672	A2	13096326	C/T	0	0	0	0	0	0	0	0	0	0	0	NA	0	0	NA	0	0	1	0	0	0	0	0	0	1	0	0	0	0	0	0	0	0	0	0	0	0	0	1	1	0	0	0	0	0	1
Bn-ctg7180014724248-p2038	A2	13096912	T/C	0	1	0	0	0	0	0	0	0	0	0	0	0	0	NA	0	0	0	0	0	0	0	0	0	1	0	0	0	0	0	0	0	0	0	0	0	0	0	0	0	0	0	0	0	0	0
Bn-Scaffold000025-p2049770	A2	13242967	G/A	1	1	1	1	1	1	1	1	1	1	1	1	1	1	NA	1	1	0	1	1	1	1	1	1	1	1	1	1	1	1	1	1	1	1	1	1	NA	1	1	1	1	1	1	1	1	1
Bn-Scaffold000025-p2010166	A2	13273939	T/G	0	0	0	0	0	0	0	0	0	0	0	0	0	0	NA	0	0	1	0	0	0	0	0	0	0	0	0	0	0	0	0	0	0	0	0	0	NA	0	0	0	0	0	0	0	0	0
Bn-Scaffold000025-p1719605	A2	13591072	C/T	1	1	1	1	1	1	1	1	1	1	1	1	1	1	NA	1	1	0	1	1	1	1	1	1	1	1	1	1	1	1	1	1	1	1	1	1	NA	1	1	1	1	1	1	1	1	1
Bn-Scaffold000025-p1593454	A2	13751285	T/G	0	0	0	0	0	0	0	0	0	0	0	0	0	0	NA	0	0	1	0	0	0	0	0	0	0	0	0	0	0	0	0	0	0	0	0	0	NA	0	0	0	0	0	0	0	0	0
Bn-Scaffold000086-p163318	A2	13970434	A/G	0	0	0	0	0	0	0	0	0	0	0	0	0	0	NA	0	0	1	0	0	0	0	0	0	0	0	0	0	0	0	0	0	0	0	0	0	NA	0	0	0	0	0	0	0	0	0
Bn-Scaffold000086-p219967	A2	14015408	A/G	0	0	0	0	0	0	0	0	0	0	0	0	0	0	NA	0	0	1	0	0	0	0	0	0	0	0	0	0	0	0	0	0	0	0	0	0	NA	0	0	0	0	0	0	0	0	0
Bn-Scaffold000086-p472863	A2	14253982	C/T	0	0	0	0	0	0	0	0	0	0	0	NA	0	0	NA	0	0	0	0	0	0	0	0	0	1	0	0	0	0	0	0	0	0	0	0	0	0	0	1	1	0	0	0	0	0	1
Bn-Scaffold000015-p1947723	A2	14507409	T/C	1	0	0	0	0	0	1	0	0	0	1	NA	0	0	NA	1	0	0	0	0	0	0	1	1	0	0	0	0	1	0	1	1	0	0	0	0	1	0	0	1	0	0	0	0	1	0
Bn-Scaffold000070-p555045	A2	16784598	T/C	0	0	0	0	0	0	0	0	0	0	0	0	0	0	NA	0	0	NA	0	0	0	0	0	0	0	0	0	0	0	0	0	0	0	NA	0	0	NA	0	0	0	0	0	0	0	0	0
Bn-Scaffold000036-p295804	A2	17225882	A/G	0	NA	0	0	0	0	0	0	0	0	0	0	NA	0	NA	0	0	0	0	0	0	0	0	0	0	0	0	0	0	0	0	0	0	0	0	0	0	0	0	0	0	0	0	0	0	0
Bn-Scaffold000036-p401277	A2	17303233	A/G	0	0	0	0	0	0	0	0	0	0	0	0	0	0	NA	0	0	0	0	0	0	0	0	0	0	0	0	0	0	0	0	0	0	0	0	0	0	0	0	0	0	0	0	0	0	0
Bn-Scaffold000036-p622750	A2	17496503	G/A	1	1	1	1	1	1	1	1	1	1	1	1	1	1	NA	1	1	1	1	1	1	1	1	1	1	1	1	1	1	1	1	1	1	1	1	1	1	1	1	1	1	1	1	1	1	1
Bn-Scaffold000036-p773461	A2	17608777	T/C	0	0	0	0	0	0	0	0	0	0	0	0	0	0	NA	0	0	0	0	0	0	0	0	0	0	0	0	0	0	0	0	0	0	0	0	0	0	0	0	0	0	0	0	0	0	0
Bn-Scaffold000037-p870093	A2	17795685	C/A	1	1	1	1	1	1	1	1	1	1	1	1	1	1	NA	1	1	1	1	1	1	1	1	1	1	1	1	1	1	1	1	1	1	NA	1	NA	1	1	1	1	1	NA	1	1	1	1
Bn-Scaffold000036-p1257361	A2	17997044	G/T	1	1	1	1	0	1	1	1	1	1	1	NA	1	1	NA	1	1	0	1	1	1	1	1	1	0	1	1	1	1	1	1	1	1	1	1	1	1	1	1	1	1	1	1	1	1	1
Bn-Scaffold000036-p1347818	A2	18109956	G/T	0	0	0	0	1	0	1	0	0	0	0	NA	0	0	NA	0	0	1	0	0	0	0	0	0	1	0	0	0	0	0	0	0	0	0	0	0	0	0	1	1	0	0	NA	0	0	1
Bn-Scaffold000036-p1683593	A2	18387992	G/A	1	1	1	1	1	1	0	1	1	1	1	1	1	1	NA	1	1	1	1	1	1	1	1	1	1	1	1	1	1	1	1	1	1	1	1	1	1	1	0	0	1	1	NA	1	1	0
Bn-Scaffold000036-p1882249	A2	18731627	T/C	0	0	0	0	0	0	1	0	0	0	0	NA	0	0	NA	0	0	0	0	0	0	0	0	0	0	0	0	0	0	0	0	0	0	0	0	0	0	0	1	1	0	0	NA	0	0	1
Bn-Scaffold000036-p1924263	A2	18767149	G/A	1	1	1	1	1	1	1	1	1	1	1	NA	1	1	NA	1	1	1	1	1	1	1	1	1	1	1	1	1	1	1	1	1	1	1	1	1	1	1	1	1	1	1	1	1	1	1
Bn-ctg7180014740039-p16324	A2	18801791	C/A	0	0	0	0	0	0	0	1	1	0	0	NA	1	0	NA	0	0	0	0	0	0	0	0	1	0	1	1	1	1	0	1	1	0	0	1	1	0	0	0	1	0	0	0	0	0	0
Bn-Scaffold000015-p3395471	A2	19947136	A/G	0	0	0	0	0	0	1	0	0	0	0	0	0	0	NA	0	0	1	0	0	0	0	0	0	0	0	0	0	0	0	0	0	0	0	0	0	0	0	1	1	0	0	NA	0	0	1
Bn-Scaffold000052-p336786	A2	20140292	A/G	0	0	0	0	0	0	0	0	0	0	0	0	0	0	NA	0	0	0	0	0	0	0	0	0	0	0	0	0	0	0	0	0	0	0	0	0	0	0	0	0	0	0	0	0	0	0
Bn-Scaffold000052-p168079	A2	20259210	A/G	1	0	1	1	0	1	1	0	1	0	1	1	0	0	NA	1	1	0	1	0	0	0	1	1	0	1	1	0	1	1	1	1	1	1	0	0	1	0	1	0	1	1	1	0	1	0
Bn-Scaffold000115-p355893	A2	20496249	G/T	1	1	1	1	1	1	1	1	1	1	1	1	1	1	NA	1	1	1	1	1	1	1	1	1	0	1	1	1	1	1	1	1	1	1	1	1	1	1	1	1	1	1	1	1	1	1
Bn-Scaffold000015-p2813146	A2	20584736	G/A	1	1	1	1	1	1	NA	1	1	1	1	1	1	1	NA	NA	1	1	1	1	1	1	1	1	0	1	1	1	1	1	1	1	1	1	1	1	1	1	1	1	1	1	1	1	1	1
Bn-ctg7180014760233-p6317	A2	20760880	G/A	0	0	1	1	1	1	1	1	0	1	1	1	1	1	NA	1	1	1	1	1	1	0	1	1	0	1	1	1	1	1	1	1	1	1	0	1	1	0	1	0	0	1	0	0	1	1
Bn-Scaffold000085-p89356	A2	20777306	G/A	0	1	0	0	1	0	0	0	0	1	0	0	0	1	NA	0	0	1	0	1	1	0	0	0	1	0	0	0	0	0	0	0	0	0	0	0	0	0	0	1	0	0	0	0	0	1
Bn-Scaffold000085-p467236	A2	21156120	A/G	0	0	0	0	0	0	0	0	0	0	0	0	0	0	NA	0	0	0	0	0	0	0	0	0	0	0	0	0	0	0	0	0	0	0	0	0	0	0	0	0	0	0	0	0	0	0
Bn-Scaffold000031-p1464982	A2	21996109	G/A	0	1	0	0	0	0	0	0	0	0	NA	NA	0	1	NA	0	0	0	0	1	1	0	0	0	1	1	0	0	NA	NA	0	0	NA	NA	0	0	0	0	0	0	0	0	0	0	0	1
Bn-Scaffold000031-p1343232	A2	22120110	A/C	1	0	1	1	1	1	1	1	1	1	0	NA	1	0	NA	1	1	1	1	0	0	1	1	1	0	0	1	1	0	1	1	1	0	1	1	1	NA	1	1	0	0	1	NA	1	1	0
Bn-Scaffold000031-p1172599	A2	22274684	T/C	0	0	0	0	0	0	0	0	0	0	0	0	0	0	NA	0	0	0	0	0	0	0	0	0	1	0	0	0	0	0	0	0	0	0	0	0	0	0	0	0	0	0	0	0	0	0
Bn-Scaffold000031-p1055544	A2	22404907	C/T	1	1	1	1	1	1	1	1	1	1	1	1	1	1	NA	1	1	1	1	1	1	1	1	1	1	1	1	1	1	1	1	1	1	1	1	1	1	1	1	1	1	1	1	1	1	1
Bn-Scaffold000031-p829104	A2	22529001	T/C	1	0	1	1	1	1	1	0	1	1	1	1	1	0	NA	1	1	1	1	0	0	1	0	1	0	0	1	1	1	0	1	1	1	0	1	1	1	0	1	0	0	1	1	0	1	0
Bn-Scaffold000031-p769811	A2	22581755	C/A	0	1	1	0	0	1	0	1	0	0	0	NA	0	1	NA	0	1	1	0	1	1	0	1	0	1	1	0	0	0	1	1	0	0	1	0	0	NA	1	0	1	1	0	1	1	0	1
UQ02A0029013	A2	22899433	C/T	1	0	1	1	1	1	1	1	1	1	1	1	1	0	NA	1	1	1	1	0	0	1	1	1	1	0	1	1	1	1	1	0	1	1	1	1	1	1	1	0	0	1	1	1	1	0
Bn-Scaffold000031-p378640	A2	22944153	G/T	1	0	1	1	1	1	1	1	1	1	1	1	1	0	NA	1	1	1	1	0	0	1	1	1	1	0	1	1	1	1	1	0	1	1	1	1	1	1	1	0	0	1	1	1	1	0
Bn-ctg7180014754730-p4320	A2	22956813	C/T	1	0	1	1	1	1	1	0	0	0	1	1	1	0	NA	1	1	0	1	1	1	1	1	1	0	1	1	1	1	0	1	1	1	1	0	1	1	0	1	1	1	1	1	1	1	0
Bn-ctg7180014743014-p5599	A2	22990630	C/A	1	1	1	1	1	1	1	1	1	1	1	1	1	1	NA	1	1	1	1	1	1	1	1	1	1	1	1	1	1	1	0	1	1	1	1	1	1	NA	1	0	0	1	1	1	1	1
Bn-ctg7180014740860-p21415	A2	23014207	G/A	1	0	1	1	1	1	1	0	0	0	1	1	1	0	NA	1	1	0	1	1	1	1	1	1	1	1	1	1	1	0	0	1	1	1	0	1	1	0	1	0	0	1	1	1	1	0
Bn-Scaffold000031-p289314	A2	23033983	T/C	0	1	1	0	0	1	0	0	0	0	0	NA	0	1	NA	0	0	1	0	1	1	0	0	0	0	1	0	0	0	0	0	1	0	0	0	0	0	1	0	1	1	0	0	1	0	1
Bn-Scaffold000031-p55909	A2	23258286	C/T	1	1	1	1	1	1	1	1	1	1	1	1	1	1	NA	1	1	1	1	1	1	1	1	1	1	1	1	1	1	0	1	1	1	0	1	1	1	1	1	1	1	1	1	1	1	1
Bn-ctg7180014759114-p2055	A2	23402667	G/A	1	0	1	1	1	1	1	0	0	0	0	1	0	0	NA	1	1	0	1	1	1	0	1	1	1	1	0	1	0	0	1	0	0	1	0	1	1	0	1	1	1	0	1	1	1	0
Bn-Scaffold000065-p489510	A2	23754607	T/C	0	0	0	0	0	0	0	0	0	0	0	0	0	0	NA	0	0	1	0	0	0	0	0	0	0	0	0	0	0	0	0	0	0	0	0	0	0	0	0	0	0	0	0	0	0	0
Bn-ctg7180014748062-p8451	A2	23876499	C/T	1	1	1	1	1	1	1	1	1	1	1	1	1	1	NA	1	1	1	1	1	1	1	1	1	1	1	1	1	1	1	1	1	1	1	1	1	1	1	1	1	1	1	1	1	1	1
Bn-Scaffold000065-p173623	A2	24163393	A/G	0	0	1	1	0	1	1	1	1	0	NA	NA	0	0	NA	1	0	0	0	0	0	1	1	1	0	0	NA	0	NA	0	1	0	1	0	1	1	NA	1	1	0	0	1	0	1	1	0
Bn-ctg7180014750065-p35439	A2	24399276	G/T	0	1	1	0	0	0	0	0	1	1	1	NA	1	1	NA	0	0	0	0	0	0	1	0	0	0	0	1	0	1	1	0	1	0	0	1	0	0	1	0	0	0	0	0	1	0	NA
Bn-Scaffold000078-p738417	A2	24434420	G/A	1	1	1	1	1	1	1	1	1	1	NA	1	1	1	NA	1	1	1	1	1	1	1	1	1	1	1	1	1	NA	1	1	1	1	1	1	0	1	1	1	1	1	1	1	1	1	1
Bn-Scaffold000078-p563742	A2	24596681	T/C	0	0	0	0	0	0	0	0	0	0	0	0	0	0	NA	0	0	0	0	0	0	0	0	0	0	0	0	0	0	0	0	0	0	0	0	0	0	0	0	0	0	0	0	0	0	0
Bn-Scaffold000078-p155217	A2	24669078	T/G	0	0	0	0	0	0	0	0	0	0	NA	0	NA	1	NA	0	0	0	0	1	1	1	1	0	1	1	NA	0	NA	0	0	1	1	0	0	0	NA	0	0	1	1	1	1	0	0	1
Bn-ctg7180014768658-p10273	A3	30001	G/A	1	1	1	1	0	1	1	1	1	1	1	NA	NA	1	NA	1	0	1	NA	1	1	1	1	1	1	1	1	1	0	1	1	1	1	1	1	1	NA	1	1	1	1	1	1	1	1	1
Bn-ctg7180014723250-p2513	A3	92098	G/A	0	0	1	1	1	1	0	1	0	0	1	NA	0	0	NA	1	1	1	1	0	0	0	0	0	1	1	0	0	1	0	0	1	0	0	1	0	1	0	1	1	1	1	1	0	1	1
Bn-Scaffold000005-p251828	A3	126831	T/G	0	0	0	0	0	0	0	0	0	0	0	NA	1	0	NA	0	0	0	1	0	0	0	0	0	0	1	0	0	0	0	0	0	0	0	1	0	1	0	0	0	0	0	0	0	0	0
Bn-ctg7180014737170-p3418	A3	342649	G/A	1	1	1	1	1	1	1	1	1	1	1	NA	0	1	NA	1	1	1	0	1	1	1	1	1	0	0	1	1	1	1	1	1	1	1	0	1	0	1	1	1	1	1	1	1	1	1
Bn-Scaffold000005-p556519	A3	441789	T/C	0	0	0	0	1	0	0	0	0	0	0	NA	1	0	NA	0	0	0	1	0	0	0	0	0	0	1	0	1	0	0	0	0	0	0	1	0	1	0	0	0	0	0	0	0	0	0
Bn-ctg7180014771624-p9548	A3	676276	C/A	1	1	1	1	0	1	1	1	1	1	1	1	1	1	NA	1	0	1	1	1	1	1	1	1	1	1	1	1	0	1	1	1	1	1	1	1	1	1	1	1	1	1	1	1	1	1
Bn-Scaffold000001-p3536602	A3	1002053	A/G	0	0	0	0	0	0	0	0	0	0	0	0	0	0	NA	0	0	0	0	0	0	0	0	0	1	1	0	0	0	0	0	0	0	0	0	0	0	0	0	0	1	0	0	0	0	0
Bn-ctg7180014747561-p13034	A3	1035782	T/C	0	0	0	0	0	0	0	0	0	0	0	0	0	0	NA	0	0	0	0	0	0	0	0	0	0	1	0	0	0	0	0	0	0	0	0	0	0	0	0	0	0	0	0	0	0	0
Bn-Scaffold000001-p4720036	A3	1066241	C/T	1	1	1	0	0	1	1	0	0	0	1	NA	0	0	NA	0	1	1	1	0	0	0	0	0	0	1	0	0	0	0	1	0	1	1	0	0	1	0	1	1	1	0	1	0	0	1
Bn-ctg7180014753315-p18860	A3	1128820	A/G	0	0	0	0	1	0	0	0	0	0	0	0	0	0	NA	0	1	0	0	0	0	0	0	0	0	0	0	0	1	0	0	0	0	0	0	0	0	0	0	0	0	0	0	0	0	0
Bn-Scaffold000001-p6427048	A3	1146725	G/T	1	1	1	1	1	1	1	1	1	1	1	1	1	1	NA	1	1	1	1	1	1	1	1	1	1	0	1	1	1	1	1	1	1	1	1	1	1	1	1	1	1	1	1	1	1	1
Bn-Scaffold000001-p10573960	A3	1233369	T/C	0	0	1	1	1	1	1	1	1	1	0	1	1	1	NA	1	1	0	0	1	1	1	1	1	0	1	1	1	0	1	1	0	0	0	1	1	0	0	0	0	1	1	0	0	0	0
Bn-Scaffold000005-p1648376	A3	1265844	C/T	1	1	1	1	1	1	1	1	1	1	0	1	0	1	NA	1	1	1	1	1	1	0	0	1	1	1	0	1	NA	0	1	1	1	0	1	0	1	1	1	1	1	1	1	1	0	1
BN064513-0298	A3	1350717	A/G	0	0	1	1	0	0	1	1	0	0	0	0	0	0	NA	0	0	0	0	0	0	0	0	0	0	1	0	1	0	0	0	0	1	0	0	0	0	0	0	0	0	0	1	0	0	0
Bn-Scaffold000013-p4046560	A3	1376883	C/T	1	1	1	1	1	1	1	1	1	1	1	1	1	1	NA	1	1	1	1	1	1	1	1	1	0	1	1	1	1	1	1	1	1	1	1	1	1	1	1	1	1	1	1	1	1	1
Bn-Scaffold000013-p1938991	A3	1401768	T/C	1	0	1	1	1	1	1	1	1	1	0	1	1	1	NA	1	1	0	0	1	1	1	1	1	0	1	1	1	0	1	1	0	0	1	1	1	1	0	0	0	1	1	1	0	1	1
Bn-ctg7180014736622-p4471	A3	1526162	A/G	0	1	0	0	0	0	0	0	0	0	0	1	1	1	NA	1	0	1	0	1	0	0	1	1	1	1	1	0	0	1	0	1	1	1	1	1	NA	0	0	1	1	1	0	1	1	0
Bn-Scaffold000013-p552921	A3	1548924	C/T	1	1	1	1	1	1	1	1	1	1	1	1	1	1	NA	1	1	0	1	1	1	1	1	1	1	1	1	1	1	1	1	1	1	1	1	1	1	1	1	1	1	1	1	1	1	1
Bn-ctg7180014767458-p3733	A3	1557714	T/C	0	0	0	0	1	0	0	0	0	0	0	0	0	0	NA	0	0	1	0	0	0	0	0	0	1	0	0	0	0	0	0	0	0	0	0	0	0	0	0	0	0	0	0	0	0	0
Bn-Scaffold000011-p1074068	A3	1718221	T/G	1	0	0	0	0	0	0	0	0	0	0	0	0	0	NA	0	0	0	0	0	0	0	0	0	0	0	0	0	0	1	0	0	0	1	1	0	1	0	0	0	0	0	0	0	0	0
Bn-Scaffold000027-p1643955	A3	1862107	C/T	1	1	1	1	1	1	1	1	1	1	1	1	1	1	NA	1	1	0	0	1	1	1	1	1	1	1	1	1	1	1	1	1	1	1	1	1	1	1	1	1	1	1	1	1	1	1
Bn-Scaffold000043-p1519728	A3	1926797	G/A	1	1	1	1	1	1	1	1	0	1	1	1	1	1	NA	1	1	1	1	1	1	0	1	1	1	1	0	1	1	1	1	1	1	1	1	1	1	1	1	1	1	1	1	1	1	1
Bn-ctg7180014724210-p1655	A3	2011359	C/T	1	1	1	1	0	1	1	1	1	1	1	1	1	1	NA	1	0	1	1	1	1	1	1	1	1	0	1	1	0	1	1	1	1	1	1	1	1	1	1	1	1	1	1	1	1	1
Bn-ctg7180014757725-p5065	A3	2057445	G/A	0	1	1	1	0	1	1	1	1	1	1	1	1	1	NA	1	0	0	1	1	1	1	1	1	0	1	1	1	0	1	1	1	1	1	1	0	NA	1	1	1	1	1	1	1	1	1
Bn-Scaffold000005-p2551860	A3	2102015	C/T	1	1	0	0	NA	1	0	0	0	0	0	1	0	0	NA	1	1	1	0	0	0	0	1	1	1	0	0	0	1	0	0	0	1	1	0	0	0	1	1	1	1	1	0	1	0	0
Bn-Scaffold000023-p1036022	A3	2242106	T/C	0	1	0	0	0	0	0	0	0	0	1	0	0	0	NA	0	0	1	0	0	0	0	0	1	1	0	0	0	0	1	0	0	0	0	0	0	0	0	0	0	1	0	0	0	0	0
Bn-Scaffold000046-p1774313	A3	2324571	G/A	1	NA	1	1	1	1	1	1	1	1	1	1	1	1	NA	1	1	1	1	1	1	1	1	1	0	1	1	1	1	1	1	1	NA	1	1	1	1	1	1	0	1	0	1	1	1	1
BN054115-0054	A3	2420462	G/A	0	1	1	1	1	1	1	1	1	1	1	1	1	1	NA	1	1	0	1	1	1	1	1	1	0	1	1	1	1	1	1	1	1	1	0	1	1	1	1	1	1	1	1	1	1	1
Bn-Scaffold000005-p2884929	A3	2445075	T/C	0	0	0	0	0	0	0	0	1	1	1	0	1	1	NA	0	0	0	0	0	0	1	0	0	0	0	1	0	1	1	0	0	NA	0	0	0	0	0	0	NA	0	NA	0	0	1	0
Bn-Scaffold000005-p3063089	A3	2622960	G/T	1	1	1	1	1	1	1	1	1	1	1	1	1	1	NA	1	1	1	1	1	1	1	1	1	0	1	1	1	1	1	1	1	1	1	1	1	1	1	1	1	1	1	1	1	1	1
Bn-Scaffold000005-p3159532	A3	2739293	G/T	1	1	1	1	1	1	1	1	1	1	1	1	1	1	NA	1	1	1	1	1	1	1	1	1	0	1	1	1	1	1	1	1	1	1	1	1	1	1	1	1	1	1	1	1	1	1
snp_BGA_4540	A3	2834529	T/G	0	0	0	0	0	0	0	0	0	0	0	0	0	0	NA	0	0	0	0	0	0	0	0	0	0	0	0	0	0	0	0	0	0	0	0	0	0	0	0	0	0	0	0	0	0	0
UQ11A0019828	A3	2897273	G/A	1	1	1	1	1	1	1	1	1	1	1	1	1	1	NA	1	1	1	1	1	1	1	1	1	1	1	1	1	1	1	1	1	1	1	1	1	1	1	1	1	1	1	1	1	1	1
Bn-ctg7180014738384-p11259	A3	2954108	A/G	0	0	0	0	1	0	0	0	0	0	0	0	0	0	NA	0	0	1	0	0	0	0	0	0	1	0	1	0	1	0	0	0	0	1	1	0	0	0	0	1	1	0	0	0	1	0
Bn-Scaffold000005-p3862302	A3	3418814	G/A	1	1	1	1	1	1	1	1	1	1	1	1	1	1	NA	1	1	1	1	1	1	1	1	1	1	0	1	1	1	1	1	1	1	1	1	1	1	1	1	1	1	1	1	1	1	1
Bn-ctg7180014774289-p2882	A3	3483561	T/C	1	0	1	1	1	1	1	1	1	1	0	NA	1	1	NA	0	1	0	1	0	0	1	0	1	1	1	0	1	0	0	0	0	0	0	1	1	NA	1	1	1	1	1	1	1	1	0
Bn-ctg7180014727386-p2754	A3	3674840	G/A	0	1	1	1	0	1	1	1	0	0	1	1	1	0	NA	1	1	1	1	1	0	0	1	1	0	1	1	0	0	1	0	0	1	0	1	1	1	0	1	1	1	1	1	0	1	1
Bn-ctg7180014757763-p8235	A3	3764168	G/A	1	0	1	1	1	0	1	1	1	1	1	1	1	1	NA	1	1	0	1	1	1	1	1	1	1	1	0	1	1	1	1	1	1	1	0	1	1	1	1	1	1	1	1	1	0	1
Bn-Scaffold000005-p4372289	A3	3904272	A/G	0	0	0	0	0	0	0	0	0	0	0	0	0	0	NA	0	0	0	0	0	0	0	0	0	0	0	0	0	0	0	0	0	0	0	0	0	0	0	0	0	0	0	0	0	0	0
Bn-Scaffold000005-p4438673	A3	3965514	T/C	0	0	0	0	0	0	0	0	0	0	0	0	0	0	NA	0	0	0	0	0	0	0	0	0	0	0	0	0	0	0	0	0	0	0	0	0	0	0	0	0	0	0	0	0	0	0
Bn-ctg7180014735377-p630	A3	3996411	T/C	0	1	1	0	0	0	0	1	0	1	0	NA	0	0	NA	0	0	1	0	0	0	0	0	0	0	0	0	1	0	1	0	0	0	0	0	0	0	1	0	0	0	0	0	0	0	0
Bn-Scaffold000005-p4561883	A3	4082762	T/C	0	0	0	0	0	0	0	0	0	1	1	NA	0	0	NA	0	0	0	0	0	0	0	0	0	1	1	0	0	1	1	0	0	1	0	0	1	0	0	0	0	0	0	0	0	1	0
Bn-Scaffold000005-p5062800	A3	4496358	C/T	1	1	1	1	0	1	1	1	1	0	1	NA	0	0	NA	1	1	1	1	0	0	1	1	0	1	NA	1	1	1	NA	NA	0	NA	1	1	0	1	NA	1	NA	1	1	1	0	0	1
Bn-ctg7180014730020-p1904	A3	4625841	A/G	0	0	1	1	1	0	1	0	0	0	1	NA	0	0	NA	0	0	0	1	0	0	0	0	1	1	0	0	0	0	0	0	0	0	0	0	0	NA	0	1	0	0	1	1	0	0	1
Bn-Scaffold000005-p5267644	A3	4695849	T/G	0	0	0	0	0	0	0	0	0	0	0	NA	0	0	NA	0	0	0	0	0	0	0	0	0	0	0	0	1	0	0	0	0	0	0	0	0	0	0	0	0	0	0	0	0	0	0
Bn-Scaffold000064-p48471	A3	4887277	C/T	1	1	1	1	1	1	1	1	1	1	1	1	1	1	NA	1	1	1	1	1	1	1	1	1	1	1	1	1	1	1	1	1	0	1	1	1	1	1	1	0	1	1	1	1	1	1
Bn-ctg7180014722110-p3578	A3	4954108	T/G	0	0	0	0	1	0	0	0	0	0	0	NA	1	0	NA	0	0	0	0	1	1	0	0	0	1	0	1	0	1	0	0	1	1	0	0	0	NA	0	0	0	0	0	0	0	0	0
UQ03A0033828	A3	5002303	G/A	0	1	1	1	1	1	1	1	1	1	1	1	1	1	NA	1	1	1	1	1	1	1	1	1	0	1	1	NA	1	1	1	1	0	1	1	1	1	1	1	0	1	1	1	1	1	1
UQ03A0033828	A3	5007403	G/A	0	1	1	1	1	1	1	1	1	1	1	1	1	1	NA	1	1	1	1	1	1	1	1	1	0	1	1	NA	1	1	1	1	0	1	1	1	1	1	1	0	1	1	1	1	1	1
Bn-ctg7180014756491-p4560	A3	5215538	G/A	1	1	1	1	0	1	1	1	1	1	1	NA	0	1	NA	1	1	1	1	0	0	1	1	1	0	1	0	1	0	1	1	0	1	1	1	1	NA	1	1	1	1	1	1	1	1	1
Bn-Scaffold000064-p374951	A3	5226122	T/C	0	0	0	0	0	0	0	0	0	0	0	NA	0	0	NA	0	0	0	0	0	0	0	0	0	0	0	0	1	0	0	0	0	0	0	0	0	0	0	0	0	0	0	0	0	0	0
Bn-ctg7180014748914-p793	A3	5237565	G/A	1	1	1	1	0	1	1	1	1	1	1	NA	0	1	NA	1	1	1	1	0	0	1	1	1	0	1	0	1	0	1	1	0	1	1	1	1	NA	1	1	1	1	1	1	1	1	1
UQ11A0018702	A3	5296521	A/G	0	0	0	1	1	1	1	1	1	1	1	NA	1	1	NA	1	1	0	0	1	1	1	1	1	0	0	1	0	1	1	0	0	1	1	0	0	1	1	1	1	1	1	1	1	1	1
Bn-Scaffold000064-p553605	A3	5386822	G/A	1	0	0	0	0	0	0	0	1	0	1	1	1	0	NA	0	0	0	0	0	0	1	0	0	1	0	1	1	1	1	0	0	1	0	0	1	0	1	0	1	0	1	0	1	1	0
Bn-Scaffold000064-p619126	A3	5451420	G/A	1	1	1	1	1	1	1	1	1	1	0	NA	0	1	NA	1	1	1	1	1	NA	1	1	1	1	1	1	1	0	0	1	1	0	1	1	0	1	0	1	0	1	0	1	0	0	1
Bn-ctg7180014742527-p769	A3	5549066	C/T	1	1	1	1	1	1	1	1	1	1	1	NA	1	1	NA	1	1	0	1	1	1	1	1	1	1	1	1	1	1	1	1	1	1	1	1	1	1	1	1	1	1	1	1	1	1	1
Bn-Scaffold000033-p2009691	A3	5556930	C/A	1	0	1	0	0	0	0	0	0	0	0	NA	0	0	NA	0	0	1	1	0	0	0	0	0	1	1	0	1	0	0	1	1	0	0	1	1	0	0	0	0	0	0	0	0	0	0
Bn-Scaffold000064-p806480	A3	5593139	A/G	0	0	0	0	0	0	0	0	0	0	0	NA	0	0	NA	0	0	0	0	0	0	0	0	0	0	0	0	0	0	0	0	0	1	0	0	0	0	0	0	0	0	0	0	0	0	0
Bn-Scaffold000064-p911393	A3	5679916	G/A	1	1	1	1	1	1	1	1	0	1	1	1	1	1	NA	1	1	1	1	1	1	0	1	1	1	1	0	1	1	1	1	1	1	1	1	1	1	1	1	1	1	1	1	1	1	1
Bn-ctg7180014754712-p14217	A3	5914300	T/C	0	0	0	0	1	0	0	0	0	0	0	NA	1	0	NA	0	0	1	0	1	1	0	0	0	1	0	1	0	1	0	0	1	0	0	0	0	0	0	0	0	1	0	0	0	0	0
Bn-Scaffold000064-p1252790	A3	5956841	C/A	1	1	1	1	1	1	1	1	1	1	1	NA	1	1	NA	1	1	1	1	1	1	0	1	1	0	1	0	1	1	1	1	1	0	1	1	1	1	1	1	0	1	1	1	1	1	1
Bn-ctg7180014759841-p3901	A3	5983689	G/A	1	1	1	1	1	1	1	1	1	1	1	NA	1	1	NA	1	1	0	1	1	1	1	1	1	1	1	1	1	1	1	1	1	1	1	1	1	1	1	1	1	0	1	1	1	1	1
Bn-ctg7180014759840-p4186	A3	5991704	G/A	1	1	1	1	1	1	1	1	1	1	1	NA	1	1	NA	1	1	0	1	1	1	1	1	1	1	1	1	1	1	1	1	1	1	1	1	1	1	1	1	1	0	1	1	1	1	1
Bn-Scaffold000064-p1352077	A3	6052211	T/C	1	1	1	1	0	1	1	1	1	1	1	NA	1	1	NA	1	1	1	1	1	1	0	1	1	0	1	0	1	1	1	1	1	0	1	1	1	1	1	1	1	1	1	1	1	1	1
Bn-Scaffold000039-p253491	A3	6339010	T/C	1	1	1	1	1	1	1	1	1	1	1	1	1	1	NA	1	1	1	1	1	1	1	1	1	1	1	1	1	1	1	1	1	0	1	1	1	1	1	1	1	1	1	1	1	1	1
Bn-Scaffold000039-p485132	A3	6562112	C/T	0	0	0	0	0	0	0	0	1	0	1	NA	1	0	NA	0	0	0	0	0	0	0	0	0	0	0	0	1	1	1	1	0	0	0	0	1	0	1	0	0	0	1	0	1	1	0
Bn-Scaffold000039-p582897	A3	6679709	C/T	1	1	1	1	0	1	1	1	0	1	0	NA	0	1	NA	1	1	1	1	1	1	0	1	1	0	1	0	0	0	1	0	1	0	1	1	0	1	0	1	1	1	0	1	0	0	1
Bn-Scaffold000039-p674225	A3	6775781	A/G	1	1	1	1	1	1	1	1	1	1	0	1	1	1	NA	1	1	1	1	1	1	0	1	1	0	1	0	1	1	0	1	1	0	1	1	1	1	1	1	1	1	1	1	1	1	1
Bn-Scaffold000039-p777722	A3	6887349	C/T	0	1	1	1	1	1	1	1	1	1	0	1	1	1	NA	1	1	1	1	1	1	0	1	1	0	1	0	1	1	1	1	1	1	1	1	1	1	1	1	1	1	1	1	1	1	1
Bn-Scaffold000039-p989874	A3	7081732	G/A	1	1	1	1	0	1	1	1	0	1	1	NA	0	1	NA	0	1	1	1	1	1	1	0	1	1	1	1	0	0	1	0	1	0	1	1	1	1	0	1	1	0	0	1	0	0	1
BN097057-0370	A3	7128913	C/T	0	0	0	0	0	0	0	0	0	0	1	0	1	0	NA	0	0	0	0	0	0	1	0	0	1	0	1	0	0	0	0	0	1	0	0	0	1	0	0	0	0	0	0	0	0	0
Bn-ctg7180014767672-p23383	A3	7150939	C/T	1	1	0	0	1	1	0	0	1	1	0	1	1	1	NA	1	1	1	1	1	1	1	0	1	1	0	1	1	1	1	1	1	1	0	1	1	1	1	0	1	1	1	0	1	1	1
Bn-Scaffold000039-p1077132	A3	7164262	C/T	1	1	1	1	1	1	1	1	1	1	1	1	1	1	NA	1	1	1	1	1	1	1	1	1	1	1	1	1	1	1	1	1	0	1	1	1	1	1	1	1	1	1	1	1	1	1
Bn-ctg7180014737219-p4643	A3	7389979	G/T	1	1	1	1	1	1	1	1	1	1	1	NA	1	1	NA	0	1	1	1	0	1	1	1	0	0	1	1	1	1	1	1	1	1	1	1	1	NA	1	1	1	0	1	1	1	1	1
Bn-Scaffold000039-p1379656	A3	7486013	A/C	1	1	1	1	0	1	1	1	0	1	1	0	0	1	NA	0	1	1	1	1	1	0	0	1	0	1	0	0	0	0	1	1	1	1	1	0	NA	0	1	1	1	0	1	0	0	1
Bn-Scaffold000039-p1480725	A3	7589895	C/T	1	1	1	1	1	1	1	1	1	1	1	1	0	1	NA	1	1	1	1	1	1	0	1	1	0	1	0	1	1	1	1	1	0	1	1	1	0	1	1	0	1	1	1	1	1	1
Bn-Scaffold000039-p1570611	A3	7672854	G/A	1	1	1	1	1	1	1	1	1	1	1	NA	NA	1	NA	1	1	1	1	1	1	1	1	1	1	1	1	1	1	0	1	1	0	1	1	1	1	1	1	1	1	1	1	1	1	1
Bn-Scaffold000039-p1656291	A3	7762325	C/T	1	1	1	1	1	1	1	1	1	1	1	NA	0	1	NA	1	1	1	1	1	1	0	1	1	0	1	0	1	1	0	1	1	1	1	1	0	0	1	1	1	1	1	1	1	1	1
Bn-Scaffold000039-p1760720	A3	7857463	T/G	0	0	0	0	0	0	0	0	0	0	0	0	1	0	NA	0	0	0	0	0	0	1	0	0	0	0	1	0	0	0	0	0	1	0	0	0	1	0	0	0	0	0	0	0	0	0
Bn-Scaffold000039-p1760720	A3	7861441	T/G	0	0	0	0	0	0	0	0	0	0	0	0	1	0	NA	0	0	0	0	0	0	1	0	0	0	0	1	0	0	0	0	0	1	0	0	0	1	0	0	0	0	0	0	0	0	0
Bn-ctg7180014726014-p1444	A3	8103242	A/G	1	1	0	0	1	1	0	0	0	0	0	NA	1	0	NA	0	1	0	0	0	0	1	1	0	0	0	0	1	0	1	0	1	0	0	1	1	NA	1	0	0	1	1	0	1	0	1
Bn-Scaffold000001-p29860	A3	8104565	G/T	1	1	1	1	1	1	1	1	1	1	1	1	1	1	NA	1	1	1	1	1	1	1	1	1	0	1	1	1	1	1	1	1	0	1	1	1	1	1	1	0	1	1	1	1	1	1
Bn-Scaffold000001-p216161	A3	8294371	G/A	1	1	1	1	1	1	1	1	1	1	1	1	NA	1	NA	NA	1	1	1	NA	NA	1	NA	NA	1	0	1	1	1	1	1	NA	0	1	1	NA	NA	1	1	1	1	1	1	1	1	1
Bn-Scaffold000001-p322040	A3	8392565	T/G	0	0	0	0	0	0	0	0	0	0	0	0	0	0	NA	0	0	0	0	0	0	0	0	0	0	0	0	0	0	0	0	0	1	0	0	0	0	0	0	0	0	0	0	0	0	0
Bn-Scaffold000001-p403718	A3	8458465	G/T	0	0	0	0	1	0	0	0	1	1	0	NA	0	1	NA	0	0	0	0	0	0	1	0	0	0	1	1	1	1	1	1	0	0	0	0	1	0	1	0	1	0	1	0	1	1	0
Bn-ctg7180014758229-p7308	A3	8515839	T/C	0	0	0	0	0	0	0	0	1	NA	0	0	0	NA	NA	0	0	0	0	0	0	0	0	0	0	1	1	0	1	0	0	0	1	0	0	0	0	0	0	0	0	0	0	0	0	0
Bn-ctg7180014735282-p5152	A3	8598873	T/C	1	1	1	1	1	1	1	1	1	1	1	1	0	1	NA	0	1	1	1	0	0	1	0	0	0	1	1	1	1	1	1	0	0	1	1	0	0	1	1	1	1	1	1	1	1	1
Bn-Scaffold000001-p652573	A3	8698106	T/G	0	0	0	0	0	0	0	0	0	0	0	0	0	0	NA	0	0	0	0	0	0	0	0	0	0	0	0	0	0	0	0	0	0	0	0	0	0	0	0	0	0	0	0	0	0	0
Bn-ctg7180014746291-p9306	A3	8806533	T/C	1	1	1	1	1	1	1	1	1	0	1	NA	1	0	NA	0	1	1	1	0	0	1	1	0	0	1	1	1	1	1	0	1	1	0	1	1	1	1	1	0	1	1	1	1	0	1
Bn-ctg7180014770591-p2050	A3	8885888	G/A	1	1	1	1	1	1	1	1	1	1	1	0	1	1	NA	1	0	1	1	1	1	1	1	1	1	0	1	1	1	1	1	1	0	1	1	1	1	1	1	1	1	1	1	1	0	1
Bn-ctg7180014722460-p10527	A3	9050173	A/G	0	1	0	0	1	1	0	0	0	0	0	0	0	0	NA	1	0	1	1	1	1	0	1	1	1	0	0	0	0	0	1	1	0	1	1	0	1	0	0	1	1	1	0	0	0	0
Bn-Scaffold000001-p1111474	A3	9098209	T/C	0	0	0	0	0	0	0	0	0	0	0	0	0	0	NA	0	0	0	0	0	0	0	0	0	1	0	0	0	0	0	0	0	1	0	0	0	0	0	0	0	0	0	0	0	0	0
Bn-ctg7180014773301-p4933	A3	9189739	C/T	0	1	1	1	1	1	1	1	1	1	1	0	1	1	NA	1	0	1	1	1	1	1	1	1	1	0	1	0	1	1	1	1	0	1	1	0	1	1	1	1	1	1	1	1	0	1
Bn-Scaffold000001-p1237314	A3	9203460	T/G	0	0	0	0	0	0	0	0	0	0	0	0	0	0	NA	0	0	0	0	0	0	0	0	0	0	0	0	0	0	0	0	0	1	0	0	0	0	0	0	NA	0	0	0	0	0	0
Bn-Scaffold000001-p1375493	A3	9349695	C/T	1	0	1	1	0	1	1	1	0	0	1	NA	0	0	NA	0	1	1	1	0	0	0	0	0	0	1	0	0	0	1	0	0	0	1	1	0	0	0	1	0	1	0	1	0	0	1
Bn-Scaffold000001-p1513654	A3	9458615	A/G	0	1	0	0	0	0	0	0	0	0	0	0	1	0	NA	1	0	0	0	1	1	1	1	1	0	0	1	0	1	0	0	1	1	0	0	1	1	0	0	0	0	1	0	0	0	0
Bn-Scaffold000001-p1618587	A3	9574942	A/G	0	0	0	0	1	0	0	0	1	1	0	NA	0	1	NA	0	0	0	0	0	0	0	0	0	0	0	0	1	0	0	0	0	0	0	0	0	0	1	0	0	0	0	0	1	1	0
Bn-Scaffold000001-p1755819	A3	9705421	A/G	0	0	0	0	0	0	0	0	0	0	0	0	0	0	NA	0	0	0	0	0	0	0	0	0	0	0	0	0	0	1	0	0	0	1	0	0	0	0	0	0	0	0	0	0	0	0
Bn-ctg7180014732919-p8015	A3	9815892	A/C	1	0	0	0	0	0	0	0	1	1	0	NA	0	1	NA	0	0	0	1	0	0	0	1	0	0	1	1	1	1	0	0	0	1	1	0	1	1	0	0	0	0	0	0	0	0	0
Bn-Scaffold000001-p2025747	A3	9967476	C/A	1	1	1	1	0	1	1	1	0	0	1	0	1	0	NA	1	1	1	1	1	1	1	1	1	1	0	1	0	1	0	0	1	1	0	1	1	1	0	1	1	1	1	1	0	0	1
BN056587-0112	A3	10266295	T/C	1	1	1	1	1	1	1	1	1	1	1	1	1	1	NA	1	1	1	1	1	1	1	1	1	0	1	1	1	1	0	1	1	1	0	1	1	1	1	1	1	0	1	1	1	1	1
Bn-Scaffold000001-p2504520	A3	10395921	A/G	0	0	0	0	0	0	0	0	0	0	0	0	0	0	NA	0	0	0	0	0	0	0	0	0	0	0	0	0	0	0	1	0	0	0	0	0	0	0	0	0	0	0	0	0	0	0
Bn-ctg7180014747665-p2596	A3	10398748	C/T	1	1	1	1	1	1	1	1	1	1	1	1	1	1	NA	1	1	1	1	1	1	1	1	1	1	1	1	1	1	1	1	1	1	1	1	1	1	1	1	1	1	1	1	1	0	1
Bn-ctg7180014747665-p3201	A3	10399348	G/A	0	1	0	1	1	1	1	1	0	0	1	NA	1	0	NA	1	1	1	0	1	1	1	1	1	1	0	0	1	0	1	1	1	0	1	1	0	1	1	1	1	1	1	1	1	1	1
Bn-Scaffold000001-p2729954	A3	10633833	G/T	1	1	1	1	NA	1	1	1	NA	NA	1	1	1	1	NA	1	1	1	1	1	1	1	1	1	0	1	1	NA	1	0	1	NA	1	0	1	1	1	NA	1	1	0	1	1	NA	NA	1
Bn-Scaffold000001-p2816615	A3	10713072	T/G	0	0	0	0	0	0	0	0	0	0	0	0	0	0	NA	0	0	0	0	0	0	0	0	0	0	0	0	0	0	0	1	0	0	0	0	0	0	0	0	0	0	0	0	0	0	0
Bn-ctg7180014761892-p3360	A3	10845545	C/T	1	1	1	0	1	0	0	0	0	1	1	NA	1	1	NA	1	0	0	1	1	1	1	1	1	1	0	0	1	0	1	1	1	0	1	1	1	1	1	0	1	1	0	0	1	1	0
Bn-Scaffold000001-p3422483	A3	11311078	G/T	1	1	1	1	0	1	1	1	0	0	1	NA	1	1	NA	1	1	1	1	1	1	1	1	1	1	1	1	0	1	1	0	0	1	1	0	1	1	0	1	1	1	1	1	0	0	1
Bn-ctg7180014746306-p1570	A3	11433768	C/A	1	1	1	1	1	1	1	1	1	1	1	1	1	1	NA	1	1	1	1	1	1	1	1	1	1	1	1	1	1	1	1	1	1	1	1	1	1	1	1	1	1	1	1	1	1	1
Bn-ctg7180014746306-p3142	A3	11435272	G/A	1	1	1	1	1	1	1	1	1	1	1	1	1	1	NA	1	1	1	1	1	1	1	1	1	1	1	1	1	1	1	1	1	1	1	1	1	1	1	1	1	1	1	1	1	1	1
Bn-Scaffold000001-p3623766	A3	11479537	A/G	0	0	0	0	1	0	0	0	1	1	0	NA	0	0	NA	0	0	0	0	0	0	0	0	0	0	0	0	1	0	0	0	1	0	0	1	0	0	1	0	0	0	0	0	1	0	0
Bn-Scaffold000001-p3813650	A3	11716130	T/C	1	1	1	1	0	1	1	1	0	0	1	NA	1	1	NA	1	1	1	1	1	1	1	1	1	0	1	1	0	1	1	0	0	1	1	0	1	1	0	1	0	0	1	1	0	1	1
Bn-Scaffold000001-p4026825	A3	11933204	G/A	1	1	1	1	0	1	1	1	0	0	1	NA	1	1	NA	1	1	1	1	1	1	1	1	1	1	1	1	0	1	1	0	0	1	1	0	1	1	0	1	1	1	1	1	0	1	1
Bn-Scaffold000001-p4121398	A3	12022983	C/T	0	0	0	0	0	0	0	0	0	0	0	0	0	0	NA	0	0	0	0	0	0	0	0	0	0	1	0	0	0	0	1	0	0	0	0	0	0	0	0	1	1	0	0	0	0	0
Bn-ctg7180014750538-p3612	A3	12028131	A/G	0	0	0	0	0	0	0	0	1	0	1	0	0	0	NA	0	0	1	0	0	0	0	0	0	1	1	1	0	1	0	0	0	0	0	0	0	0	0	0	0	0	0	0	0	1	0
Bn-Scaffold000090-p1008061	A3	12037767	C/T	0	0	0	0	NA	0	0	NA	0	0	0	NA	NA	0	NA	0	0	0	0	0	NA	0	NA	0	NA	1	0	NA	0	0	1	0	0	0	0	NA	NA	0	0	1	1	0	0	0	0	NA
Bn-Scaffold000001-p4222191	A3	12126595	T/C	1	0	1	1	1	1	1	1	1	1	1	NA	0	0	NA	0	1	1	1	0	0	0	0	0	0	0	0	1	0	1	1	1	1	1	1	0	1	1	1	0	0	0	1	1	0	1
Bn-Scaffold000001-p4325276	A3	12225435	C/A	0	1	0	0	0	0	0	0	0	0	0	NA	1	1	NA	1	0	0	0	1	1	1	1	1	1	0	1	0	1	0	1	0	0	0	0	1	0	0	0	1	1	1	0	0	1	0
Bn-Scaffold000001-p4462355	A3	12402096	A/G	1	0	1	1	0	1	1	1	0	0	1	0	0	0	NA	0	1	1	1	0	0	0	0	0	0	0	0	0	0	0	1	0	1	0	0	0	1	0	1	1	1	0	1	0	0	1
Bn-Scaffold000001-p4517904	A3	12447424	G/A	1	1	1	1	0	1	1	1	0	0	1	0	0	0	NA	0	1	1	1	0	0	0	0	0	0	1	0	0	0	1	1	0	1	1	0	0	1	0	1	1	1	0	1	0	0	1
Bn-Scaffold000001-p4925450	A3	12840956	G/T	0	0	0	0	0	0	0	0	0	0	0	0	0	0	NA	0	0	0	0	0	0	0	0	0	0	1	0	0	0	1	1	0	0	0	0	0	0	0	0	1	1	0	0	0	0	0
Bn-Scaffold000069-p1021962	A3	12869427	C/T	0	0	0	1	1	0	0	1	1	1	0	1	1	1	NA	1	0	0	0	1	1	1	1	1	1	1	1	1	1	1	1	1	0	0	1	0	0	1	0	1	1	1	0	1	1	0
UQ03A0022413	A3	12919118	T/C	1	1	1	1	1	1	1	1	1	1	1	NA	0	0	NA	0	1	1	1	0	0	0	0	0	0	0	0	1	0	1	0	1	1	1	1	1	1	1	1	0	0	0	1	1	1	1
Bn-ctg7180014726589-p589	A3	12948922	C/T	1	1	1	0	0	1	1	0	0	0	1	0	0	0	NA	0	1	1	1	0	0	0	0	0	0	0	0	0	0	1	0	0	1	1	0	1	1	0	1	1	1	0	1	0	0	1
Bn-Scaffold000001-p5134833	A3	13026717	A/G	0	0	0	1	1	0	0	1	1	1	0	NA	0	0	NA	0	0	0	0	0	0	0	0	0	0	0	0	1	0	0	0	1	0	0	1	0	0	1	0	0	0	0	0	1	1	0
Bn-Scaffold000001-p5228040	A3	13143414	A/G	0	0	0	0	0	0	0	0	0	0	0	0	0	0	NA	0	0	0	0	0	0	0	0	0	0	0	0	0	0	0	0	0	0	0	0	0	0	0	0	0	0	0	0	0	0	0
Bn-ctg7180014753236-p9577	A3	13359855	A/C	0	0	0	1	1	0	0	0	1	1	1	NA	1	1	NA	1	0	0	0	1	1	1	1	1	0	1	1	1	1	0	1	1	0	0	1	0	0	1	0	0	0	1	0	1	1	0
Bn-Scaffold000001-p5444959	A3	13405062	G/A	0	0	0	1	1	0	0	0	1	1	0	NA	0	0	NA	0	0	0	0	0	0	0	0	0	1	1	0	1	0	0	1	1	0	0	1	0	0	1	0	1	1	0	0	1	1	0
Bn-Scaffold000001-p5529580	A3	13485528	T/G	0	0	0	0	0	0	0	0	0	0	1	0	1	1	NA	1	0	0	0	1	1	1	1	1	0	0	1	0	1	1	0	0	0	0	0	0	0	0	0	0	0	1	0	0	0	0
Bn-Scaffold000001-p5628313	A3	13571282	G/A	1	1	1	1	1	1	1	1	1	1	1	1	1	1	NA	1	1	1	1	1	1	1	1	1	0	0	1	1	1	1	0	1	1	1	1	1	1	1	1	0	0	1	1	1	1	1
Bn-Scaffold000001-p5736246	A3	13669848	T/C	0	0	0	0	0	0	0	0	0	0	1	0	1	1	NA	1	1	0	0	0	0	1	1	1	0	0	1	0	1	1	0	0	0	0	0	0	0	0	0	1	0	0	0	0	0	0
snp_BGA_388	A3	13702140	A/G	0	0	0	0	0	0	0	0	0	0	1	0	1	1	NA	1	1	0	0	0	0	1	1	1	0	0	1	0	1	1	1	0	0	0	0	0	0	0	0	1	0	0	0	0	0	0
Bn-ctg7180014735761-p11695	A3	13731074	T/C	0	0	0	0	0	0	0	0	0	0	0	0	0	0	NA	0	0	0	0	0	0	0	0	1	0	0	0	0	0	0	0	0	0	0	0	0	0	0	0	0	0	0	0	0	0	0
Bn-Scaffold000001-p5840893	A3	13782326	G/T	0	0	1	1	1	1	1	0	0	1	1	1	1	1	NA	1	1	0	1	0	0	1	1	1	1	0	1	1	1	1	1	1	1	0	1	0	1	0	0	1	1	0	0	0	1	1
Bn-Scaffold000001-p5924837	A3	13883394	G/A	1	1	1	1	1	1	1	1	1	1	0	NA	0	0	NA	0	0	1	1	0	0	0	0	0	1	0	0	1	0	1	1	1	1	1	1	1	1	1	1	0	1	0	1	1	1	1
Bn-Scaffold000001-p6062109	A3	13989773	C/T	0	0	1	1	1	1	1	0	0	1	0	NA	0	0	NA	0	0	0	1	0	0	0	0	0	1	0	0	1	0	0	1	1	1	0	1	0	1	0	0	0	0	0	0	0	1	1
Bn-Scaffold000001-p6120526	A3	14046380	A/C	0	0	0	0	0	0	0	0	0	0	0	0	1	0	NA	1	1	0	0	0	0	0	0	1	0	0	0	0	0	1	0	0	0	0	0	0	0	0	0	0	0	0	0	0	0	0
Bn-Scaffold000001-p6230706	A3	14132252	T/C	1	1	0	0	0	0	0	1	1	0	0	0	1	0	NA	0	1	1	0	0	0	0	0	0	0	1	0	0	0	0	0	0	0	1	0	1	0	1	1	0	0	0	1	1	0	0
Bn-Scaffold000001-p6335544	A3	14216743	A/C	1	1	0	0	0	0	0	1	1	0	0	0	1	0	NA	0	1	1	0	NA	NA	0	0	0	0	0	0	0	0	0	NA	0	0	1	0	1	0	1	1	0	0	0	1	1	0	0
Bn-Scaffold000001-p6494133	A3	14319683	T/C	0	0	0	0	0	0	0	0	0	0	0	NA	0	0	NA	0	0	0	0	1	1	0	0	0	1	1	0	0	0	0	1	0	0	0	0	0	0	0	0	0	0	1	0	0	0	0
Bn-Scaffold000001-p6628023	A3	14449058	T/C	1	1	0	0	0	0	0	1	1	0	0	0	1	0	NA	0	1	1	0	0	0	0	0	0	0	1	0	0	0	0	1	0	0	1	0	1	0	1	1	0	0	0	1	1	0	0
Bn-Scaffold000001-p6836481	A3	14670053	C/T	1	1	1	1	1	1	NA	0	NA	NA	1	NA	1	NA	NA	1	NA	NA	NA	1	1	NA	1	1	0	1	1	NA	NA	1	1	NA	1	1	1	1	1	1	1	1	1	1	1	1	1	1
BN110201-0210	A3	14763421	A/G	1	1	1	0	1	0	0	0	0	1	0	1	1	1	NA	1	0	1	1	1	1	1	1	0	1	0	0	1	0	0	1	1	0	0	0	1	0	1	0	0	0	0	0	0	0	0
Bn-Scaffold000001-p7135431	A3	14988187	A/C	1	1	0	0	0	0	0	0	1	0	0	NA	0	0	NA	0	0	1	0	1	1	0	0	0	1	0	0	0	0	0	0	0	0	1	0	0	0	1	1	0	0	0	1	1	0	1
Bn-Scaffold000001-p7224991	A3	15080833	A/G	1	1	0	0	0	0	0	0	1	1	1	0	1	1	NA	1	1	1	0	0	0	1	1	1	0	1	1	0	1	1	0	0	0	1	0	0	0	1	1	0	1	0	1	1	1	1
Bn-Scaffold000001-p7414263	A3	15274592	A/C	1	1	0	0	0	0	0	0	1	1	1	NA	1	1	NA	1	1	1	0	1	1	1	1	1	0	1	1	0	1	1	0	0	0	1	0	0	0	1	1	0	1	0	1	1	1	1
BN041653-0283	A3	15415269	T/C	0	0	0	0	0	0	0	0	0	0	0	0	0	0	NA	1	0	0	0	0	1	0	0	1	0	0	0	0	0	0	0	0	0	0	0	0	0	0	0	0	0	0	0	0	0	0
Bn-Scaffold000001-p7732026	A3	15635377	A/C	1	1	0	0	0	1	0	1	1	1	1	NA	1	1	NA	0	1	1	0	1	0	1	1	0	0	1	1	0	1	1	0	0	0	1	0	0	0	1	1	0	1	0	1	1	1	1
Bn-Scaffold000001-p7837403	A3	15723231	T/C	1	1	0	0	0	1	0	1	1	1	1	NA	1	1	NA	0	1	1	0	0	0	1	1	0	0	1	1	0	1	1	0	0	0	1	0	0	0	1	1	0	1	0	1	1	1	1
Bn-ctg7180014772753-p2298	A3	16120237	T/C	0	0	0	0	0	0	0	0	0	0	1	NA	1	0	NA	1	1	0	0	1	1	0	1	0	1	1	1	0	1	0	0	0	0	0	0	0	0	0	0	0	0	0	0	0	0	0
Bn-Scaffold000001-p8267307	A3	16191170	T/C	0	0	1	1	1	1	1	0	0	0	0	NA	0	0	NA	0	0	0	1	0	0	0	0	0	0	1	0	1	0	0	1	1	0	0	1	1	1	0	0	0	0	0	0	0	0	0
UQ03A0017623	A3	16223916	C/T	1	1	0	0	0	0	0	1	1	1	1	NA	1	1	NA	1	1	1	1	1	1	1	1	1	1	1	1	0	1	1	0	0	1	1	0	0	1	1	1	1	1	1	1	1	1	1
Bn-Scaffold000001-p8444382	A3	16356365	C/T	1	1	0	0	0	0	0	0	1	1	1	NA	1	1	NA	1	1	1	1	1	1	1	1	1	1	0	1	0	1	1	0	0	1	1	0	0	1	1	1	1	1	1	1	1	1	1
Bn-Scaffold000001-p8844866	A3	16690899	T/C	0	0	0	0	0	0	0	0	0	0	0	0	0	0	NA	0	0	0	0	0	0	0	0	0	1	0	0	0	0	0	0	0	0	0	0	0	0	0	0	0	0	0	0	0	0	0
Bn-Scaffold000001-p8938920	A3	16770402	G/A	1	1	1	1	1	1	1	1	1	1	1	1	1	1	NA	1	1	1	1	1	1	1	1	1	1	1	1	1	1	1	1	1	1	1	1	1	1	1	1	1	1	1	1	1	1	1
Bn-Scaffold000001-p9283934	A3	17059351	A/C	0	0	0	0	0	0	0	0	0	0	0	0	0	0	NA	0	0	0	0	0	0	0	0	0	0	0	0	0	0	0	0	0	0	0	0	0	0	0	0	0	0	0	0	0	0	0
Bn-ctg7180014738782-p6257	A3	17073524	C/A	1	1	1	1	1	1	1	1	1	1	0	NA	0	1	NA	0	0	1	1	0	0	1	0	1	0	0	0	1	0	1	NA	0	1	1	1	1	1	1	1	1	1	1	1	1	1	1
Bn-ctg7180014717528-p1048	A3	17296589	G/A	0	0	0	0	0	0	0	0	0	0	0	NA	1	0	NA	0	0	0	0	0	0	0	0	0	0	0	0	0	0	0	0	0	0	0	0	0	0	0	0	0	0	0	0	0	0	0
Bn-Scaffold000001-p9561564	A3	17336930	C/A	1	1	1	1	1	1	1	1	1	1	1	1	1	1	NA	1	1	1	1	1	1	1	1	1	1	1	1	1	1	1	1	1	1	1	1	1	1	1	1	1	1	1	1	1	1	1
Bn-ctg7180014738652-p3505	A3	17473558	C/T	1	1	1	1	1	1	1	1	1	1	0	NA	1	1	NA	0	0	1	1	0	0	1	0	1	0	0	0	1	0	1	0	0	1	1	1	1	1	1	1	1	1	1	1	1	1	1
Bn-Scaffold000001-p9859347	A3	17651271	G/T	1	1	1	1	1	1	1	0	1	1	0	1	1	1	NA	1	1	1	1	1	1	1	1	1	0	1	1	1	0	1	1	1	1	1	1	1	1	1	1	1	1	1	1	1	1	1
Bn-Scaffold000001-p10062559	A3	17848653	T/C	0	0	0	0	0	0	0	1	0	0	1	0	0	0	NA	0	0	0	0	0	0	0	0	0	1	0	0	0	1	0	0	0	0	0	0	0	0	0	0	0	0	0	0	0	0	0
Bn-Scaffold000079-p627670	A3	17882002	G/A	0	0	0	1	0	0	0	0	0	0	1	1	0	0	NA	0	0	0	0	0	0	1	0	0	1	0	1	0	1	1	0	0	1	0	0	0	0	0	0	0	0	0	0	1	0	1
Bn-ctg7180014762622-p5235	A3	17926433	T/G	NA	NA	0	0	0	0	0	0	NA	0	1	1	1	0	NA	1	1	0	NA	1	1	0	1	0	1	0	1	0	1	0	1	1	NA	NA	0	0	NA	NA	NA	NA	0	0	NA	NA	NA	NA
Bn-ctg7180014762622-p6620	A3	17927918	T/C	NA	NA	0	0	0	0	0	0	NA	0	1	1	1	0	NA	1	1	0	NA	1	1	0	1	0	1	0	1	0	1	0	1	1	NA	NA	0	0	NA	NA	NA	NA	0	0	NA	NA	NA	NA
Bn-ctg7180014734716-p2980	A3	18066019	G/A	1	1	1	1	1	1	1	1	1	1	0	NA	1	1	NA	0	0	1	1	0	0	1	0	1	0	1	0	1	0	1	0	0	1	1	1	1	1	1	1	1	1	1	1	1	1	1
Bn-Scaffold000013-p1538244	A3	18233385	T/C	0	0	0	0	0	0	0	0	0	0	0	0	0	0	NA	0	0	0	0	0	0	0	0	0	1	0	0	0	0	0	0	0	0	0	0	0	0	0	0	1	0	0	0	0	0	0
Bn-Scaffold000001-p10739697	A3	18485655	C/T	1	1	1	1	1	1	1	0	1	1	1	1	1	1	NA	1	1	1	1	1	1	1	1	1	0	1	1	1	1	1	1	1	1	1	1	1	1	1	1	1	1	1	1	1	1	1
UQ03A0014768	A3	18790668	A/G	0	0	0	0	0	0	0	0	0	0	0	0	0	0	NA	0	0	0	0	0	0	0	0	0	1	0	0	0	0	0	0	0	0	0	0	0	0	0	0	0	0	0	0	0	0	0
Bn-ctg7180014742416-p2432	A3	19028214	A/G	0	0	0	0	0	0	0	0	0	0	0	0	0	0	NA	0	0	0	0	0	0	0	0	0	0	0	0	0	0	0	0	0	0	0	0	0	0	0	0	0	0	0	0	0	0	0
Bn-Scaffold000013-p3747252	A3	19029743	T/C	1	1	1	1	1	1	1	1	1	1	1	1	0	1	NA	1	1	1	1	1	1	1	1	1	0	0	1	1	1	1	1	1	1	1	0	1	1	1	1	1	1	1	1	1	1	1
Bn-Scaffold000013-p3645554	A3	19128662	A/G	0	0	0	0	0	0	0	0	0	0	0	0	0	0	NA	0	0	0	0	0	0	0	0	0	0	0	0	0	0	0	0	0	0	0	0	0	0	0	0	0	0	0	0	0	0	0
Bn-Scaffold000013-p3547295	A3	19236744	C/A	1	1	1	1	1	1	1	1	0	0	1	1	1	0	NA	1	1	1	1	1	1	0	1	1	1	1	0	1	1	1	1	1	1	1	1	1	1	1	1	0	1	1	1	1	1	1
Bn-Scaffold000013-p3422869	A3	19310825	T/C	0	0	0	0	0	0	0	0	0	0	0	0	0	0	NA	0	0	0	0	0	0	0	0	0	0	1	0	0	0	0	0	0	0	0	0	0	0	0	0	0	0	0	0	0	0	0
Bn-Scaffold000013-p3244297	A3	19491676	G/A	1	1	0	0	0	0	0	0	0	1	1	0	0	1	NA	1	0	1	1	1	1	0	0	0	1	1	0	0	1	1	0	1	1	1	0	0	1	1	1	0	0	0	1	1	0	0
Bn-Scaffold000013-p3130580	A3	19593037	A/G	1	1	1	1	1	1	1	1	0	1	1	1	1	1	NA	0	1	1	1	0	0	0	1	1	0	0	0	1	1	1	1	1	1	1	1	1	1	1	1	0	1	1	1	1	1	1
Bn-ctg7180014772336-p16566	A3	19916095	C/T	1	NA	1	1	1	1	1	1	1	1	1	1	1	1	NA	1	1	1	1	1	1	1	1	1	1	1	1	1	1	1	1	1	1	1	1	1	1	1	1	1	1	1	1	1	1	1
Bn-ctg7180014772336-p17139	A3	19916668	C/A	1	1	1	1	1	1	1	1	1	1	1	1	1	1	NA	1	1	1	1	1	1	1	1	1	0	1	1	1	1	1	1	1	1	1	1	1	1	1	1	1	1	1	1	1	1	1
Bn-ctg7180014746444-p5672	A3	20017920	C/T	0	0	1	1	1	1	1	1	1	1	1	NA	1	1	NA	1	1	1	0	1	1	1	1	1	1	1	1	1	1	0	1	0	0	1	1	1	0	0	0	1	1	1	0	0	1	1
Bn-Scaffold000013-p2536486	A3	20144814	T/C	0	0	1	1	0	1	1	1	0	0	0	NA	0	0	NA	1	1	0	0	1	1	0	1	1	0	0	0	1	0	0	1	0	0	0	1	1	0	0	0	0	0	1	0	0	0	1
Bn-Scaffold000013-p2361675	A3	20345601	C/T	1	1	0	0	1	0	0	0	1	1	1	0	0	1	NA	0	0	0	1	0	0	1	0	0	1	1	1	0	1	1	0	1	1	1	0	0	1	1	1	0	1	0	1	1	1	0
Bn-Scaffold000013-p2242170	A3	20452870	G/A	1	1	1	1	1	1	1	1	0	0	1	NA	1	0	NA	1	1	1	1	1	1	0	1	1	1	1	0	1	1	1	1	1	1	1	1	1	1	1	1	0	1	1	1	1	1	1
Bn-Scaffold000013-p2165693	A3	20528749	G/T	0	NA	0	0	0	0	0	0	1	1	NA	NA	0	1	NA	0	0	NA	0	NA	NA	1	NA	NA	1	NA	1	0	NA	NA	0	NA	0	NA	0	0	0	0	0	1	0	NA	0	0	0	0
Bn-Scaffold000013-p2037149	A3	20662815	A/C	0	0	1	1	1	1	1	1	1	1	1	1	1	1	NA	1	1	1	0	1	1	1	1	1	0	1	1	1	1	1	1	0	0	1	1	1	1	0	0	1	1	1	0	0	1	1
Bn-Scaffold000013-p1825263	A3	20918957	T/C	0	0	0	0	0	0	0	0	0	0	0	0	0	0	NA	0	0	0	0	0	0	0	0	0	0	0	0	0	0	0	0	0	0	0	0	0	0	0	0	1	0	0	0	0	0	0
Bn-Scaffold000013-p1641244	A3	21054419	T/C	0	0	0	0	0	0	0	0	0	0	1	0	0	0	NA	0	0	0	0	0	0	0	0	0	NA	NA	0	0	NA	0	0	0	0	0	0	0	0	0	0	1	0	0	0	0	0	0
Bn-Scaffold000013-p1538244	A3	21152749	T/C	0	0	0	0	0	0	0	0	0	0	0	0	0	0	NA	0	0	0	0	0	0	0	0	0	1	0	0	0	0	0	0	0	0	0	0	0	0	0	0	1	0	0	0	0	0	0
Bn-ctg7180014749454-p10101	A3	21155519	T/G	0	0	0	0	0	0	0	0	0	0	0	0	0	0	NA	0	0	0	0	0	0	0	0	0	1	0	0	0	0	0	0	0	0	0	0	0	0	0	0	1	0	0	0	0	0	0
Bn-Scaffold000013-p142192	A3	22457823	C/T	1	0	1	1	1	1	1	1	1	1	1	1	1	1	NA	0	1	1	1	0	0	1	0	1	1	1	1	1	1	1	1	1	1	1	1	1	1	0	1	1	1	1	1	0	1	1
Bn-ctg7180014775319-p2975	A3	22509055	C/T	1	NA	0	1	0	1	1	1	0	1	0	NA	0	1	NA	0	1	1	0	0	0	0	0	0	1	0	0	0	0	1	0	1	0	1	0	0	0	1	1	1	1	1	1	0	1	1
Bn-Scaffold000013-p49320	A3	22516997	C/T	1	1	1	1	1	1	1	1	0	1	1	1	1	1	NA	1	1	0	1	1	1	1	1	1	0	1	1	1	1	1	1	1	1	1	1	1	1	1	1	1	1	1	1	1	0	1
Bn-Scaffold000152-p325548	A3	22631787	A/G	1	1	1	1	1	1	1	1	0	1	1	1	1	1	NA	0	1	0	1	0	0	1	0	1	0	1	1	1	1	1	1	1	1	1	1	1	1	1	1	1	1	1	1	1	0	1
Bn-Scaffold000152-p19610	A3	22842599	T/C	0	1	0	0	0	0	0	0	0	0	0	0	0	0	NA	0	0	0	0	0	0	0	0	0	0	0	0	0	0	0	0	0	0	0	0	0	0	1	0	0	0	0	0	1	0	0
Bn-Scaffold000027-p2331954	A3	22913512	A/C	0	0	0	0	0	0	0	0	0	0	0	0	0	0	NA	1	0	1	0	1	1	0	1	0	0	0	0	0	0	0	0	1	1	0	0	0	0	0	0	1	0	0	0	0	1	0
Bn-Scaffold000027-p2331954	A3	22915833	A/C	0	0	0	0	0	0	0	0	0	0	0	0	0	0	NA	1	0	1	0	1	1	0	1	0	0	0	0	0	0	0	0	1	1	0	0	0	0	0	0	1	0	0	0	0	1	0
Bn-ctg7180014743575-p8474	A3	23184945	C/T	1	1	1	1	1	1	1	1	1	1	1	1	1	1	NA	1	1	1	1	1	1	1	1	1	1	1	1	1	1	1	1	1	1	1	1	1	1	1	1	1	1	1	1	1	1	1
Bn-ctg7180014749892-p16131	A3	23232095	A/C	1	0	0	0	1	0	0	0	0	0	0	NA	1	0	NA	0	0	1	0	0	0	0	0	0	0	0	0	1	0	0	0	0	0	0	0	1	0	0	0	0	0	0	0	0	0	0
Bn-Scaffold000027-p1933114	A3	23247963	T/C	0	0	0	0	0	0	0	0	0	0	0	0	0	0	NA	1	0	1	1	1	1	0	1	0	0	0	0	0	0	0	0	1	0	0	0	0	0	0	0	1	0	0	0	0	0	0
Bn-Scaffold000027-p1338617	A3	23758251	C/A	0	1	0	0	1	0	0	0	1	1	1	0	0	1	NA	0	0	1	1	0	0	1	0	1	1	1	1	0	1	1	0	1	1	1	1	0	1	0	0	1	1	1	NA	0	1	0
Bn-Scaffold000027-p1215632	A3	23880932	G/A	1	0	1	1	1	1	1	1	1	1	1	1	1	1	NA	1	1	0	0	1	1	1	1	1	1	1	1	1	1	0	1	1	1	1	1	1	0	1	1	1	1	1	NA	1	1	1
snp_BGA_4110	A3	23956562	C/T	1	NA	1	1	1	1	1	1	1	1	1	1	1	1	NA	1	1	0	1	1	1	1	1	NA	1	1	1	NA	1	1	1	1	1	1	1	1	1	1	1	1	1	1	1	1	1	1
Bn-ctg7180014727089-p9351	A3	23957706	C/T	1	1	1	1	1	1	1	1	1	1	1	NA	1	1	NA	1	1	0	1	1	1	1	1	1	1	1	1	1	1	1	1	1	1	1	1	1	1	1	1	1	1	1	1	1	1	1
Bn-Scaffold000027-p1127550	A3	23968167	T/C	0	0	0	0	0	0	0	0	0	0	0	0	0	0	NA	0	0	1	1	0	0	0	0	0	0	0	0	0	0	1	0	0	0	0	0	0	0	0	0	0	0	0	0	0	0	0
Bn-Scaffold000027-p1021474	A3	24089333	A/G	0	0	0	0	0	0	0	0	0	0	0	0	0	0	NA	0	0	0	0	0	0	0	0	0	0	0	0	0	0	0	0	1	0	0	0	0	0	0	0	1	0	0	0	0	0	NA
Bn-Scaffold000027-p929430	A3	24181463	A/C	1	0	0	1	0	0	1	1	0	0	0	NA	0	0	NA	0	1	1	1	0	0	0	0	0	1	1	0	0	0	0	0	0	0	0	0	0	0	0	0	1	1	0	0	0	0	1
Bn-Scaffold000027-p818574	A3	24274345	C/A	1	1	1	1	1	1	1	1	1	1	1	1	1	1	NA	1	1	0	0	1	1	1	1	1	0	1	1	1	1	0	1	0	1	1	1	1	1	1	1	0	1	1	1	1	1	1
Bn-Scaffold000027-p626062	A3	24453781	G/A	0	1	0	0	0	0	0	0	1	0	0	0	0	0	NA	0	0	0	1	0	0	1	0	0	1	1	1	0	0	0	0	0	0	0	0	0	0	0	0	0	0	0	1	0	0	0
p8_675_snp7	A3	24512706	C/T	1	0	1	1	0	1	1	1	1	0	1	1	1	0	NA	1	1	0	1	1	1	1	1	1	1	1	1	1	0	0	1	0	1	0	0	1	1	1	1	0	0	0	0	1	1	1
Bn-ctg7180014755921-p1803	A3	24603088	C/T	1	NA	1	0	1	1	0	0	1	1	1	1	1	1	NA	1	0	0	1	1	1	1	1	NA	0	0	1	1	1	1	1	1	1	1	1	1	0	1	1	0	0	1	1	1	1	0
Bn-Scaffold000027-p249555	A3	24877880	T/C	1	0	0	0	0	0	0	0	0	0	0	NA	1	0	NA	0	1	0	1	0	0	0	0	1	0	NA	0	1	0	0	1	0	1	0	0	1	0	1	0	0	0	0	0	NA	1	0
Bn-Scaffold000027-p121800	A3	24972739	A/C	0	0	0	0	0	0	0	0	1	0	0	0	0	0	NA	0	0	0	1	0	0	1	0	0	0	0	1	0	0	0	0	0	0	0	0	0	0	0	0	0	0	0	0	0	0	0
Bn-Scaffold000043-p1880574	A3	25196304	C/A	1	1	1	1	1	1	1	1	1	1	1	NA	1	1	NA	1	1	1	NA	1	1	1	1	1	0	0	1	1	1	1	1	1	1	1	1	1	1	1	1	1	1	1	1	1	1	1
Bn-Scaffold000043-p1823113	A3	25298094	A/C	0	1	0	0	0	0	0	0	0	0	0	0	0	0	NA	0	0	0	NA	0	0	0	0	0	0	1	0	0	0	0	0	0	0	0	0	0	0	0	0	0	0	0	0	0	0	0
Bn-ctg7180014723356-p14449	A3	25392744	G/A	1	1	1	1	1	1	1	1	0	1	1	1	1	1	NA	1	1	1	1	1	1	0	1	1	1	1	0	1	0	1	1	1	1	1	1	1	1	1	1	1	1	1	1	1	1	1
Bn-ctg7180014763452-p8258	A3	25477571	T/C	0	NA	1	0	0	1	0	0	1	1	1	1	1	1	NA	1	0	1	1	1	1	0	1	NA	0	0	0	1	0	1	1	0	0	1	1	1	0	1	0	0	1	1	1	1	1	0
Bn-ctg7180014763452-p8075	A3	25477772	T/C	0	0	0	1	1	0	1	1	0	0	0	0	0	0	NA	0	1	0	0	0	0	0	0	0	1	1	0	0	0	0	0	0	1	0	0	0	1	0	0	1	0	0	0	0	0	1
Bn-Scaffold000043-p1313032	A3	25614824	G/A	1	0	1	1	1	1	1	1	0	0	0	1	1	0	NA	1	1	0	1	1	1	0	1	1	1	1	0	1	0	0	1	0	1	1	1	1	1	0	1	0	1	1	1	NA	1	1
Bn-Scaffold000043-p1203557	A3	25761193	T/G	0	0	0	0	0	0	0	0	0	0	0	0	0	0	NA	0	0	0	0	0	0	0	0	0	0	0	0	0	0	0	0	1	0	0	0	0	0	1	0	0	0	0	0	1	0	0
Bn-Scaffold000043-p1130165	A3	25836442	A/G	0	0	0	0	0	0	0	0	1	1	0	NA	0	1	NA	0	0	0	0	0	0	1	0	0	1	0	1	0	1	0	0	1	1	0	0	0	0	1	0	0	0	0	0	1	1	0
Bn-Scaffold000043-p916335	A3	25972237	T/C	0	1	0	1	0	1	1	1	0	0	1	0	0	0	NA	0	0	1	0	0	0	0	0	1	0	1	0	0	0	1	0	1	0	1	1	0	1	0	1	1	1	1	1	NA	0	1
Bn-Scaffold000043-p828357	A3	26060191	C/A	1	0	1	0	1	0	0	0	1	1	0	1	1	1	NA	1	1	0	1	1	1	1	1	0	1	0	1	1	1	0	1	0	1	0	0	1	0	1	0	0	0	0	0	NA	1	0
Bn-ctg7180014744103-p8871	A3	26066605	C/T	1	NA	1	0	0	1	0	0	1	1	1	NA	1	1	NA	1	0	1	1	1	1	1	1	1	0	0	1	1	1	1	1	0	0	1	1	1	1	1	1	0	1	1	1	1	1	0
Bn-Scaffold000124-p77846	A3	26351125	G/A	1	1	1	1	1	1	1	1	0	1	1	1	1	1	NA	1	1	0	1	1	1	0	1	1	0	1	0	1	0	1	1	1	1	1	0	1	1	1	1	1	1	1	1	1	0	1
Bn-Scaffold000043-p622441	A3	26514850	C/T	1	0	1	0	0	0	0	0	1	1	0	1	1	1	NA	0	1	0	1	0	0	1	0	0	1	0	1	1	1	0	1	0	1	0	0	1	0	1	0	0	0	0	0	NA	1	0
Bn-Scaffold000043-p112352	A3	27019250	G/A	0	1	0	1	1	1	1	1	0	0	1	NA	1	0	NA	1	0	1	0	1	1	0	1	1	1	0	0	0	0	1	0	0	0	1	1	0	1	1	1	1	1	1	1	1	0	1
Bn-Scaffold000043-p4651	A3	27125436	G/A	1	1	1	1	0	1	1	1	1	1	1	1	1	1	NA	0	1	1	1	0	0	1	0	1	1	1	1	1	1	1	1	1	1	1	1	1	1	1	1	1	1	1	1	1	1	1
Bn-Scaffold000124-p273911	A3	27358861	C/T	1	0	1	1	0	1	1	1	0	0	0	1	1	0	NA	0	1	0	1	0	0	0	0	1	1	1	0	1	0	0	1	0	1	1	1	1	1	1	1	0	0	1	1	1	0	1
Bn-ctg7180014750799-p2605	A3	27444218	A/G	0	0	1	0	0	1	0	0	1	0	0	NA	0	0	NA	0	0	0	0	0	0	0	0	0	0	0	0	0	0	0	0	0	0	0	0	0	0	1	1	0	0	0	0	1	0	0
Bn-ctg7180014750799-p1668	A3	27445096	A/C	0	0	1	0	0	1	0	0	1	0	0	NA	0	0	NA	0	0	0	0	0	0	0	0	0	0	0	0	0	0	0	0	0	0	0	0	0	0	1	1	0	0	0	0	1	0	0
Bn-Scaffold000023-p344112	A3	27597410	G/A	1	1	1	1	0	1	1	1	1	1	1	1	1	1	NA	0	1	0	1	0	0	1	0	1	0	1	1	1	1	1	1	1	1	1	0	1	1	1	1	1	1	1	1	1	1	1
Bn-Scaffold000023-p759089	A3	28012436	A/G	0	0	0	0	1	0	0	0	0	0	0	0	0	0	NA	1	0	0	0	1	1	0	1	0	0	0	0	0	0	0	0	0	0	0	0	0	0	0	0	0	0	0	0	0	0	0
Bn-Scaffold000023-p1120920	A3	28095067	C/A	1	1	1	1	1	1	1	1	1	1	1	1	1	1	NA	1	1	0	1	1	1	1	1	1	0	1	1	1	1	1	1	1	1	1	1	1	1	1	1	1	1	1	1	1	1	1
Bn-Scaffold000023-p1334837	A3	28301211	T/C	0	0	0	0	0	0	0	0	0	0	0	0	0	0	NA	0	0	0	0	0	0	0	0	0	0	0	0	0	0	0	0	0	0	0	0	0	0	0	0	0	0	0	0	0	0	0
Bn-Scaffold000023-p1459451	A3	28464369	T/C	0	0	0	0	0	0	0	0	0	0	0	0	0	0	NA	0	0	1	0	0	0	0	0	0	1	0	0	0	0	0	0	0	0	0	1	0	0	0	0	0	0	0	0	0	0	0
Bn-Scaffold000023-p1826284	A3	28898756	A/C	0	1	0	1	0	1	1	1	1	1	1	NA	1	1	NA	0	1	0	0	0	0	1	0	1	0	0	1	0	1	1	0	0	1	1	0	0	1	1	1	1	1	1	1	1	1	1
UQ03A0002002	A3	29136947	T/C	0	0	0	0	0	0	0	0	0	0	0	0	0	0	NA	0	0	0	0	0	0	0	0	0	0	0	0	0	0	0	0	0	0	0	0	0	0	0	0	0	0	0	0	0	0	0
UQ11A0007314	A3	29519340	T/G	0	0	0	1	1	1	1	1	1	1	1	NA	1	1	NA	1	1	0	0	1	1	1	1	1	0	0	1	0	1	1	0	0	1	1	0	0	1	1	1	1	1	1	1	1	1	1
Bn-Scaffold000016-p141266	A4	16958	C/A	1	1	1	NA	1	1	1	1	1	1	1	NA	1	1	NA	1	1	1	1	1	1	1	0	1	1	1	1	0	1	NA	1	1	1	1	1	1	1	1	1	1	1	1	1	1	1	1
Bn-Scaffold000205-p24839	A4	42306	G/A	1	1	1	1	1	1	1	1	1	1	1	1	1	1	NA	1	1	1	1	1	1	1	1	1	1	1	1	1	1	1	1	1	1	1	1	1	1	1	1	1	1	1	1	1	1	1
Bn-Scaffold000016-p817985	A4	47785	C/T	1	0	1	1	1	1	1	1	1	1	1	NA	1	1	NA	1	1	1	1	1	1	1	0	1	1	1	1	0	1	NA	1	1	1	1	1	1	1	1	1	1	1	1	1	1	1	1
Bn-Scaffold000204-p46494	A4	78835	C/T	1	1	1	1	1	1	1	1	1	1	1	NA	1	1	NA	1	1	1	1	1	1	1	0	1	1	1	1	0	1	NA	1	1	1	1	1	1	1	1	1	1	1	1	1	1	1	1
Bn-Scaffold000016-p11288	A4	159974	G/T	0	1	0	0	0	0	0	0	0	0	0	NA	0	0	NA	0	0	0	0	0	0	0	1	0	0	0	0	1	0	NA	0	0	0	0	0	0	0	0	0	0	0	0	0	0	0	0
Bn-ctg7180014730722-p1890	A4	198596	G/A	1	1	1	1	0	1	1	1	1	1	1	NA	0	1	NA	1	1	1	1	1	1	1	1	1	1	1	1	1	1	1	0	1	1	1	0	0	1	1	1	1	1	1	1	1	1	1
Bn-ctg7180014730722-p2803	A4	199501	T/C	0	0	0	0	1	0	0	0	0	0	0	NA	1	0	NA	0	0	0	0	0	0	0	0	0	0	0	0	0	0	0	1	0	0	0	1	1	0	0	0	0	0	0	0	0	0	0
Bn-Scaffold000048-p348250	A4	347764	T/G	0	0	0	0	0	0	0	0	0	0	0	0	0	0	NA	0	0	0	0	0	0	0	0	0	0	0	0	0	0	0	0	0	0	0	0	0	0	0	0	0	0	0	0	0	0	0
Bn-Scaffold000016-p239673	A4	349631	A/C	0	0	0	0	0	0	0	0	0	0	0	0	0	0	NA	0	0	0	0	0	0	0	0	0	0	0	0	0	0	0	0	0	0	0	0	0	0	0	0	0	NA	0	0	0	0	0
Bn-Scaffold000016-p429864	A4	525774	G/A	1	1	1	1	1	1	1	1	1	1	1	NA	1	1	NA	1	1	1	1	1	1	1	0	1	1	1	1	0	1	NA	1	1	1	1	1	1	1	1	1	1	1	1	1	1	1	1
UQ04A0000885	A4	617119	T/G	0	0	0	0	0	0	0	0	0	0	0	NA	0	0	NA	0	0	0	0	0	0	0	1	0	0	0	0	1	0	NA	0	0	0	0	0	0	0	0	0	0	0	0	0	0	0	0
Bn-ctg7180014757307-p4174	A4	668077	G/A	1	1	1	1	1	1	1	1	1	1	1	1	1	1	NA	1	1	1	1	1	1	1	1	1	1	1	1	1	1	1	1	1	1	1	1	0	1	1	1	1	1	1	1	1	1	1
Bn-ctg7180014736216-p6505	A4	698670	A/G	0	1	0	0	1	0	0	0	1	1	0	NA	1	1	NA	0	0	1	1	1	0	0	1	0	0	0	1	1	0	0	1	1	0	0	0	0	0	0	0	0	0	1	0	0	0	0
Bn-Scaffold000016-p618038	A4	706570	G/T	1	1	1	1	1	1	1	1	1	1	1	1	1	1	NA	1	1	1	1	1	1	1	1	1	1	1	1	1	1	1	1	1	1	1	1	1	1	1	1	1	1	1	1	1	1	1
Bn-ctg7180014749080-p2775	A4	725953	C/A	1	1	1	1	1	1	1	1	1	1	1	1	1	1	NA	1	1	1	1	1	1	1	1	1	1	1	1	1	1	1	1	1	1	1	1	0	1	1	1	1	1	1	1	1	0	1
Bn-Scaffold000016-p948170	A4	914581	T/C	0	0	0	0	0	0	0	0	0	0	0	0	0	0	NA	0	0	0	0	0	0	0	0	0	0	0	0	0	0	0	0	0	0	0	0	0	0	0	0	0	0	0	0	0	0	0
BN109098-0203	A4	1082370	A/C	0	NA	0	0	0	0	NA	0	1	0	0	0	NA	1	NA	0	0	0	0	0	0	0	0	0	1	1	0	0	0	0	0	0	0	0	0	0	0	0	0	1	1	0	0	0	0	0
Bn-Scaffold000021-p1671079	A4	1137480	C/T	1	1	0	1	1	0	1	1	1	1	1	0	0	1	NA	1	0	1	1	1	1	0	0	1	1	1	1	1	1	0	1	0	0	0	1	1	NA	0	1	1	0	0	0	NA	0	0
Bn-Scaffold000021-p723812	A4	1347356	C/A	1	1	1	1	1	1	1	1	1	1	1	1	1	1	NA	1	1	1	0	1	1	1	1	1	1	1	1	0	1	1	0	1	1	1	1	0	1	1	1	1	1	1	1	1	1	1
Bn-Scaffold000016-p1709486	A4	1655443	A/G	1	1	NA	1	1	1	1	NA	1	NA	NA	NA	1	NA	NA	1	NA	0	1	1	NA	NA	0	NA	0	1	NA	0	NA	0	NA	NA	1	NA	1	1	NA	1	1	NA	NA	1	NA	1	0	NA
Bn-Scaffold000016-p2097556	A4	1679796	C/T	1	1	0	1	1	1	1	0	1	0	0	NA	1	0	NA	1	0	0	1	1	0	0	0	0	0	1	0	0	0	1	0	0	0	0	1	1	0	1	1	0	0	1	0	NA	1	0
Bn-Scaffold000016-p2006778	A4	1754836	A/G	0	0	0	0	0	0	0	0	0	0	0	0	0	0	NA	0	0	0	0	0	0	0	0	0	0	0	0	0	0	0	0	0	0	0	0	0	0	0	0	0	0	0	0	0	0	0
Bn-Scaffold000016-p1912543	A4	1845462	T/G	0	0	0	0	0	0	0	0	0	0	0	0	0	0	NA	0	0	0	0	0	0	0	0	0	1	0	0	0	0	0	0	0	0	0	0	0	0	0	0	0	0	0	0	0	0	0
Bn-Scaffold000016-p2403670	A4	2322902	A/C	0	0	0	0	0	0	0	0	0	0	0	0	0	0	NA	0	0	0	0	0	0	0	0	0	0	0	0	0	0	0	0	0	0	0	0	0	0	0	0	0	0	0	0	0	0	0
Bn-Scaffold000016-p2603709	A4	2512168	T/C	0	1	0	0	0	0	0	0	0	0	0	NA	0	0	NA	0	0	0	0	0	0	0	1	0	0	0	0	1	0	1	0	0	0	0	0	0	1	0	0	0	0	0	0	0	1	0
Bn-Scaffold000016-p3007767	A4	2879663	G/T	0	1	1	1	0	0	1	1	1	1	1	NA	0	1	NA	0	1	0	0	0	1	1	1	1	0	1	1	1	1	1	1	1	1	1	0	1	0	0	0	0	1	1	1	0	1	1
Bn-Scaffold000016-p3007767	A4	2893958	G/T	0	1	1	1	0	0	1	1	1	1	1	NA	0	1	NA	0	1	0	0	0	1	1	1	1	0	1	1	1	1	1	1	1	1	1	0	1	0	0	0	0	1	1	1	0	1	1
Bn-Scaffold000016-p3290736	A4	3150775	A/G	0	1	0	0	0	0	0	0	0	0	0	0	0	0	NA	0	0	1	0	0	0	0	0	0	0	1	0	0	0	0	0	0	0	0	0	0	0	0	0	0	0	0	0	0	0	0
BN087608-0308	A4	3150823	G/T	1	0	1	NA	1	1	1	1	1	1	1	1	1	1	NA	1	1	0	1	1	1	1	1	1	1	0	1	NA	1	1	1	1	1	1	1	1	1	1	1	1	1	1	1	1	1	1
Bn-Scaffold000016-p3364587	A4	3248873	T/C	1	NA	0	NA	1	0	0	0	0	0	0	NA	1	0	NA	0	0	0	1	0	0	0	0	0	0	0	0	1	0	1	0	0	0	0	1	0	0	0	0	0	0	0	0	0	0	0
Bn-Scaffold000177-p4606	A4	3552666	C/A	1	1	1	1	1	0	1	1	1	1	0	NA	1	1	NA	0	1	1	1	0	1	1	0	0	1	1	1	1	1	0	1	1	0	1	1	1	0	0	0	0	0	1	1	0	1	1
Bn-Scaffold000029-p205032	A4	3855138	C/A	1	1	0	NA	1	1	0	0	1	0	0	NA	1	0	NA	0	0	1	1	0	0	0	0	0	1	0	0	1	0	1	0	0	0	0	1	1	0	1	1	0	0	1	0	1	0	0
UQ04A0010727	A4	4381974	C/A	1	1	1	1	1	1	1	1	1	1	1	1	1	1	NA	1	1	1	1	1	1	1	1	1	1	1	1	1	1	1	1	1	1	1	1	1	1	1	1	1	1	1	1	1	1	1
UQ04A0010980	A4	4625893	A/C	0	0	0	0	0	0	0	0	0	0	0	0	0	0	NA	0	0	1	0	0	0	0	0	0	0	0	0	0	0	0	0	0	0	0	0	0	0	0	0	0	0	0	0	0	0	0
Bn-Scaffold000083-p1072913	A4	4662540	C/T	1	1	1	1	1	0	1	1	1	1	1	NA	1	1	NA	1	1	1	1	1	1	1	1	1	0	1	1	1	1	0	1	1	1	1	1	1	1	0	0	1	1	1	1	0	1	1
Bn-Scaffold000083-p862563	A4	4922021	A/G	0	0	0	NA	0	1	0	0	0	0	0	NA	0	0	NA	0	0	0	0	0	0	0	0	0	1	0	0	0	0	1	0	0	0	0	0	0	1	1	1	0	0	0	0	1	1	0
Bn-Scaffold000083-p771831	A4	5111472	G/A	1	1	1	1	1	0	1	1	1	1	1	NA	1	1	NA	1	1	1	1	1	1	1	1	1	0	1	1	1	1	1	1	1	1	1	1	1	0	0	0	1	1	1	1	0	1	1
Bn-Scaffold000083-p468856	A4	5456263	G/A	1	1	1	1	1	1	1	1	1	1	1	1	1	1	NA	1	1	1	1	1	1	1	1	1	1	1	1	1	1	0	1	1	1	1	1	1	0	1	1	1	1	1	1	1	1	1
BN077112-0586	A4	5558146	T/C	0	0	0	0	0	0	0	0	0	0	0	0	0	0	NA	0	0	0	0	0	0	0	0	0	0	0	0	0	0	1	0	0	0	0	0	0	1	0	0	0	0	0	0	0	0	0
Bn-Scaffold000083-p382158	A4	5558315	G/A	1	1	1	1	1	1	1	1	1	1	1	1	1	1	NA	1	1	1	1	1	1	1	1	1	1	1	1	1	1	0	1	1	1	1	1	1	0	1	1	1	1	1	1	1	1	1
Bn-Scaffold000083-p299278	A4	5742314	A/G	0	0	0	0	0	0	0	0	0	0	0	0	0	0	NA	0	0	0	0	0	0	0	0	0	0	0	0	0	0	0	0	0	0	0	0	0	0	0	0	0	0	0	0	0	0	0
Bn-Scaffold000027-p37436	A4	5771611	C/T	0	1	1	0	1	0	0	0	0	1	0	1	0	1	NA	1	1	1	0	1	1	1	1	0	1	1	1	0	1	1	0	1	0	1	1	0	1	0	0	1	1	0	0	1	0	1
Bn-Scaffold000083-p169937	A4	5850119	A/G	0	1	0	1	0	1	1	1	1	1	1	NA	0	1	NA	1	1	1	0	0	1	1	0	0	1	1	1	0	1	NA	1	1	0	1	0	1	NA	1	1	0	0	1	1	1	0	1
Bn-Scaffold000083-p129442	A4	5889607	G/A	1	1	1	1	1	1	1	1	1	1	1	1	1	1	NA	1	1	1	1	1	1	1	1	1	1	1	1	1	1	1	1	1	1	1	1	1	1	1	1	1	1	1	1	1	1	1
Bn-Scaffold000060-p8521	A4	6880655	T/G	0	0	0	NA	0	0	0	0	0	0	0	0	0	0	NA	0	0	0	0	0	0	0	0	0	0	0	0	0	0	1	0	0	0	0	0	0	1	0	0	0	0	0	0	0	0	0
Bn-Scaffold000060-p218150	A4	7150955	C/T	1	1	1	NA	1	1	1	1	1	1	1	1	1	1	NA	1	1	1	1	1	1	1	1	1	1	1	1	1	1	0	1	1	1	1	1	1	0	1	1	1	1	1	1	1	1	1
Bn-Scaffold000060-p374024	A4	7313760	A/G	0	0	0	0	0	0	0	0	0	0	0	0	0	0	NA	0	0	0	0	0	0	0	0	0	0	0	0	0	0	1	0	0	0	0	0	0	0	0	0	0	0	0	0	0	0	0
Bn-ctg7180014756539-p4005	A4	7408972	G/A	1	1	1	0	1	1	1	0	0	0	0	0	1	0	NA	0	0	1	1	0	0	0	1	0	1	1	0	1	0	1	1	0	1	1	1	1	1	1	0	1	1	0	0	1	1	1
Bn-Scaffold000060-p721650	A4	7668742	C/T	1	1	1	0	1	1	0	0	1	0	0	1	1	0	NA	0	0	0	1	1	0	0	1	1	1	0	0	1	0	1	0	0	1	0	1	1	1	1	1	1	1	1	0	1	0	0
Bn-Scaffold000060-p803736	A4	7748314	C/T	0	1	1	1	0	1	1	1	0	1	1	NA	1	1	NA	1	1	1	0	1	1	1	0	0	1	1	1	0	1	1	1	1	1	NA	0	0	1	1	NA	1	1	0	1	1	NA	1
Bn-Scaffold000060-p905250	A4	7882673	A/C	1	1	0	NA	1	0	1	1	0	1	1	NA	0	1	NA	1	1	0	1	0	1	1	1	1	0	1	1	1	1	0	1	1	0	1	1	0	0	0	0	0	0	0	1	0	0	1
Bn-Scaffold000060-p961614	A4	7937654	T/C	1	1	0	1	1	0	1	1	0	1	1	NA	0	1	NA	1	1	0	1	0	1	1	1	1	0	1	1	1	1	0	1	1	0	1	1	0	0	0	0	0	0	0	1	0	0	1
BN051924-0307	A4	8210482	C/T	1	1	1	1	1	1	1	1	1	1	1	1	1	1	NA	1	1	1	1	1	1	1	1	1	1	1	1	1	1	1	1	1	1	1	1	1	1	1	1	1	1	1	1	1	0	1
BN051924-0137	A4	8210652	G/A	1	0	1	1	1	1	1	1	1	1	1	1	1	1	NA	1	1	0	1	1	1	1	1	0	1	1	1	1	1	0	1	1	1	1	1	1	1	1	1	1	1	1	1	1	1	1
Bn-Scaffold000060-p1299020	A4	8307450	T/G	0	0	0	NA	0	0	0	0	0	0	0	0	0	0	NA	0	0	0	0	0	0	0	0	1	0	0	0	0	0	0	0	0	0	0	0	0	0	0	0	0	0	0	0	0	0	0
Bn-Scaffold000060-p1397947	A4	8400853	A/G	1	0	1	NA	1	0	0	0	0	0	0	NA	0	0	NA	0	0	1	1	1	0	0	1	1	0	0	0	1	0	1	0	0	1	0	1	0	0	0	0	1	1	0	0	0	0	0
Bn-Scaffold000048-p1553282	A4	8575224	A/C	0	0	0	0	0	0	0	0	0	0	0	0	0	0	NA	0	0	1	0	0	0	0	0	0	0	0	0	0	0	0	0	0	0	0	0	0	0	0	0	0	0	0	0	0	0	0
Bn-Scaffold000048-p1390294	A4	8788869	A/C	0	0	0	NA	0	0	0	0	0	0	0	0	0	0	NA	0	0	0	0	0	0	0	0	0	0	0	0	0	0	0	0	0	0	0	0	0	1	0	0	0	0	0	0	0	1	0
Bn-ctg7180014760263-p3729	A4	9044022	A/C	0	0	0	0	0	0	0	0	0	0	0	NA	0	0	NA	0	0	0	0	1	1	0	0	0	0	0	0	0	0	0	0	0	0	0	0	0	0	0	0	0	0	0	0	0	0	0
Bn-ctg7180014760263-p1342	A4	9046437	G/A	1	1	1	1	1	1	1	1	1	1	1	1	1	1	NA	1	1	1	1	1	1	1	1	1	1	1	1	1	1	1	1	1	1	1	1	1	1	1	1	1	1	1	1	1	1	1
Bn-ctg7180014746823-p5959	A4	9133037	A/G	0	0	0	0	0	0	0	0	0	0	0	0	0	0	NA	0	0	0	0	0	0	0	0	0	1	0	0	0	0	0	0	0	0	0	0	0	0	0	0	0	0	0	0	0	0	0
Bn-Scaffold000048-p760903	A4	9376271	A/G	0	0	0	0	0	0	0	0	0	0	0	0	0	0	NA	0	0	0	0	0	0	0	1	0	0	0	0	0	0	0	0	0	0	0	0	0	0	0	0	0	0	0	0	0	0	0
Bn-Scaffold000048-p683458	A4	9455472	C/T	1	1	1	1	1	1	1	1	1	1	1	1	1	1	NA	1	1	1	1	1	1	1	1	1	1	1	1	1	1	1	1	1	1	1	1	1	1	1	1	1	1	1	1	1	1	1
Bn-Scaffold000048-p489019	A4	9659493	C/T	1	1	1	NA	1	1	1	1	1	1	1	1	1	1	NA	1	1	1	1	1	1	1	0	1	0	1	1	1	1	1	1	1	1	1	1	1	1	1	1	1	1	1	1	1	0	1
Bn-Scaffold000048-p283512	A4	9869108	C/A	1	1	1	1	1	1	1	1	1	1	1	1	1	1	NA	1	1	1	1	1	1	1	1	1	0	1	1	1	1	1	1	1	1	1	1	1	1	1	1	1	1	1	1	1	0	1
Bn-Scaffold000070-p1063407	A4	10195226	G/A	1	1	1	NA	0	1	1	1	1	0	0	NA	1	0	NA	1	1	1	0	1	1	0	1	1	0	0	0	0	0	0	1	0	1	0	0	1	1	1	1	1	1	1	1	1	0	0
Bn-ctg7180014707487-p1878	A4	10299790	A/C	0	0	0	0	0	0	0	0	0	0	0	0	0	0	NA	0	0	1	0	0	0	0	0	0	0	0	0	0	0	0	0	0	0	1	0	0	0	0	1	0	0	0	0	0	1	1
Bn-Scaffold000070-p949424	A4	10332488	A/G	0	0	0	0	0	0	NA	0	1	0	0	NA	1	0	NA	0	NA	0	0	0	0	0	0	NA	0	0	0	0	0	0	NA	0	0	0	0	1	1	1	NA	0	0	NA	NA	1	0	0
Bn-Scaffold000070-p872779	A4	10413384	A/G	0	0	0	NA	0	0	0	0	0	0	0	NA	1	0	NA	0	0	0	0	0	0	0	0	0	0	0	0	0	0	0	1	0	0	0	0	0	0	1	1	0	0	0	0	1	0	0
Bn-Scaffold000070-p748035	A4	10539775	A/G	0	0	0	0	0	0	0	0	0	0	0	0	0	0	NA	0	0	0	0	0	0	0	0	0	0	0	0	0	0	0	0	0	0	0	0	0	0	0	0	0	0	0	0	0	0	0
Bn-Scaffold000070-p661978	A4	10637960	G/A	1	1	1	1	1	1	1	1	1	1	1	1	1	1	NA	1	1	0	1	1	1	1	1	1	1	1	1	1	1	0	1	1	1	0	1	1	1	1	1	1	1	1	1	1	1	1
snp_BGA_908	A4	10770215	C/T	1	1	1	NA	0	1	1	1	1	0	0	0	1	0	NA	1	1	0	0	1	1	0	0	1	1	0	0	0	0	0	1	0	1	0	0	1	1	1	1	1	1	1	1	0	1	0
Bn-Scaffold000070-p380723	A4	10918674	A/G	1	1	1	0	0	1	1	1	1	0	0	NA	1	0	NA	1	1	0	0	1	1	0	0	1	0	0	0	0	0	0	1	0	1	0	0	1	1	1	1	1	1	1	1	0	1	0
Bn-Scaffold000070-p81662	A4	11227196	G/T	1	1	1	1	1	1	1	1	1	1	1	1	1	1	NA	1	1	1	1	1	1	1	1	1	1	1	1	1	1	1	1	1	1	1	1	1	1	1	1	1	1	1	1	1	1	1
Bn-Scaffold000079-p1003903	A4	11522998	A/C	1	1	1	NA	0	1	1	1	1	0	0	0	1	0	NA	1	1	1	0	1	1	0	0	1	0	0	0	0	0	1	0	0	1	0	0	1	1	0	0	1	1	1	1	0	1	0
Bn-Scaffold000032-p625685	A4	11932046	C/A	0	1	1	1	1	1	1	1	1	1	1	NA	1	1	NA	0	0	1	1	1	1	1	0	1	NA	NA	1	1	0	1	1	0	1	1	1	1	NA	1	1	1	1	1	1	1	1	1
Bn-Scaffold000079-p431514	A4	12133544	A/C	0	0	0	0	0	0	0	0	0	0	0	0	0	0	NA	0	0	0	0	0	0	0	0	0	0	0	0	0	0	0	0	0	0	0	0	0	0	0	0	0	0	0	0	0	0	0
Bn-ctg7180014732811-p14904	A4	12207782	A/C	0	0	0	0	0	0	0	0	0	0	0	0	0	0	NA	0	0	0	0	0	0	0	0	0	0	0	0	0	0	0	0	0	0	0	0	1	0	0	0	0	0	0	0	0	0	0
Bn-Scaffold000079-p227293	A4	12306834	T/C	1	1	0	0	1	1	0	1	0	0	0	NA	1	0	NA	1	0	0	1	1	1	0	0	0	0	0	0	1	0	0	0	1	0	0	1	0	0	0	1	1	1	0	0	0	0	0
Bn-Scaffold000079-p51763	A4	12389648	G/T	1	1	0	0	1	1	0	1	0	0	0	1	1	0	NA	0	0	1	1	0	0	0	1	0	0	0	0	1	0	1	0	1	0	1	1	0	0	0	1	1	1	0	0	0	0	0
Bn-Scaffold000094-p17920	A4	12459678	A/G	0	0	0	0	0	0	0	0	0	0	0	0	0	0	NA	0	0	0	0	0	0	0	0	0	0	0	0	0	0	0	0	0	0	0	0	0	0	0	0	0	0	0	0	0	0	0
Bn-Scaffold000094-p214087	A4	12655100	G/A	1	1	1	1	1	1	1	1	1	1	1	1	1	1	NA	1	1	1	1	1	1	1	1	1	1	1	1	1	1	1	1	1	1	1	1	1	1	1	1	1	1	1	1	1	1	1
Bn-Scaffold000094-p303382	A4	12728591	G/A	0	0	0	NA	0	0	1	0	1	1	0	0	0	1	NA	1	1	1	0	1	1	0	1	1	1	1	0	0	0	1	0	0	0	1	0	1	NA	1	0	0	0	1	1	0	1	0
Bn-Scaffold000094-p703905	A4	13065260	C/T	1	1	1	NA	1	1	1	1	1	1	1	1	1	1	NA	1	1	1	1	1	NA	1	1	1	0	1	1	NA	1	1	1	NA	1	1	1	1	1	1	1	1	1	1	1	1	1	1
Bn-Scaffold000108-p397014	A4	13415004	G/A	1	1	1	1	1	1	1	1	1	1	1	1	1	1	NA	1	1	1	1	1	1	1	1	1	0	1	1	1	1	1	1	1	1	1	1	1	1	1	1	1	1	1	1	1	1	1
Bn-Scaffold000108-p295120	A4	13456711	G/A	1	1	1	NA	1	1	1	1	1	1	1	1	1	1	NA	1	1	1	1	1	1	1	1	1	0	1	1	1	1	1	1	1	1	1	1	1	1	1	1	1	1	1	1	1	1	1
p6_8872_snp20	A4	13648408	C/A	1	1	1	1	1	1	1	1	0	0	1	1	1	0	NA	0	1	1	1	0	0	1	0	1	0	1	1	1	1	1	1	1	1	1	1	0	1	0	1	1	1	0	1	1	0	1
Bn-Scaffold000108-p108536	A4	13671578	T/C	0	0	0	0	0	0	0	0	1	1	0	0	0	1	NA	1	0	0	0	1	1	0	1	0	1	0	0	0	0	0	0	0	0	0	0	1	0	1	0	0	0	1	0	0	1	0
Bn-ctg7180014731717-p305	A4	13705751	T/G	0	0	0	0	0	0	0	0	0	0	0	1	0	0	NA	0	0	0	1	0	0	0	0	1	1	0	0	0	0	0	0	0	0	0	0	0	NA	0	0	0	0	0	0	0	0	0
Bn-Scaffold000184-p105042	A4	13949588	A/G	0	0	0	NA	0	0	0	0	1	1	0	0	0	1	NA	1	0	0	0	1	1	0	1	0	1	0	0	0	0	0	0	0	0	0	0	1	0	1	0	0	0	1	0	0	1	0
Bn-Scaffold000035-p66234	A4	14033010	A/C	0	0	0	NA	0	0	0	0	0	0	0	0	0	0	NA	0	0	0	0	0	0	0	0	0	0	0	0	0	0	0	0	0	0	1	0	0	0	0	0	0	0	0	0	0	0	0
Bn-Scaffold000035-p165568	A4	14113887	C/A	1	1	1	1	1	1	1	1	1	1	1	1	1	1	NA	1	1	1	1	1	1	1	1	1	1	1	1	1	1	1	1	1	1	1	1	1	1	1	1	1	1	1	1	1	1	1
p4_8751_snp19	A4	14213259	G/A	1	1	1	1	1	1	1	1	1	1	1	1	1	1	NA	1	1	1	1	1	1	1	1	1	0	1	1	1	1	1	1	1	1	1	1	1	1	1	1	1	1	1	1	1	1	1
Bn-Scaffold000035-p364935	A4	14306371	A/G	0	0	0	NA	0	0	0	0	1	1	0	0	0	1	NA	1	0	0	0	1	1	0	1	0	0	0	0	0	0	0	0	0	0	0	0	1	0	1	0	0	0	1	0	0	1	0
Bn-Scaffold000035-p456762	A4	14420528	T/C	0	0	0	0	0	0	0	0	1	1	0	0	0	1	NA	1	0	0	0	1	1	0	1	0	0	0	0	0	0	0	0	0	0	0	0	1	0	1	0	0	0	1	0	0	1	0
Bn-Scaffold000035-p759039	A4	14597907	G/A	1	1	1	1	1	1	1	1	1	1	1	1	1	1	NA	1	1	1	1	1	1	1	1	1	1	1	1	1	1	1	1	1	1	1	1	1	1	1	1	1	1	1	1	1	1	1
Bn-Scaffold000035-p957774	A4	14766239	G/T	1	1	1	1	1	1	1	1	1	1	1	NA	1	1	NA	1	1	1	1	1	1	1	1	1	0	1	1	1	1	1	1	1	1	1	1	1	1	1	1	1	1	1	1	1	1	1
Bn-Scaffold000035-p1636795	A4	15380103	G/T	0	1	1	1	1	1	1	1	1	1	1	1	1	1	NA	1	1	1	1	1	1	1	1	1	1	1	1	1	1	1	1	1	1	1	1	1	1	1	1	1	1	1	1	1	1	1
Bn-Scaffold000035-p1727450	A4	15463183	G/A	1	1	0	NA	1	0	1	0	0	0	0	0	0	0	NA	1	0	0	1	1	1	0	0	1	1	0	0	1	0	0	0	0	0	1	1	1	1	0	1	1	0	0	1	NA	0	0
Bn-ctg7180014772152-p2277	A4	15565145	A/C	0	1	1	1	1	1	1	1	1	1	1	NA	1	1	NA	1	1	1	0	1	1	1	1	1	0	1	1	1	1	1	1	1	1	1	1	1	1	1	1	1	1	1	1	1	1	1
Bn-ctg7180014728268-p866	A4	15602613	C/T	1	1	1	1	1	1	1	1	1	1	1	1	1	1	NA	1	1	1	1	1	1	1	1	1	1	1	1	1	1	1	1	1	1	1	1	1	1	1	1	1	1	1	1	1	1	1
Bn-Scaffold000021-p2387782	A4	15942546	T/G	1	1	1	0	1	0	1	0	1	1	0	0	0	1	NA	0	0	1	1	0	0	1	0	1	1	0	0	1	0	0	0	1	NA	0	1	1	1	1	1	1	0	0	1	1	0	0
Bn-ctg7180014703744-p3418	A4	16035715	T/C	1	1	1	0	0	1	1	1	1	1	0	NA	0	1	NA	0	1	0	0	0	0	1	0	0	1	0	0	0	0	0	0	0	NA	0	1	1	0	1	1	0	0	0	1	1	0	0
Bn-ctg7180014703744-p1748	A4	16037411	C/T	0	0	0	1	1	0	0	0	0	0	1	NA	1	0	NA	1	0	1	1	1	1	0	1	1	0	1	1	1	1	1	1	1	NA	1	0	0	1	0	0	1	1	1	0	0	1	1
Bn-ctg7180014745035-p6755	A4	16121860	A/G	1	0	0	0	0	0	0	0	0	0	0	1	0	0	NA	0	0	0	0	0	0	0	0	0	1	0	0	0	0	1	1	0	0	1	0	0	0	0	0	1	1	0	0	0	0	1
Bn-ctg7180014745035-p6484	A4	16122125	A/C	1	1	1	0	1	1	1	0	1	1	0	1	1	1	NA	0	1	1	1	0	0	1	1	1	1	0	0	1	0	1	0	1	1	1	1	1	1	1	1	1	1	1	1	1	1	1
Bn-ctg7180014733752-p7554	A4	16167923	T/C	1	0	0	0	0	0	0	0	0	0	0	1	0	0	NA	0	0	0	0	0	0	0	0	0	1	0	0	0	0	1	NA	0	0	1	0	0	0	0	0	1	1	0	0	0	0	1
Bn-ctg7180014755509-p4693	A4	16180208	G/T	0	1	1	1	1	1	1	1	1	1	1	0	1	1	NA	1	1	1	1	1	1	1	1	1	0	1	1	1	1	0	0	1	1	0	1	1	1	1	1	0	0	1	1	1	1	0
Bn-Scaffold000021-p1577107	A4	16511881	T/C	0	0	1	1	0	1	0	0	0	0	0	NA	0	0	NA	0	1	0	0	0	0	1	1	0	0	0	0	0	0	0	0	1	1	0	0	0	0	1	0	0	0	1	1	NA	1	1
Bn-Scaffold000021-p1474068	A4	16611781	A/C	1	1	1	0	1	0	1	0	1	1	1	1	1	1	NA	1	0	1	1	1	1	1	0	1	1	1	1	1	1	1	1	1	0	1	1	1	1	1	1	1	1	0	0	1	0	0
Bn-ctg7180014754787-p28937	A4	16755611	A/G	1	0	1	1	1	0	0	0	0	0	1	NA	1	0	NA	1	0	0	1	1	1	0	1	1	0	NA	1	1	1	0	1	1	1	1	0	0	1	0	0	1	1	1	0	0	1	1
Bn-Scaffold000021-p1301116	A4	16762163	T/C	1	1	0	0	1	0	0	0	1	1	0	NA	1	1	NA	0	0	1	1	0	0	0	0	1	0	0	0	1	0	1	1	0	0	1	1	1	1	0	1	1	1	0	0	0	1	0
Bn-ctg7180014766517-p7086	A4	16869263	T/C	0	0	0	0	0	0	0	0	0	0	0	0	0	0	NA	0	0	0	0	0	0	0	0	0	0	0	0	0	0	0	0	0	0	0	0	0	0	0	0	0	0	0	0	0	0	0
Bn-ctg7180014737907-p7634	A4	16968240	G/A	0	1	0	1	0	0	0	1	0	1	0	1	1	0	NA	0	1	1	1	0	0	1	0	0	1	0	0	0	0	1	1	0	0	0	1	1	1	1	1	1	1	0	1	1	0	0
Bn-Scaffold000021-p903379	A4	17004874	C/T	1	1	1	0	1	1	1	1	1	1	1	1	1	1	NA	1	1	1	1	1	1	1	1	1	1	1	1	1	1	1	1	1	1	1	1	1	1	1	1	1	1	1	1	1	1	1
Bn-ctg7180014766511-p3538	A4	17262158	T/G	0	0	0	1	0	0	0	0	0	0	0	0	0	0	NA	0	0	0	0	0	0	0	0	0	0	0	0	0	0	0	0	0	0	0	0	0	0	0	0	0	0	0	0	0	0	0
Bn-ctg7180014761249-p1534	A4	17325316	C/T	1	1	1	1	1	1	1	1	1	1	1	1	1	1	NA	1	1	1	1	1	1	1	1	1	1	1	1	1	1	1	1	1	1	1	1	1	1	1	1	1	1	1	1	1	1	1
Bn-ctg7180014758040-p17442	A4	17392716	G/A	1	1	1	1	1	1	1	1	1	1	1	1	1	0	NA	1	1	1	0	1	NA	1	1	1	1	1	1	1	1	1	1	0	1	1	1	1	NA	1	1	1	1	1	1	1	0	1
Bn-Scaffold000021-p502414	A4	17501714	G/A	0	0	0	1	1	1	0	1	0	0	0	NA	0	0	NA	1	1	0	0	1	1	0	1	0	1	0	1	0	0	1	0	0	1	1	0	0	NA	0	0	0	0	1	1	0	0	1
Bn-Scaffold000021-p292158	A4	17725431	C/T	0	0	0	0	0	1	0	1	0	1	0	0	0	1	NA	0	1	0	0	0	0	0	0	1	0	0	1	0	0	0	0	0	1	1	0	0	NA	0	0	0	0	0	0	0	0	1
Bn-ctg7180014725768-p11690	A4	17875708	A/G	1	0	1	1	1	1	1	0	1	0	1	NA	0	1	NA	1	1	0	1	1	1	0	1	1	0	1	1	1	1	1	1	1	1	1	1	1	1	0	1	1	0	1	1	0	1	1
Bn-Scaffold000021-p111701	A4	17901408	A/G	0	1	0	0	0	0	0	1	0	0	1	NA	1	0	NA	0	0	1	1	0	0	0	0	0	0	1	0	1	1	1	1	0	0	1	1	1	1	0	0	0	0	0	0	0	0	0
p7_1318_snp11	A4	17969136	T/C	1	1	1	0	1	0	0	0	1	1	1	1	1	1	NA	0	0	1	1	1	1	1	1	0	0	1	0	1	1	1	1	1	0	1	1	1	1	1	1	1	1	1	0	1	1	0
Bn-Scaffold000132-p119116	A4	18375743	T/C	0	0	0	1	0	0	0	0	0	0	0	0	0	0	NA	0	0	0	0	0	0	0	0	0	0	0	0	0	0	0	0	0	0	0	0	0	0	0	0	0	0	0	0	0	0	0
Bn-Scaffold000132-p1669	A4	18488475	C/T	1	1	1	0	1	0	0	1	1	1	1	1	1	1	NA	0	1	1	1	1	1	1	1	0	0	1	0	1	1	1	1	1	0	1	1	1	1	1	1	1	1	1	0	1	1	0
Bn-Scaffold000197-p82578	A4	18558686	G/A	1	1	1	0	1	1	0	1	1	1	1	1	1	1	NA	0	1	1	1	1	1	1	1	1	1	1	0	1	1	1	1	1	1	1	1	1	1	1	1	1	1	1	1	1	1	1
Bn-ctg7180014745189-p7129	A4	18775665	C/T	0	0	0	0	1	1	1	0	1	1	0	0	0	1	NA	0	0	0	0	0	0	0	0	1	1	1	1	0	1	1	1	0	0	1	0	0	0	0	0	1	0	0	0	0	0	0
Bn-Scaffold000163-p149970	A4	18849848	A/G	0	0	0	1	0	0	0	0	0	0	0	0	0	0	NA	0	0	0	0	0	0	0	0	0	1	0	0	0	0	0	0	0	0	0	0	0	0	0	0	0	0	0	0	0	0	0
Bn-Scaffold000034-p973054	A4	19102397	C/T	1	1	1	1	1	0	1	0	1	1	1	1	1	1	NA	1	1	1	1	1	1	1	1	1	1	1	1	1	1	1	1	1	0	1	1	1	1	1	1	1	1	1	0	1	1	0
Bn-Scaffold000004-p1424533	A5	74191	G/A	1	1	1	1	1	1	1	0	1	1	1	1	0	1	NA	1	1	0	1	0	0	1	1	1	1	1	1	1	1	1	1	0	1	0	1	1	1	1	1	1	1	1	1	1	0	1
Bn-ctg7180014774356-p3321	A5	150446	C/T	1	1	0	1	0	1	1	1	1	0	1	NA	1	0	NA	1	1	1	1	1	1	0	0	0	1	1	1	1	1	0	1	1	1	1	1	1	1	0	1	0	1	1	1	1	1	1
Bn-Scaffold000004-p140798	A5	170733	A/C	1	1	1	1	1	1	1	1	0	1	1	1	0	1	NA	1	1	NA	1	0	0	1	1	0	1	NA	1	1	1	1	1	0	1	1	1	0	0	1	1	0	1	0	1	1	0	1
Bn-Scaffold000004-p228555	A5	249685	T/C	1	1	1	1	1	1	1	1	0	1	0	1	1	1	NA	1	1	NA	1	1	1	0	0	1	0	1	0	1	0	1	1	1	0	0	1	0	0	1	1	0	0	1	1	1	0	1
Bn-ctg7180014737757-p3604	A5	250414	G/T	0	0	1	0	1	0	1	0	1	1	1	1	1	0	NA	1	0	1	1	1	1	0	1	1	1	1	1	0	1	1	0	1	1	1	1	0	1	0	1	1	1	1	1	1	1	1
Bn-Scaffold000004-p3394312	A5	340101	G/A	0	1	1	1	0	1	1	1	0	1	1	NA	1	0	NA	1	1	NA	1	1	1	0	0	1	0	0	0	0	1	1	0	0	1	1	0	1	1	1	1	1	0	1	1	1	1	0
Bn-Scaffold000004-p4962830	A5	413761	A/G	0	0	0	0	0	0	0	0	0	0	0	0	0	0	NA	0	0	0	0	0	0	0	0	0	0	0	0	0	0	0	0	0	0	0	0	0	0	0	0	0	0	0	0	0	0	0
Bn-Scaffold000095-p358970	A5	444813	A/G	1	0	1	1	1	1	1	1	0	1	1	1	1	1	NA	1	1	1	1	1	1	1	1	1	0	0	1	1	1	1	1	1	1	1	1	1	1	1	1	1	1	1	1	1	1	1
Bn-Scaffold000004-p357097	A5	465703	G/T	0	1	1	1	1	1	1	1	0	1	1	NA	0	1	NA	1	1	1	0	0	0	1	1	0	1	0	1	0	1	0	0	0	1	1	1	0	0	1	1	0	1	1	1	1	1	0
Bn-Scaffold000004-p6151855	A5	542870	G/A	0	0	1	0	1	0	0	0	0	1	0	1	0	0	NA	1	1	0	1	0	0	0	0	0	1	1	0	1	0	0	1	0	0	0	1	0	0	1	0	0	0	0	0	1	1	1
BSNP1273	A5	650091	C/T	1	1	1	1	0	1	1	1	1	1	1	NA	1	1	NA	1	1	1	1	1	1	1	1	1	0	1	1	1	1	1	1	1	1	1	1	1	1	1	1	1	1	1	1	1	1	1
Bn-Scaffold000004-p545317	A5	666626	T/C	0	0	0	0	1	0	0	0	0	0	1	0	1	0	NA	0	0	1	0	1	1	1	1	1	1	0	1	0	1	0	0	1	1	1	1	0	0	0	0	0	1	0	0	0	1	0
Bn-Scaffold000004-p639690	A5	761929	T/C	0	0	0	0	1	0	0	0	0	0	1	0	NA	0	NA	0	0	0	0	0	0	1	1	1	1	0	1	0	1	0	0	0	1	1	1	0	0	0	0	0	1	0	0	0	1	0
Bn-ctg7180014744099-p1157	A5	838338	C/T	1	1	0	1	0	1	1	1	1	1	1	1	0	1	NA	1	1	1	1	1	1	1	1	1	1	1	1	1	1	1	0	1	1	1	0	1	1	1	1	1	1	1	NA	1	1	1
Bn-Scaffold000004-p738431	A5	857273	G/T	1	1	1	1	1	1	1	1	0	1	1	1	NA	1	NA	1	1	0	1	0	0	1	1	0	1	1	1	1	1	1	1	0	1	1	1	0	0	1	1	1	1	1	1	1	0	1
Bn-Scaffold000004-p822077	A5	957660	A/G	0	0	0	0	0	0	0	0	0	0	0	0	0	0	NA	0	0	0	0	0	0	0	0	0	0	0	0	0	0	0	0	0	0	0	0	0	0	0	0	0	0	0	0	0	0	0
snp_BGA_3018	A5	1028484	C/T	1	1	1	1	1	1	1	1	1	1	1	NA	1	1	NA	1	1	1	1	1	1	1	1	1	0	1	1	1	1	1	1	1	1	1	1	1	1	1	1	1	1	0	0	1	1	1
Bn-Scaffold000004-p929471	A5	1061707	A/G	0	0	0	0	1	0	0	0	0	0	1	0	0	0	NA	0	0	0	0	0	0	1	1	0	0	0	1	0	1	0	0	0	0	1	1	0	0	0	0	0	1	0	0	0	1	0
Bn-Scaffold000004-p1008370	A5	1153418	A/G	1	0	0	0	1	0	0	1	0	0	1	NA	0	0	NA	0	0	0	1	0	0	1	1	1	0	1	1	1	1	0	1	0	0	1	1	1	1	0	0	1	1	0	0	0	1	1
Bn-Scaffold000004-p1132669	A5	1270516	T/C	0	NA	0	0	NA	0	0	0	0	0	0	NA	0	0	NA	0	0	0	0	0	0	0	0	0	0	0	0	0	0	0	0	0	0	0	0	0	0	0	0	0	0	NA	0	0	0	0
Bn-Scaffold000009-p3922356	A5	1318811	T/C	1	0	1	0	0	0	0	0	0	1	0	1	1	0	NA	0	1	1	1	0	0	0	0	0	0	0	0	1	0	1	1	1	0	0	1	0	0	1	0	0	0	0	0	NA	0	0
Bn-ctg7180014764037-p8229	A5	1371146	C/T	1	0	0	1	1	1	0	1	1	1	0	NA	1	0	NA	1	1	1	1	1	1	0	0	1	0	0	1	1	1	1	1	1	1	0	0	1	1	0	0	0	0	1	0	0	1	0
Bn-Scaffold000004-p1527698	A5	1699507	A/G	1	0	0	0	0	0	0	0	0	0	0	NA	0	0	NA	0	0	0	1	0	0	0	0	1	0	1	0	1	0	0	1	0	0	0	0	1	1	0	0	0	1	0	0	0	1	1
Bn-Scaffold000091-p444035	A5	1868093	G/T	0	1	0	1	0	0	0	1	1	0	1	0	0	0	NA	1	0	0	0	0	0	0	0	1	1	0	0	0	0	0	0	0	1	0	0	1	1	0	1	1	0	1	1	NA	0	1
Bn-ctg7180014755075-p21125	A5	1990619	A/G	NA	1	1	1	0	1	1	1	1	1	1	NA	1	1	NA	1	1	1	1	1	1	1	1	1	0	NA	1	1	1	1	1	1	1	1	1	1	1	1	1	0	NA	1	NA	1	1	1
Bn-Scaffold000004-p1919061	A5	2024603	A/G	0	1	1	1	1	1	1	1	0	1	1	NA	1	0	NA	1	1	1	0	1	1	1	1	0	1	0	1	0	1	1	0	1	1	1	1	1	1	1	1	1	0	1	1	1	1	0
Bn-ctg7180014717986-p1093	A5	2040400	T/G	1	0	0	0	0	1	0	0	1	0	0	0	1	0	NA	1	1	1	0	1	1	0	0	0	0	1	1	1	1	0	1	1	1	1	0	1	1	0	0	0	0	1	0	1	1	1
Bn-Scaffold000202-p51594	A5	2129366	A/G	1	0	1	1	1	1	1	1	0	1	1	1	1	1	NA	1	1	1	1	1	1	1	1	1	0	0	1	1	1	1	1	1	1	1	1	1	1	1	1	1	1	1	1	NA	1	1
Bn-Scaffold000004-p2113069	A5	2242721	G/A	0	1	1	1	1	1	1	1	1	1	1	NA	1	1	NA	1	1	1	0	1	1	1	1	0	1	0	1	0	1	1	0	1	0	1	1	1	1	1	1	1	0	1	1	1	1	0
Bn-Scaffold000004-p2222776	A5	2347340	T/C	0	NA	0	NA	0	0	NA	0	0	0	NA	0	0	0	NA	0	0	NA	0	0	0	0	0	0	0	0	0	0	0	0	0	0	1	NA	NA	0	0	0	NA	0	NA	0	NA	0	0	0
Bn-Scaffold000080-p1001348	A5	2379468	A/G	0	0	0	1	0	1	1	1	1	0	1	0	0	1	NA	1	0	0	0	1	1	1	1	1	0	1	1	0	1	0	0	0	1	1	0	1	1	0	1	1	1	1	1	0	1	1
Bn-Scaffold000004-p2303113	A5	2427197	G/A	0	1	1	1	1	1	1	1	1	1	1	NA	1	1	NA	1	1	1	0	1	1	1	1	0	1	0	1	0	1	1	0	1	0	1	1	1	1	1	1	1	0	1	1	1	1	0
Bn-Scaffold000004-p2408167	A5	2529194	G/A	1	0	0	0	1	0	0	0	1	0	1	NA	1	1	NA	1	1	1	1	0	0	1	1	1	0	1	1	1	1	0	1	0	1	0	0	0	0	0	0	0	1	0	0	0	1	1
Bn-Scaffold000075-p359927	A5	2635805	A/G	0	0	0	0	0	0	0	0	1	0	0	0	0	0	NA	0	0	0	0	0	0	0	0	0	0	1	0	0	0	0	0	0	0	0	0	0	0	0	0	0	0	0	0	0	0	0
Bn-Scaffold000004-p2607524	A5	2718271	C/A	1	0	0	0	1	0	0	0	0	0	1	NA	0	0	NA	1	1	1	1	0	0	1	1	1	1	1	1	1	1	0	1	0	0	0	1	0	0	0	0	0	1	0	0	0	1	1
Bn-Scaffold000037-p1847600	A5	2718469	G/A	1	1	1	1	1	1	1	1	1	1	1	1	1	1	NA	1	1	1	1	1	1	1	1	1	0	1	1	1	1	1	1	1	1	1	1	1	1	1	1	1	1	1	1	1	1	1
Bn-Scaffold000004-p2711749	A5	2809182	G/A	0	1	1	1	1	1	1	1	0	1	1	NA	1	0	NA	0	0	0	0	1	1	1	1	0	1	0	1	0	1	1	0	1	1	1	0	1	1	1	1	1	0	1	1	1	1	0
Bn-Scaffold000067-p1340022	A5	2865701	T/C	0	0	0	0	0	0	0	0	0	0	0	0	0	0	NA	0	0	0	0	0	0	0	0	0	0	0	0	0	0	0	0	0	0	0	0	0	0	0	0	0	0	0	0	0	0	0
Bn-Scaffold000067-p712092	A5	2884134	T/C	0	0	0	0	0	0	0	0	0	0	0	0	NA	0	NA	0	0	0	0	0	0	0	0	0	1	0	0	0	0	0	0	0	0	0	0	0	0	0	0	0	0	0	NA	0	0	0
Bn-Scaffold000004-p2925914	A5	2982867	T/C	0	1	1	1	0	1	1	1	0	1	0	NA	1	0	NA	0	0	1	1	1	1	0	0	0	0	1	0	0	0	1	0	1	1	1	0	1	1	1	1	1	0	1	1	1	1	0
Bn-Scaffold000004-p3296802	A5	3311372	G/A	0	1	1	1	1	1	1	1	1	1	1	NA	1	1	NA	1	1	0	1	1	1	1	1	1	0	0	1	0	1	1	1	1	0	1	1	1	1	1	1	1	0	1	1	1	1	0
Bn-Scaffold000004-p3296802	A5	3319079	G/A	0	1	1	1	1	1	1	1	1	1	1	NA	1	1	NA	1	1	0	1	1	1	1	1	1	0	0	1	0	1	1	1	1	0	1	1	1	1	1	1	1	0	1	1	1	1	0
Bn-Scaffold000004-p3617321	A5	3537247	T/G	0	0	0	0	0	0	0	0	0	0	0	0	0	0	NA	0	0	0	0	0	0	0	0	0	0	0	0	0	0	0	0	0	0	0	0	0	0	0	0	0	0	0	0	0	0	0
Bn-Scaffold000004-p3702523	A5	3620815	G/A	0	1	1	1	1	1	1	1	0	1	1	NA	1	0	NA	1	1	1	1	1	1	0	0	1	1	0	0	0	1	0	1	0	1	1	1	1	1	1	1	1	0	1	1	1	1	0
Bn-ctg7180014727354-p796	A5	3733451	C/T	1	1	1	1	1	1	1	1	1	1	1	1	1	1	NA	1	1	1	1	1	1	1	1	1	0	1	1	1	1	1	1	1	1	1	1	1	1	1	1	1	1	1	1	1	1	1
Bn-Scaffold000004-p3987611	A5	3853219	A/G	0	0	0	0	1	0	0	0	0	0	0	0	0	0	NA	0	0	0	0	0	0	0	0	0	0	1	0	0	0	0	0	0	0	0	0	0	0	0	1	0	0	0	1	0	0	0
Bn-Scaffold000004-p4085122	A5	3951562	G/A	0	1	1	1	0	1	1	1	0	1	1	NA	1	0	NA	1	1	1	1	1	1	1	1	1	0	NA	1	0	1	NA	1	1	1	1	1	1	1	1	NA	1	0	1	NA	1	1	0
Bn-Scaffold000004-p4204333	A5	4071901	G/T	1	1	1	1	1	1	1	1	0	1	1	1	1	0	NA	1	1	1	1	1	1	1	1	1	1	0	1	1	1	1	1	1	1	1	1	1	1	1	0	1	1	1	0	1	0	1
p5_3663_snp17	A5	4133279	G/T	0	1	1	1	1	1	1	1	1	1	1	NA	1	1	NA	1	1	1	1	1	1	1	1	1	0	1	1	0	1	1	1	1	1	1	1	1	1	1	1	1	0	1	1	1	1	0
Bn-ctg7180014754695-p9158	A5	4247390	A/C	0	1	1	0	0	1	1	0	0	1	1	NA	0	1	NA	0	0	1	0	0	0	1	0	0	0	1	0	0	0	0	0	0	1	0	0	0	0	1	1	1	0	0	1	0	0	1
Bn-Scaffold000004-p4379937	A5	4249466	G/T	1	0	0	0	1	0	0	0	0	0	0	NA	0	0	NA	0	0	0	0	0	0	0	0	0	1	1	0	1	0	1	0	0	0	0	0	0	0	0	0	0	0	0	0	0	0	1
Bn-Scaffold000004-p4574206	A5	4426367	T/G	0	0	0	0	1	0	0	0	0	0	0	0	0	0	NA	0	0	0	0	0	0	0	0	0	0	0	0	0	0	0	0	0	0	0	0	0	0	0	0	0	0	0	0	0	0	0
Bn-Scaffold000004-p4682804	A5	4543091	A/C	1	0	0	0	1	0	0	0	0	0	0	NA	0	0	NA	0	0	0	0	0	0	0	0	0	1	0	0	1	0	0	0	0	0	0	0	0	0	0	0	0	0	0	0	0	0	1
UQ05A0020219	A5	4791727	C/T	0	1	1	1	1	1	1	1	1	1	1	NA	1	1	NA	1	1	1	1	1	1	1	1	1	0	1	1	0	1	1	1	1	1	1	1	1	1	1	1	1	1	1	1	1	1	0
Bn-Scaffold000004-p5075668	A5	4896407	C/T	0	1	1	1	0	1	1	1	1	1	1	NA	1	1	NA	1	1	1	1	1	1	1	1	1	1	1	1	0	1	1	1	1	1	1	1	1	1	1	1	1	1	1	1	1	1	0
Bn-Scaffold000004-p5278329	A5	5066062	T/G	0	0	0	0	1	0	0	0	0	0	0	0	0	0	NA	0	0	0	0	0	0	0	0	0	0	0	0	0	0	0	0	0	0	0	0	0	0	0	0	0	0	0	0	0	0	0
Bn-Scaffold000004-p5565370	A5	5320112	G/A	1	0	0	0	0	0	0	0	1	0	0	0	0	0	NA	0	0	0	0	0	0	0	0	0	1	1	0	0	0	0	0	0	0	0	0	0	0	0	0	0	0	0	0	0	0	1
Bn-Scaffold000004-p5660216	A5	5417662	G/A	1	1	1	1	1	1	1	1	0	1	1	1	1	1	NA	1	1	1	1	1	1	1	1	1	0	0	1	1	1	1	1	1	1	1	1	1	1	1	1	1	1	1	1	1	1	1
Bn-Scaffold000007-p2736092	A5	5466052	A/G	0	0	0	0	0	0	0	0	1	0	0	0	0	0	NA	0	0	0	0	0	0	0	0	0	1	1	0	0	0	0	0	0	0	0	0	0	0	0	0	0	0	0	0	0	0	0
Bn-Scaffold000004-p5768427	A5	5499571	T/C	1	1	1	1	1	1	1	1	1	1	1	1	1	1	NA	1	1	1	1	1	1	1	1	1	0	0	1	1	1	1	1	1	1	1	1	1	1	1	1	1	1	1	1	1	1	0
Bn-Scaffold000037-p870093	A5	5512601	C/A	1	1	1	1	1	1	1	1	1	1	1	1	1	1	NA	1	1	1	1	1	1	1	1	1	1	1	1	1	1	1	1	1	1	NA	1	NA	1	1	1	1	1	NA	1	1	1	1
Bn-Scaffold000004-p5859334	A5	5585599	G/T	1	1	0	1	0	1	1	1	1	0	1	0	1	1	NA	0	0	1	0	1	1	1	1	1	1	1	1	0	1	1	0	1	1	1	0	1	1	0	1	1	1	1	1	0	0	1
Bn-Scaffold000004-p6379684	A5	5939761	A/G	0	0	0	0	0	0	0	0	1	0	0	0	0	0	NA	0	0	0	0	0	0	0	0	0	0	0	0	0	0	0	0	0	0	0	0	0	0	0	0	0	0	0	0	0	0	0
Bn-Scaffold000004-p6742794	A5	6275818	A/G	0	0	0	0	0	0	0	0	0	0	0	0	0	0	NA	0	0	0	0	0	0	0	0	0	0	0	0	0	0	1	0	0	0	0	0	0	0	0	0	0	0	0	0	0	0	0
Bn-Scaffold000025-p50753	A5	6318626	C/T	0	0	0	1	0	1	1	1	0	0	1	0	1	0	NA	0	0	1	0	1	1	1	1	1	0	0	1	0	1	1	0	1	1	1	0	1	1	0	0	1	1	1	0	0	0	1
Bn-Scaffold000025-p214249	A5	6459034	G/A	1	0	1	0	1	0	0	0	1	1	0	1	0	1	NA	1	1	0	1	0	0	0	0	0	1	1	0	1	0	0	1	1	0	0	1	0	0	1	1	0	0	0	1	1	1	0
Bn-Scaffold000025-p282422	A5	6548426	C/A	1	0	1	0	1	0	0	0	1	1	0	1	0	1	NA	1	1	0	1	0	0	0	0	0	1	1	0	1	0	1	1	1	0	0	1	0	0	1	1	0	0	0	1	1	1	0
Bn-Scaffold000025-p398937	A5	6634974	G/T	1	0	1	0	1	0	0	0	1	1	0	NA	0	1	NA	1	1	0	1	0	0	0	0	0	1	1	0	1	0	0	1	1	0	0	1	0	0	1	1	0	0	0	1	1	1	0
Bn-Scaffold000025-p677725	A5	7006208	G/T	0	0	1	0	1	0	0	0	1	1	0	NA	0	0	NA	1	1	0	1	0	0	0	0	0	1	1	0	1	0	1	1	1	0	0	1	0	0	1	0	0	0	0	0	1	1	0
Bn-Scaffold000025-p1006955	A5	7206317	T/G	1	1	0	1	0	1	1	1	0	0	1	0	0	1	NA	1	0	1	0	1	1	1	1	1	0	0	1	0	1	0	0	0	1	1	0	1	1	0	1	1	1	1	1	0	0	1
Bn-Scaffold000166-p108013	A5	7439370	C/T	1	1	1	1	1	1	1	1	1	1	1	1	1	1	NA	1	1	1	1	1	1	1	1	1	1	1	1	1	1	1	1	1	1	1	1	1	1	1	1	1	1	1	1	1	1	1
Bn-ctg7180014735979-p2855	A5	7722651	A/G	1	1	0	1	0	1	1	1	1	1	1	1	0	1	NA	1	1	1	1	1	1	1	1	1	1	1	1	1	1	1	0	1	1	1	0	1	1	1	1	1	1	1	1	1	1	1
Bn-Scaffold000125-p161736	A5	7951628	T/C	0	0	1	0	1	0	0	0	0	1	0	1	1	0	NA	0	1	0	1	0	0	0	0	0	0	0	0	1	0	1	1	0	0	0	1	0	0	1	0	0	0	0	0	1	1	0
Bn-ctg7180014762703-p16186	A5	8393745	G/A	0	1	1	0	0	0	1	0	0	0	1	1	1	0	NA	1	1	0	1	1	1	1	1	1	0	1	0	0	0	1	0	1	1	0	0	0	1	1	0	0	1	0	0	1	0	0
BN076567-0333	A5	8546981	A/G	0	0	0	0	0	0	0	0	0	0	0	0	0	0	NA	0	0	0	0	0	0	0	0	0	1	0	NA	0	0	NA	0	0	0	0	0	0	0	0	0	0	0	0	0	0	0	0
Bn-Scaffold000015-p3615673	A5	8549188	A/G	0	0	1	0	0	0	0	0	1	1	0	1	1	0	NA	0	1	1	1	0	0	0	0	0	0	0	0	1	0	1	1	1	0	0	1	0	0	1	0	0	0	0	0	NA	1	0
Bn-Scaffold000173-p71063	A5	9065959	T/C	0	0	0	0	0	0	0	0	0	0	0	0	0	0	NA	0	0	0	0	0	0	0	0	0	1	0	0	0	0	0	0	0	0	0	0	0	0	0	0	0	0	0	0	0	0	0
Bn-ctg7180014771578-p7420	A5	9097644	C/T	1	1	1	1	1	1	1	1	1	1	1	1	1	1	NA	1	1	1	1	1	1	1	1	1	1	0	1	1	1	1	1	1	1	1	1	1	1	1	1	1	1	1	1	1	1	1
Bn-ctg7180014750761-p11069	A5	9146800	C/A	1	1	1	1	1	1	1	1	1	1	1	1	1	1	NA	1	1	1	1	1	1	1	1	1	1	0	1	1	1	1	1	1	1	1	1	1	1	1	1	1	1	1	1	1	1	1
Bn-Scaffold000071-p321012	A5	9510731	G/A	1	1	1	1	1	1	1	1	0	1	1	1	1	1	NA	1	1	1	1	1	1	1	1	1	1	0	1	NA	1	1	1	1	1	1	1	1	1	1	1	1	1	1	1	1	1	1
Bn-Scaffold000071-p664110	A5	9645716	C/A	1	1	1	0	1	0	0	0	1	1	0	1	1	0	NA	0	1	1	1	0	0	0	0	0	1	1	0	1	0	1	1	1	0	0	1	0	0	1	0	0	0	0	0	1	1	0
Bn-Scaffold000071-p567114	A5	9744455	G/A	0	1	0	1	0	1	1	1	0	0	1	0	0	1	NA	1	0	0	0	1	1	1	1	1	1	1	1	0	1	0	0	0	1	1	0	1	1	0	1	1	1	1	1	0	0	1
Bn-Scaffold000071-p468598	A5	9840035	G/A	1	1	1	1	1	1	1	1	0	1	1	1	1	1	NA	1	1	1	1	1	1	1	1	1	1	0	1	1	1	1	1	1	1	1	1	1	1	1	1	1	1	1	1	NA	1	1
Bn-Scaffold000071-p775618	A5	9895103	A/G	0	0	0	0	0	0	0	0	0	0	0	0	0	0	NA	0	0	0	0	0	0	0	0	0	0	0	0	0	0	0	0	0	0	0	0	0	0	0	0	0	0	0	0	0	0	0
Bn-Scaffold000071-p1165421	A5	10306046	C/T	0	1	1	1	1	1	0	1	1	1	0	1	1	1	NA	0	1	1	1	1	1	1	0	0	1	1	1	1	0	1	0	0	1	1	1	1	1	1	1	0	1	1	1	1	0	1
Bn-Scaffold000231-p22383	A5	10680157	C/T	1	1	1	1	1	1	1	1	1	1	1	1	1	1	NA	1	1	1	1	1	1	1	1	1	1	1	1	1	1	1	1	1	1	1	1	1	1	1	1	1	1	1	1	1	1	1
Bn-Scaffold000091-p154860	A5	11039964	C/A	1	0	1	1	1	1	1	1	0	1	1	1	1	1	NA	1	1	1	1	1	1	1	1	1	0	0	1	1	1	1	1	1	1	1	1	1	1	1	1	1	1	1	1	NA	1	1
Bn-Scaffold000091-p328296	A5	11198221	G/T	0	1	0	0	0	0	0	0	1	0	0	0	0	0	NA	0	0	0	0	0	0	0	0	0	1	1	0	0	0	0	0	0	0	0	0	0	0	0	0	0	0	0	0	NA	0	0
Bn-Scaffold000091-p640592	A5	11452843	G/T	0	1	0	1	0	0	0	1	1	0	1	0	0	0	NA	1	0	0	0	0	0	0	0	1	1	1	0	0	0	0	0	0	1	0	0	1	1	0	1	1	0	1	1	NA	1	1
Bn-Scaffold000091-p835698	A5	11585156	C/A	1	1	1	0	1	1	1	0	1	1	0	1	1	1	NA	0	1	1	1	1	1	1	1	0	0	1	1	1	1	1	1	1	0	1	1	0	0	1	0	0	1	0	0	NA	0	0
Bn-Scaffold000138-p439149	A5	11683694	T/G	0	0	0	1	0	0	0	1	0	0	NA	0	0	0	NA	1	0	0	0	0	0	0	0	1	NA	0	0	0	0	0	0	0	1	0	0	1	1	0	1	1	0	1	1	1	1	1
Bn-Scaffold000275-p23479	A5	11754945	C/T	0	1	0	1	0	0	0	1	1	0	1	0	0	0	NA	1	0	0	0	0	0	0	0	1	1	1	0	0	0	0	0	0	1	0	0	1	1	0	1	1	0	1	1	NA	1	1
Bn-Scaffold000075-p880633	A5	12174584	A/C	0	0	0	1	0	0	0	1	1	0	1	0	0	0	NA	1	0	0	0	0	0	0	0	1	0	1	0	0	0	0	0	0	1	0	0	1	1	0	1	1	0	1	1	0	1	1
Bn-ctg7180014737732-p4709	A5	12313347	A/G	0	0	0	0	0	0	0	0	1	0	0	0	0	0	NA	0	0	0	0	0	0	0	0	0	0	1	0	0	0	0	0	0	0	0	0	0	0	0	0	0	0	0	0	0	0	0
Bn-ctg7180014742108-p2229	A5	12366302	C/T	1	0	1	1	1	1	1	1	0	1	1	1	1	1	NA	1	1	1	1	1	1	1	1	1	0	0	1	1	1	1	1	1	1	1	1	1	1	1	1	1	1	1	1	NA	1	1
Bn-Scaffold000080-p610587	A5	12504832	G/A	1	0	1	1	1	1	1	1	0	1	1	1	1	1	NA	1	1	1	1	1	1	1	1	1	0	0	1	1	1	1	1	1	1	1	1	1	1	1	1	1	1	1	1	1	1	1
Bn-Scaffold000080-p545862	A5	12575483	C/T	0	1	0	0	0	0	0	0	1	0	0	0	0	0	NA	0	0	0	0	0	0	0	0	0	1	1	0	0	0	0	0	0	0	0	0	0	0	0	0	0	0	0	0	NA	0	0
Bn-Scaffold000080-p448452	A5	12650503	T/G	1	0	1	1	1	1	1	1	0	1	1	1	1	1	NA	1	1	1	1	1	1	1	1	1	0	0	1	1	1	1	1	1	1	1	1	1	1	1	1	1	1	1	1	NA	1	1
Bn-Scaffold000080-p349895	A5	12747504	G/T	1	0	1	1	1	1	1	1	0	1	1	1	1	1	NA	1	1	1	1	1	1	1	1	1	0	0	1	1	1	1	1	1	1	1	1	1	1	1	1	1	1	1	1	NA	1	1
Bn-ctg7180014745444-p2596	A5	12864634	T/G	1	0	1	0	1	0	0	0	0	1	0	0	1	1	NA	0	0	1	1	0	0	1	0	1	0	0	0	1	0	0	0	0	0	1	0	1	1	1	0	0	0	0	0	0	0	0
p5_3931_snp17	A5	13321112	G/A	0	1	0	1	1	1	1	1	1	0	1	0	0	1	NA	1	0	0	0	1	1	1	1	1	1	1	1	0	1	0	0	0	1	1	0	1	1	0	1	1	1	1	1	NA	1	1
Bn-Scaffold000095-p387856	A5	13402776	A/G	1	0	1	1	1	1	1	1	0	1	1	1	1	1	NA	1	1	1	1	1	1	1	1	1	0	0	1	1	1	1	1	1	1	1	1	1	1	1	1	1	1	1	1	NA	1	1
Bn-Scaffold000095-p621787	A5	13657621	C/T	0	1	0	0	0	0	0	0	1	0	0	0	0	0	NA	0	0	0	0	0	0	0	0	0	1	1	0	0	0	0	0	0	0	0	0	0	0	0	0	0	0	0	0	NA	0	0
Bn-Scaffold000095-p856688	A5	13903905	A/G	0	0	0	0	0	0	0	0	0	0	0	0	0	0	NA	0	0	0	0	0	0	0	0	0	0	0	0	0	NA	0	0	0	0	0	0	0	0	0	0	0	0	0	0	0	0	0
Bn-Scaffold000080-p251240	A5	13960310	A/G	1	0	1	1	1	1	1	1	0	1	1	1	1	1	NA	1	1	1	1	1	1	1	1	1	0	0	1	1	1	1	1	1	1	1	1	1	1	1	1	1	1	1	1	NA	1	1
Bn-Scaffold000109-p548266	A5	14412307	G/T	0	1	0	0	0	0	0	0	0	0	0	0	0	0	NA	0	0	0	0	0	0	0	0	0	1	0	0	0	0	0	0	0	0	0	0	0	0	0	0	0	0	0	0	NA	0	0
Bn-Scaffold000075-p609902	A5	14923702	T/C	0	0	0	1	0	1	1	1	0	0	1	0	0	0	NA	1	0	0	0	0	0	0	0	1	0	0	0	0	0	0	0	0	1	0	0	1	1	0	1	1	0	1	1	0	0	1
Bn-Scaffold000075-p544803	A5	14988536	A/G	0	0	0	0	0	0	0	0	0	0	0	0	0	0	NA	0	0	0	0	0	0	0	0	0	0	1	0	0	0	0	0	0	0	0	0	0	0	0	0	0	0	0	0	0	0	0
Bn-ctg7180014704671-p574	A5	14995181	A/C	0	0	0	0	0	0	0	0	0	0	0	0	0	0	NA	0	0	0	0	0	0	0	0	0	0	0	0	0	0	0	0	0	0	0	0	0	0	0	0	0	0	0	0	0	0	0
Bn-Scaffold000075-p461407	A5	15081189	A/G	0	0	0	0	0	0	0	0	0	0	0	0	0	0	NA	0	0	0	0	0	0	0	0	0	0	0	0	0	0	0	0	0	0	0	0	0	0	0	0	0	0	0	0	0	0	0
p6_8387_snp17	A5	15259161	A/G	0	0	0	0	0	0	0	0	0	0	0	0	0	0	NA	0	0	0	0	0	0	0	0	0	0	1	0	0	0	0	0	0	0	0	0	0	0	0	0	0	0	0	0	0	0	0
Bn-Scaffold000075-p38784	A5	15468462	C/T	1	0	1	0	1	0	0	0	0	1	0	1	1	1	NA	0	1	1	1	1	1	1	1	0	1	0	1	1	1	1	1	1	0	1	1	0	0	1	0	0	1	0	0	NA	1	0
Bn-Scaffold000109-p59155	A5	15566178	C/T	1	1	1	0	1	0	0	0	1	1	0	1	1	1	NA	0	1	1	1	1	1	1	1	0	0	1	1	1	1	1	1	1	0	1	1	0	0	1	0	0	1	0	0	1	1	0
Bn-Scaffold000037-p1519472	A5	16259025	C/A	1	0	1	1	0	1	1	1	1	1	1	1	1	1	NA	1	1	1	1	1	1	1	1	1	1	1	1	1	1	1	1	1	1	1	0	1	1	1	1	1	1	1	1	1	1	1
Bn-Scaffold000037-p1264560	A5	16476140	C/T	0	1	0	0	1	0	0	0	1	0	0	0	0	0	NA	0	0	0	0	0	0	0	0	0	1	1	0	0	0	0	0	0	0	0	1	0	0	0	0	0	0	0	0	NA	0	0
Bn-Scaffold000037-p1164641	A5	16576112	T/C	0	0	0	1	0	1	0	1	0	0	1	0	0	1	NA	0	0	0	1	1	1	1	1	1	0	0	1	0	1	1	1	0	1	1	0	0	1	0	1	0	0	1	1	0	1	1
Bn-Scaffold000139-p129603	A5	17058542	T/C	1	0	1	1	1	1	0	1	0	1	1	NA	1	1	NA	0	1	1	1	1	1	1	1	1	0	1	1	1	1	1	1	1	0	1	1	0	1	1	1	0	0	1	1	NA	1	1
Bn-ctg7180014722336-p1713	A5	17193043	G/A	1	1	1	1	1	1	1	1	1	1	1	1	1	1	NA	1	1	1	1	1	1	1	1	1	1	1	1	1	1	1	1	1	1	1	1	1	1	1	1	1	1	1	1	1	1	1
Bn-Scaffold000037-p374106	A5	17324204	A/G	0	1	0	1	0	0	0	1	0	0	1	NA	0	0	NA	0	0	0	0	0	0	0	0	0	0	0	0	0	0	0	0	0	0	0	0	0	0	0	0	0	0	0	0	NA	0	0
Bn-Scaffold000037-p292663	A5	17420760	G/A	1	0	1	0	1	1	1	0	1	1	0	NA	1	1	NA	1	1	1	1	1	1	1	1	1	1	0	1	1	1	1	1	1	1	1	1	1	1	1	1	1	1	1	1	NA	1	1
Bn-Scaffold000037-p185209	A5	17528984	C/A	1	1	1	1	0	0	1	1	0	1	1	1	1	0	NA	1	0	1	0	0	0	0	0	0	1	1	0	1	0	0	0	1	1	0	0	1	0	1	0	1	1	0	0	1	0	0
Bn-Scaffold000037-p65908	A5	17632784	T/C	0	0	0	0	0	0	0	0	0	0	0	0	0	0	NA	0	0	0	0	0	0	0	0	0	0	0	0	0	0	0	0	0	0	0	0	0	0	0	0	0	0	0	0	0	0	0
Bn-Scaffold000055-p155665	A5	17826381	A/G	0	0	0	0	0	0	1	0	0	0	0	0	0	0	NA	1	0	0	0	0	0	0	0	0	0	0	0	0	0	0	0	0	1	0	0	0	0	0	0	1	1	0	0	0	0	0
Bn-Scaffold000055-p250079	A5	17924299	A/G	1	0	1	0	1	1	0	0	1	1	0	1	1	1	NA	0	1	0	1	0	0	1	1	1	0	0	1	1	0	0	0	1	0	0	1	1	0	1	1	0	0	1	1	NA	1	1
UQ11A0002096	A5	18017730	C/T	1	1	1	0	1	1	1	0	1	1	0	1	1	1	NA	1	1	1	1	1	1	1	1	1	1	1	1	1	1	1	1	1	1	1	1	1	1	1	1	1	1	1	1	1	1	1
Bn-Scaffold000055-p385595	A5	18073682	G/A	1	0	1	1	0	0	1	1	1	1	1	1	1	1	NA	1	0	1	0	1	1	0	0	0	0	1	0	1	0	1	1	1	1	1	0	0	1	1	1	1	1	0	0	NA	0	0
Bn-Scaffold000055-p547087	A5	18231724	C/T	0	1	0	0	0	0	0	0	0	0	0	0	0	0	NA	0	0	1	0	1	1	0	0	0	1	1	0	0	0	1	1	0	0	1	0	0	1	0	0	0	0	0	0	NA	0	0
Bn-ctg7180014705851-p5505	A5	18476530	G/A	0	1	0	0	0	0	0	0	0	0	0	0	0	0	NA	0	0	0	0	0	0	0	0	0	1	0	0	0	0	1	0	0	0	0	0	0	NA	0	0	1	0	0	0	0	0	0
Bn-Scaffold000055-p949877	A5	18632215	G/A	1	1	1	0	0	0	1	0	1	1	0	1	1	1	NA	0	1	0	1	1	1	0	0	0	1	1	0	1	0	1	1	1	1	1	0	0	1	1	1	1	1	0	0	1	0	0
p5_1333_snp20	A5	18682788	A/G	0	0	0	0	0	0	0	0	0	0	0	0	0	0	NA	0	0	0	0	0	0	0	0	0	0	0	0	0	0	0	0	0	0	0	0	0	0	0	0	0	0	0	0	0	0	0
Bn-Scaffold000055-p1028176	A5	18701450	T/G	1	0	1	1	1	1	0	1	1	1	1	1	1	1	NA	1	1	0	1	1	1	1	1	1	0	0	1	1	1	1	1	1	0	1	1	1	1	1	1	0	0	1	1	NA	1	1
Bn-Scaffold000098-p180546	A5	19257977	T/C	1	0	1	1	1	1	0	1	1	1	0	1	1	1	NA	1	1	0	0	0	0	1	1	1	0	1	1	1	0	1	0	1	0	0	1	1	0	1	1	0	0	1	1	NA	1	0
Bn-Scaffold000011-p1074068	A5	19267642	T/G	1	0	0	0	0	0	0	0	0	0	0	0	0	0	NA	0	0	0	0	0	0	0	0	0	0	0	0	0	0	1	0	0	0	1	1	0	1	0	0	0	0	0	0	0	0	0
Bn-Scaffold000098-p567870	A5	19679936	C/A	1	1	1	1	1	1	1	1	1	1	1	1	1	1	NA	1	1	1	1	1	1	1	1	1	1	1	1	1	1	1	1	1	1	1	1	1	1	1	1	1	1	1	1	1	1	1
Bn-ctg7180014731486-p2692	A5	20093324	A/G	0	0	0	0	0	0	0	0	0	0	0	0	0	0	NA	0	0	0	0	0	0	0	0	0	0	0	0	0	0	0	0	0	0	0	0	0	0	0	0	0	0	0	0	0	0	0
BN043454-0504	A5	20272946	G/A	1	0	1	1	1	1	1	1	1	1	1	1	0	1	NA	1	1	1	1	1	1	0	0	1	0	1	0	1	1	1	1	1	1	1	1	1	1	1	1	0	1	1	1	1	1	1
Bn-Scaffold000067-p840178	A5	20426568	A/G	0	0	0	0	0	0	0	0	0	0	0	0	0	0	NA	0	0	0	0	0	0	0	0	0	0	0	0	0	0	0	0	0	0	0	0	0	0	0	0	0	0	0	NA	0	1	0
Bn-Scaffold000067-p550436	A5	20682472	A/G	0	0	0	0	0	0	0	0	0	0	0	0	0	0	NA	0	0	0	0	0	0	0	0	NA	1	0	0	0	0	0	0	0	0	0	0	0	NA	0	0	0	0	0	0	0	0	0
Bn-Scaffold000067-p439062	A5	20840529	A/G	0	0	0	0	0	0	0	0	0	0	0	0	0	0	NA	0	0	0	0	0	0	0	0	0	1	0	0	0	0	0	0	0	0	0	0	0	0	0	0	0	0	0	0	0	0	0
Bn-ctg7180014732373-p4065	A5	20885487	A/G	0	0	1	1	1	0	0	0	0	0	0	NA	0	0	NA	1	1	0	1	1	1	0	1	1	0	1	0	1	0	1	0	0	0	0	1	0	0	0	1	1	0	1	1	0	0	1
Bn-Scaffold000067-p345742	A5	20936011	T/G	0	1	0	0	0	0	0	0	0	0	0	0	0	0	NA	0	0	0	0	0	0	0	0	0	0	0	0	0	0	0	0	0	0	0	0	1	0	0	1	0	0	0	0	0	0	0
Bn-Scaffold000067-p53470	A5	21310904	C/T	1	1	1	1	1	1	1	1	0	1	0	1	1	1	NA	0	0	0	1	1	1	0	1	0	1	1	0	1	0	1	1	1	1	1	0	1	1	1	1	1	0	0	1	1	1	1
Bn-Scaffold000031-p2026171	A5	21515360	T/C	0	0	0	0	0	0	0	0	0	0	0	0	NA	0	NA	0	0	0	0	0	0	0	0	0	1	0	0	NA	0	0	0	NA	0	0	0	0	0	0	0	0	0	0	0	0	0	0
Bn-Scaffold000165-p167264	A5	21932525	G/T	1	1	1	1	1	1	1	1	1	1	1	1	1	1	NA	1	1	1	1	1	1	1	1	1	1	1	1	1	1	1	1	1	1	1	1	1	1	1	1	1	1	1	1	1	1	1
p5_7271_snp17	A5	22085391	A/G	0	0	0	0	0	0	0	0	1	0	1	0	0	0	NA	1	1	1	0	0	0	0	1	1	1	0	1	0	1	0	0	0	0	0	1	0	0	0	0	0	1	1	0	0	0	0
Bn-Scaffold000078-p1032116	A5	22421166	T/C	1	1	1	1	1	1	1	1	0	1	0	1	1	1	NA	1	0	0	1	1	1	1	1	1	0	1	0	1	0	1	1	1	1	1	0	1	1	1	1	1	0	0	1	1	1	1
Bn-ctg7180014733666-p4132	A5	22681990	G/A	1	1	1	1	1	1	1	1	1	1	1	1	0	1	NA	1	1	1	1	1	1	1	1	1	1	1	1	NA	1	1	1	1	1	1	1	1	1	1	1	1	1	1	1	1	1	1
Bn-Scaffold000160-p84725	A5	22875175	A/C	1	0	0	0	0	0	0	0	0	0	0	NA	0	0	NA	0	0	0	0	0	0	1	0	0	0	0	0	0	0	0	0	1	0	1	0	0	0	1	0	0	0	0	0	1	0	0
Bn-Scaffold000160-p190146	A5	23049077	A/G	0	0	0	0	0	0	0	0	1	0	1	NA	NA	0	NA	0	1	1	0	0	0	0	0	0	1	0	1	0	1	0	0	0	0	0	1	0	0	0	0	0	1	1	0	0	1	0
Bn-Scaffold000137-p340999	A6	83488	G/A	1	1	1	0	1	0	0	0	1	1	1	1	1	1	NA	1	0	1	1	1	1	1	1	1	0	1	1	1	1	1	1	1	1	1	1	1	1	1	1	1	1	1	1	1	0	0
Bn-Scaffold000137-p261157	A6	170771	A/C	0	0	0	0	0	0	0	0	0	0	0	0	0	0	NA	0	0	1	0	0	0	0	0	0	0	0	0	0	0	0	0	0	1	0	0	0	0	0	0	0	0	0	0	0	0	0
Bn-Scaffold000029-p2247864	A6	210858	G/A	0	1	0	1	0	1	1	1	0	1	1	NA	1	1	NA	1	1	1	1	1	1	0	1	1	1	1	1	1	1	1	1	1	1	1	1	1	1	0	0	1	1	1	1	1	1	1
Bn-Scaffold000137-p153105	A6	266415	T/G	0	0	0	1	0	0	1	1	0	0	0	0	0	0	NA	0	1	1	0	0	0	0	0	0	0	1	0	0	0	0	0	0	1	0	0	0	0	0	0	0	1	0	0	0	1	1
Bn-ctg7180011640898-p1383	A6	560651	T/C	0	1	0	0	0	0	0	0	0	0	0	0	1	0	NA	0	0	0	0	0	0	0	0	0	1	0	0	0	0	0	0	0	0	0	1	0	0	0	0	0	0	0	0	0	0	0
Bn-Scaffold000173-p168254	A6	605542	A/G	0	0	0	1	0	0	1	1	0	0	0	0	0	0	NA	0	1	0	0	0	0	0	0	0	0	0	0	0	0	0	0	0	0	0	0	0	0	0	0	0	0	0	0	0	1	1
Bn-Scaffold000173-p71063	A6	686497	T/C	0	0	0	0	0	0	0	0	0	0	0	0	0	0	NA	0	0	0	0	0	0	0	0	0	1	0	0	0	0	0	0	0	0	0	0	0	0	0	0	0	0	0	0	0	0	0
Bn-Scaffold000026-p2411584	A6	787710	A/G	0	1	0	0	0	1	0	0	0	0	0	0	0	0	NA	0	0	1	0	0	0	0	0	0	1	0	0	0	0	0	0	0	1	0	0	0	0	0	0	0	0	0	0	0	0	0
Bn-Scaffold000028-p1175872	A6	820554	C/T	0	1	1	1	1	1	1	1	1	1	1	1	0	1	NA	1	1	1	1	1	1	1	1	1	1	1	1	0	1	1	NA	1	1	1	1	0	1	1	1	1	1	1	1	1	1	1
Bn-Scaffold000028-p329076	A6	1205666	G/T	1	0	0	0	0	0	0	0	1	0	0	0	1	0	NA	0	0	0	0	0	0	0	0	0	1	0	0	1	0	0	NA	0	0	0	0	1	0	0	0	1	0	0	0	0	0	0
Bn-Scaffold000028-p2361749	A6	1275495	G/A	1	1	1	1	1	1	1	1	NA	1	1	1	1	1	NA	1	NA	1	1	1	1	1	1	1	1	NA	1	1	1	1	1	1	1	1	1	1	1	1	NA	1	1	1	NA	1	NA	NA
Bn-Scaffold000026-p1913146	A6	1310728	G/A	1	1	1	1	1	1	1	1	1	1	1	1	1	1	NA	1	1	1	1	1	1	1	1	1	1	1	1	1	1	0	1	1	1	0	1	1	1	1	1	1	1	1	1	1	1	1
Bn-Scaffold000044-p1882072	A6	1458682	A/C	0	0	0	0	0	0	0	0	1	0	0	0	0	0	NA	0	0	0	0	0	0	0	1	0	0	0	0	0	0	0	0	0	0	0	0	0	0	0	0	0	0	0	0	0	0	0
Bn-ctg7180014728687-p8205	A6	1547634	A/C	0	0	0	1	0	1	1	1	1	1	0	NA	1	1	NA	0	1	0	0	0	0	1	0	0	0	0	0	0	0	0	0	0	1	1	1	1	NA	1	0	1	1	0	1	1	1	1
Bn-Scaffold000009-p1610008	A6	1564722	G/A	1	1	1	1	1	1	1	1	1	1	1	1	1	1	NA	1	1	1	1	1	1	1	1	1	1	0	1	1	1	1	1	1	1	1	1	1	1	1	1	1	1	1	1	1	1	1
BN041414-0041	A6	1678312	C/T	1	0	1	1	1	1	1	1	1	1	1	NA	1	1	NA	0	1	0	1	0	0	1	0	1	1	1	1	1	0	0	1	0	0	0	1	1	1	1	1	1	1	1	1	1	1	1
Bn-Scaffold000047-p1794726	A6	1693780	T/C	0	1	0	0	1	0	0	1	1	0	0	NA	1	0	NA	1	0	1	0	0	0	1	1	1	0	1	1	0	0	1	0	0	1	1	1	0	0	0	0	1	1	0	0	0	0	0
Bn-Scaffold000047-p60068	A6	1751478	G/A	1	1	1	1	1	1	1	1	1	1	0	1	1	1	NA	1	1	1	1	0	0	1	1	1	1	1	1	1	0	NA	1	1	1	0	1	1	1	1	1	1	1	1	1	1	1	1
Bn-Scaffold000026-p1533569	A6	1758013	G/T	0	0	0	0	0	0	0	0	0	1	1	NA	1	1	NA	1	0	0	0	1	1	0	1	1	1	1	1	1	1	1	1	0	0	1	1	1	0	0	0	1	1	1	0	1	0	0
UQ06A0024720	A6	1902809	C/A	0	1	1	0	1	1	0	1	1	0	1	1	1	0	NA	1	0	1	1	1	1	1	1	1	1	1	1	1	1	1	1	1	0	1	1	1	1	1	0	1	1	1	0	1	0	0
Bn-Scaffold000046-p1225582	A6	1989849	T/C	1	1	0	1	0	0	1	0	0	0	0	NA	0	0	NA	0	1	0	1	0	0	0	0	0	1	0	0	1	1	1	0	0	1	0	0	1	1	0	1	0	0	1	1	0	1	1
Bn-Scaffold000089-p323999	A6	2085423	A/G	1	0	0	0	0	0	0	1	0	0	0	0	0	0	NA	0	0	0	0	0	0	0	0	0	0	1	0	0	1	0	0	0	0	0	0	0	0	0	0	0	0	0	0	0	0	0
Bn-Scaffold000089-p50328	A6	2261892	A/G	0	0	0	0	0	0	0	0	0	0	0	0	0	0	NA	0	0	0	0	0	0	0	0	0	1	1	0	0	0	0	0	0	0	0	NA	0	0	0	0	0	0	0	0	0	0	0
Bn-Scaffold000026-p861591	A6	2346717	T/C	0	0	0	0	0	0	0	0	0	0	0	0	0	0	NA	0	0	0	0	0	0	0	0	0	0	0	0	0	0	0	0	0	0	0	0	0	0	0	0	0	0	0	0	0	0	0
Bn-Scaffold000026-p668759	A6	2487450	A/G	1	0	1	0	1	1	1	0	1	1	0	1	0	1	NA	0	1	1	1	1	1	1	0	0	1	1	0	0	0	0	0	0	1	0	0	0	1	1	1	0	1	0	1	0	0	0
Bn-Scaffold000026-p563513	A6	2591155	G/A	1	1	1	1	1	1	1	1	1	1	0	NA	0	1	NA	0	1	1	1	1	1	1	0	0	1	1	0	0	0	1	0	0	1	1	0	0	0	1	1	0	1	1	0	0	0	1
Bn-Scaffold000026-p370532	A6	2729963	C/A	0	1	0	1	0	1	1	1	0	0	1	NA	0	0	NA	1	1	1	0	0	0	0	1	0	1	1	1	1	1	1	1	1	1	1	1	0	1	0	0	1	1	1	0	0	1	1
Bn-Scaffold000026-p286532	A6	2800050	A/G	0	1	0	0	0	0	1	0	0	0	0	0	0	0	NA	1	0	1	0	0	0	0	1	0	0	0	1	1	1	1	1	1	0	1	1	0	0	0	0	1	0	1	0	0	1	0
Bn-Scaffold000026-p165807	A6	2915589	A/G	1	1	1	1	1	1	1	1	1	1	0	NA	1	1	NA	0	1	1	1	1	1	1	1	1	0	0	0	0	0	1	0	0	0	1	0	1	1	1	1	0	0	1	1	1	0	1
Bn-Scaffold000029-p2159416	A6	3145981	T/C	0	0	0	0	0	0	0	0	0	0	0	NA	0	0	NA	0	0	0	0	0	0	0	1	0	0	0	0	0	0	0	0	0	1	0	0	0	0	0	0	0	0	1	0	0	1	0
BN096973-0429	A6	3252944	C/T	1	1	1	1	1	1	1	1	1	1	1	1	1	1	NA	1	1	1	1	1	1	1	1	1	1	1	1	1	1	1	1	1	1	1	1	1	1	1	1	1	1	1	1	1	1	1
Bn-Scaffold000029-p1959830	A6	3317967	C/T	1	1	1	1	1	1	1	1	1	1	1	1	1	1	NA	1	1	1	1	1	1	1	1	1	1	1	1	1	1	1	1	1	1	1	1	1	1	1	1	1	1	1	1	1	1	1
Bn-Scaffold000029-p1865853	A6	3396985	A/G	1	0	1	1	1	0	NA	1	1	NA	0	1	0	NA	NA	1	0	0	NA	0	0	1	0	NA	0	0	0	NA	NA	0	NA	0	1	0	NA	1	0	1	1	NA	0	0	NA	0	0	0
Bn-Scaffold000029-p1772640	A6	3485826	C/T	0	1	0	0	0	0	0	0	0	0	1	0	0	0	NA	0	0	0	0	0	0	0	0	0	1	1	0	0	0	1	0	0	0	1	0	0	1	0	0	0	1	0	0	0	0	0
Bn-Scaffold000029-p1587128	A6	3669451	G/A	0	0	0	0	0	0	1	0	0	1	1	NA	0	1	NA	1	1	1	1	1	1	0	0	1	1	1	1	1	1	1	0	1	1	1	1	0	1	0	0	1	0	0	1	1	0	0
Bn-Scaffold000029-p1373178	A6	3923543	G/A	0	1	0	0	1	1	1	0	0	0	1	1	0	0	NA	1	1	1	1	1	1	0	1	0	1	1	1	0	1	1	0	1	1	1	1	0	1	0	0	1	1	1	0	0	1	1
Bn-Scaffold000029-p1104057	A6	4191456	A/G	0	1	0	0	1	0	0	0	0	0	1	0	0	0	NA	0	0	0	0	0	0	0	0	0	1	0	1	0	1	0	0	0	0	0	0	0	1	0	0	0	1	0	0	0	0	0
Bn-Scaffold000029-p866963	A6	4432108	T/G	0	1	1	1	0	1	1	1	1	1	0	1	1	1	NA	1	1	1	1	1	1	1	1	1	0	1	0	0	0	1	0	1	1	1	1	0	0	1	1	1	1	1	0	0	1	1
p5_8478_snp44	A6	4447599	A/G	0	0	0	0	0	0	0	0	0	0	0	0	0	0	NA	0	0	0	0	0	0	0	0	0	0	0	0	0	0	0	0	0	0	0	0	0	0	0	0	0	0	0	0	0	0	0
Bn-Scaffold000029-p732566	A6	4581803	C/T	1	1	1	1	1	1	1	1	1	1	1	1	1	1	NA	1	0	1	1	1	1	1	1	1	1	1	1	1	1	1	1	1	1	1	1	1	1	1	1	1	1	1	1	1	0	1
UQ06A0006095	A6	4659955	C/T	1	1	1	1	1	1	1	1	1	1	1	1	1	1	NA	1	1	1	1	1	1	1	1	1	1	1	1	1	1	1	1	1	1	1	1	1	1	1	1	1	1	1	1	1	1	1
Bn-Scaffold000050-p1429277	A6	5149117	T/C	0	0	0	0	1	1	0	0	0	0	1	NA	0	0	NA	0	1	0	0	0	0	0	0	0	1	0	1	0	1	0	0	0	0	1	1	1	1	0	0	0	0	0	1	0	1	0
Bn-Scaffold000050-p1306378	A6	5250207	C/T	1	1	1	1	0	1	1	1	1	1	0	NA	1	1	NA	1	1	1	1	1	1	1	1	1	0	1	0	1	0	1	1	1	1	1	1	1	0	1	1	1	1	1	1	1	1	1
Bn-Scaffold000153-p150032	A6	5392966	A/G	1	1	1	1	1	1	1	1	1	1	1	0	1	1	NA	0	0	1	0	0	0	1	1	1	0	1	1	0	0	0	1	1	1	0	0	1	0	1	0	1	1	0	1	1	1	1
BN046689-0294	A6	5549515	A/C	0	1	0	0	1	0	0	0	0	0	0	0	1	0	NA	1	0	0	0	0	0	0	0	1	1	0	0	0	0	0	0	0	0	0	1	0	0	0	0	1	0	0	0	0	0	1
Bn-Scaffold000050-p1010859	A6	5554527	G/T	1	1	1	1	1	1	1	1	0	1	0	1	0	1	NA	1	1	1	1	1	1	1	1	1	1	0	0	1	0	1	1	1	1	0	1	1	0	1	1	1	1	1	1	1	1	1
Bn-ctg7180014751011-p6403	A6	5869150	T/C	1	0	0	0	0	0	0	0	0	0	0	NA	0	0	NA	0	0	0	0	0	0	0	0	0	0	1	0	1	0	1	1	1	1	1	0	1	0	0	0	0	1	0	0	0	0	0
Bn-Scaffold000050-p431720	A6	6088850	G/A	1	1	1	1	1	1	1	1	0	1	1	1	1	1	NA	1	1	0	0	1	1	1	1	1	0	1	1	1	1	1	1	1	1	1	1	1	1	1	1	1	1	1	1	1	0	1
Bn-Scaffold000050-p327918	A6	6170774	A/G	0	0	0	0	0	0	0	0	0	0	0	0	0	0	NA	0	0	0	0	0	0	0	0	0	1	0	0	0	0	0	0	0	0	0	0	0	0	0	0	0	0	0	0	0	0	0
Bn-Scaffold000050-p46076	A6	6522089	A/G	0	1	1	1	1	1	0	1	0	1	1	1	1	1	NA	1	1	1	1	1	1	1	1	1	0	1	1	0	1	1	1	1	1	1	0	0	1	1	1	1	1	1	1	1	0	1
Bn-Scaffold000049-p467874	A6	7237576	A/C	1	1	0	0	0	0	1	0	0	0	0	0	0	0	NA	1	0	0	0	0	0	0	0	0	0	0	0	1	0	0	0	0	0	0	1	1	0	0	0	0	0	0	0	0	0	0
Bn-Scaffold000049-p1116502	A6	7810646	C/T	1	1	1	1	1	1	1	1	0	1	1	1	1	1	NA	1	1	1	1	1	1	1	1	1	0	1	1	1	1	1	1	1	1	1	1	1	1	1	1	1	1	1	1	1	1	1
Bn-Scaffold000049-p1305325	A6	7982863	A/C	1	0	0	0	0	0	0	0	1	0	0	0	0	0	NA	0	0	0	0	0	0	0	0	0	1	0	0	1	0	0	0	0	0	0	0	1	0	0	0	0	0	0	0	0	0	0
Bn-Scaffold000049-p1490228	A6	8151653	G/A	1	1	1	1	1	1	1	1	1	1	1	1	1	1	NA	1	1	1	1	1	1	1	1	1	0	1	1	1	1	1	1	1	1	1	1	1	1	1	1	1	1	1	1	1	1	1
Bn-Scaffold000024-p240508	A6	8491255	C/T	1	0	1	1	1	1	0	1	1	1	1	1	0	1	NA	0	1	1	1	1	1	1	1	1	1	1	1	1	1	1	1	1	1	1	1	1	1	1	1	1	1	1	1	1	1	1
Bn-Scaffold000024-p531221	A6	8785501	A/C	0	0	0	0	0	0	0	0	1	NA	0	0	0	NA	NA	0	0	0	0	0	0	0	0	0	1	0	0	0	0	0	0	0	0	0	0	0	0	0	0	0	0	0	0	0	0	0
Bn-ctg7180014769193-p15996	A6	8949131	C/A	1	1	1	0	1	1	1	0	1	1	1	1	1	1	NA	1	1	0	1	1	0	1	0	1	NA	1	0	1	0	1	0	0	0	1	1	1	1	1	1	1	1	1	1	1	1	1
Bn-Scaffold000024-p725951	A6	9005748	T/C	0	0	1	1	1	1	0	1	0	1	1	1	0	1	NA	0	1	1	1	1	1	1	1	1	0	1	1	0	1	1	1	1	1	1	1	0	1	1	1	1	1	1	1	1	1	1
Bn-Scaffold000024-p967165	A6	9183821	A/C	1	0	0	0	0	0	0	0	0	0	0	0	0	0	NA	0	0	0	0	0	0	0	0	0	0	0	0	1	0	0	0	0	0	0	0	1	0	0	0	0	0	0	0	0	0	0
Bn-Scaffold000024-p1143576	A6	9345627	C/T	1	1	1	1	1	1	1	1	1	1	1	1	1	1	NA	1	1	1	1	1	1	1	1	1	1	1	1	1	1	1	1	1	1	1	1	1	1	1	1	1	1	1	1	1	1	1
Bn-Scaffold000024-p1500715	A6	9673469	G/A	1	1	0	0	0	0	1	0	1	0	0	0	1	0	NA	1	0	1	1	0	0	0	0	0	1	0	0	1	0	0	0	0	0	0	0	1	0	0	0	1	0	0	0	0	0	0
Bn-Scaffold000024-p1576942	A6	9741112	A/G	0	0	1	1	1	1	0	1	1	1	1	1	0	1	NA	0	1	0	0	1	1	1	1	1	0	1	1	0	1	1	1	1	1	1	1	0	1	1	1	0	1	1	1	1	1	1
Bn-Scaffold000142-p48967	A6	9761334	G/A	1	1	0	0	0	0	1	0	0	0	0	0	1	0	NA	1	0	1	1	0	0	0	0	0	1	0	0	1	0	0	0	0	0	0	0	1	0	NA	0	1	0	0	0	0	0	0
Bn-Scaffold000024-p1699173	A6	9857373	A/G	0	0	1	1	1	1	0	1	1	1	1	1	0	1	NA	0	1	0	0	1	1	1	1	1	0	1	1	0	1	1	1	1	1	1	1	0	1	1	1	0	1	1	1	1	1	1
Bn-Scaffold000024-p1817822	A6	9889195	G/A	1	1	0	0	0	0	1	0	0	0	0	0	1	0	NA	1	0	1	1	0	0	0	0	0	1	0	0	1	0	0	0	0	0	0	0	1	0	0	0	1	0	0	0	0	0	0
Bn-Scaffold000024-p1881867	A6	9944078	C/T	1	0	0	0	0	0	0	0	1	0	0	0	1	0	NA	0	0	1	1	0	0	0	0	0	1	0	0	1	0	0	0	0	0	0	0	1	0	0	0	1	0	0	0	0	0	0
Bn-Scaffold000098-p885641	A6	10240500	G/A	0	0	1	1	1	1	0	1	1	1	1	1	0	1	NA	0	1	0	0	1	1	1	1	1	1	1	1	0	1	1	1	1	1	1	1	0	1	1	1	1	1	1	1	1	1	1
Bn-Scaffold000024-p2279725	A6	10260489	C/T	0	0	1	1	1	1	0	1	1	1	1	1	0	1	NA	0	1	0	0	1	1	1	1	1	1	1	1	0	1	1	1	1	1	1	1	0	1	1	1	1	1	1	1	1	1	1
Bn-Scaffold000143-p47219	A6	10501434	T/C	1	1	0	0	0	0	1	0	0	0	0	0	1	0	NA	1	0	1	1	0	0	0	0	0	0	0	0	1	0	0	NA	0	0	0	0	1	0	0	0	0	0	0	0	0	0	0
BN097367-0367	A6	10561923	A/G	1	0	0	0	0	0	0	0	0	0	0	0	1	0	NA	0	0	1	1	0	0	0	0	0	0	0	0	1	0	0	NA	0	0	0	0	1	0	0	0	0	0	0	0	0	0	0
Bn-Scaffold000143-p378698	A6	10834610	C/T	1	0	0	0	0	0	0	0	1	0	0	0	1	0	NA	0	0	0	0	0	0	0	0	0	1	0	0	1	0	0	NA	0	0	0	0	1	0	0	0	1	0	0	0	0	0	0
Bn-Scaffold000028-p151936	A6	11054817	A/C	1	1	1	1	1	1	1	1	0	1	1	1	1	1	NA	1	1	1	1	1	1	1	1	1	0	1	1	1	1	1	1	1	1	1	1	1	1	1	1	0	1	1	1	1	1	1
Bn-Scaffold000028-p1843452	A6	11299834	T/G	1	0	0	0	0	0	0	0	0	0	0	0	1	0	NA	0	0	0	0	0	0	0	0	0	0	0	0	1	0	0	NA	0	0	0	0	1	0	0	0	0	0	0	0	0	0	0
Bn-Scaffold000033-p159495	A6	11576445	G/A	0	1	1	1	1	1	1	1	1	1	1	1	0	1	NA	1	1	1	1	1	1	1	1	1	1	1	1	0	1	1	NA	1	1	1	1	0	1	1	1	1	1	1	1	1	1	1
Bn-Scaffold000033-p66914	A6	11686361	T/C	1	0	0	0	0	0	0	0	0	0	0	0	1	0	NA	0	0	0	0	0	0	0	0	0	0	0	0	1	0	0	NA	0	0	0	0	1	0	0	0	0	0	0	0	0	0	0
snp_BGA_564	A6	12105933	T/G	0	0	1	1	1	1	0	1	0	1	1	1	0	1	NA	0	1	1	1	1	1	1	1	1	0	1	1	0	1	1	NA	1	1	1	1	0	1	1	1	1	1	1	1	1	1	1
Bn-Scaffold000028-p774298	A6	12410842	A/G	1	0	0	0	0	0	0	0	0	0	0	0	1	0	NA	0	0	0	0	0	0	0	0	0	0	0	0	1	0	0	NA	0	0	0	0	1	0	0	0	0	0	0	0	0	0	0
Bn-Scaffold000028-p879409	A6	12489303	G/T	0	1	1	1	1	1	1	1	1	1	1	1	0	1	NA	1	1	1	1	1	1	1	1	1	1	1	1	0	1	1	NA	1	1	1	1	0	1	1	1	1	1	1	1	1	1	1
Bn-Scaffold000028-p1077434	A6	13960208	C/T	0	1	1	1	1	1	1	1	1	1	1	1	0	1	NA	1	1	1	1	1	1	1	1	1	1	1	1	0	1	1	NA	1	1	1	1	0	1	1	1	1	1	1	1	1	1	1
Bn-Scaffold000028-p1355790	A6	14190711	C/T	1	1	0	0	0	0	1	0	1	0	0	0	1	0	NA	1	0	0	0	0	0	0	0	0	1	0	0	1	0	0	NA	0	0	0	0	1	0	0	0	0	0	0	0	0	0	0
Bn-Scaffold000028-p1532936	A6	14327719	C/T	0	1	1	1	1	1	1	1	1	1	1	1	0	1	NA	1	1	1	1	1	1	1	1	1	1	1	1	0	1	1	NA	1	1	1	1	0	1	1	1	1	1	1	1	1	1	1
Bn-Scaffold000028-p1655835	A6	14452777	C/T	0	1	1	1	1	1	1	1	1	1	1	1	0	1	NA	1	1	1	1	1	1	1	1	1	1	1	1	0	1	1	NA	1	1	1	1	0	1	1	1	1	1	1	1	1	1	1
Bn-Scaffold000028-p2133739	A6	14567640	T/C	NA	0	0	0	0	0	0	0	0	0	NA	0	0	0	NA	0	0	0	0	0	0	0	0	0	0	0	0	0	NA	0	0	0	0	0	NA	0	NA	0	0	0	0	0	0	0	0	0
Bn-Scaffold000028-p2229198	A6	14670249	T/G	1	0	0	1	0	1	0	0	0	0	0	0	1	0	NA	0	1	1	1	0	0	0	0	0	0	0	0	1	0	0	NA	0	1	0	0	1	0	0	1	0	0	0	1	0	1	1
Bn-Scaffold000009-p2465374	A6	14867067	G/A	1	1	1	1	1	1	1	1	1	1	1	1	1	1	NA	1	1	1	1	1	1	1	1	1	1	1	1	1	1	1	1	1	1	1	1	1	1	1	1	1	1	1	1	1	1	1
p6_3999_snp8	A6	15092393	A/C	0	1	0	0	0	0	1	0	1	0	0	0	0	0	NA	1	0	0	0	0	0	0	0	0	1	0	0	0	0	0	0	0	0	0	0	0	0	0	0	0	0	0	0	0	0	0
Bn-Scaffold000009-p2778864	A6	15149790	G/A	1	1	1	1	1	1	1	1	1	1	1	1	1	1	NA	1	1	1	1	1	1	1	1	1	1	1	1	1	1	1	1	1	1	1	1	1	1	1	1	1	1	1	1	1	1	1
Bn-Scaffold000009-p2826949	A6	15200276	T/G	1	0	0	0	0	0	0	0	1	0	0	0	1	0	NA	0	0	0	0	0	0	0	0	0	1	0	0	1	0	0	NA	0	0	0	0	1	0	0	0	0	0	0	0	0	0	0
Bn-Scaffold000009-p2962797	A6	15357859	G/A	1	1	1	1	1	1	1	1	0	1	1	1	1	1	NA	1	1	1	1	1	1	1	1	1	0	1	1	1	1	1	1	1	1	1	1	1	1	1	1	1	1	1	1	1	1	1
Bn-Scaffold000009-p3041033	A6	15424679	T/C	0	0	0	0	0	0	0	0	1	0	0	0	0	0	NA	0	0	0	0	0	0	0	0	0	1	0	0	0	0	0	0	0	0	0	0	0	0	0	0	0	0	0	0	0	0	0
Bn-ctg7180014735764-p2805	A6	15481676	A/G	1	NA	1	1	1	1	1	1	0	1	1	1	NA	1	NA	1	1	1	1	1	1	1	1	1	0	1	1	1	1	1	1	1	1	1	1	1	1	1	1	1	1	1	1	1	1	1
Bn-Scaffold000009-p3247595	A6	15614035	C/T	1	0	0	1	0	1	0	0	1	0	0	0	1	0	NA	0	1	0	0	0	0	0	0	0	1	0	0	1	0	0	NA	0	1	0	0	1	0	0	1	0	0	0	1	0	1	1
snp_BGA_1221	A6	15794239	C/A	0	1	1	1	1	1	1	1	1	1	1	1	0	1	NA	1	1	1	1	1	1	1	1	1	0	1	1	0	1	1	NA	1	1	1	1	0	1	1	1	1	1	1	1	1	1	1
Bn-Scaffold000150-p156650	A6	15817356	T/C	0	1	1	0	1	0	1	1	1	1	1	1	0	1	NA	1	0	1	1	1	1	1	1	1	0	1	1	0	1	1	1	1	0	1	1	0	1	1	0	1	1	1	0	1	0	0
Bn-ctg7180014755430-p919	A6	15829585	G/A	1	1	1	1	0	1	1	1	0	1	1	NA	1	1	NA	1	0	1	1	1	1	1	1	1	0	0	1	1	1	1	1	1	1	1	1	1	1	1	0	0	1	0	0	1	0	0
Bn-Scaffold000150-p339460	A6	15968447	T/C	0	1	0	0	0	0	0	0	1	0	0	0	0	0	NA	1	0	1	1	0	0	0	0	0	0	0	0	0	0	0	0	0	0	0	0	0	0	0	0	0	0	0	0	0	0	0
Bn-ctg7180014754872-p869	A6	16103397	T/C	1	1	1	1	0	1	1	1	0	0	1	NA	1	0	NA	0	0	1	1	0	0	1	0	0	0	0	1	1	1	1	1	0	1	1	1	1	1	1	0	1	1	0	0	0	0	0
Bn-Scaffold000044-p111656	A6	16131077	T/G	0	0	0	0	0	0	0	0	0	0	0	0	0	0	NA	0	0	0	0	0	0	0	0	0	0	0	0	0	0	0	0	0	0	0	0	0	0	0	0	0	0	0	0	0	0	0
Bn-Scaffold000044-p510935	A6	16454809	T/G	0	1	0	0	0	0	NA	0	0	0	0	0	0	0	NA	1	0	0	0	0	0	0	0	0	0	0	0	0	0	0	0	0	0	0	0	0	0	0	0	0	0	0	0	0	0	0
Bn-Scaffold000044-p608692	A6	16529959	C/T	0	0	0	0	0	0	0	0	1	0	0	0	0	0	NA	0	0	1	1	0	0	0	0	0	1	0	0	0	0	0	0	0	0	0	0	0	1	0	0	0	0	0	0	0	0	0
Bn-Scaffold000044-p677237	A6	16614759	A/C	1	1	1	1	1	1	1	0	0	0	1	NA	1	0	NA	1	1	1	1	0	0	1	0	0	0	0	1	1	1	1	0	1	1	1	1	1	0	0	1	1	1	1	1	1	0	NA
Bn-Scaffold000044-p810737	A6	16749821	C/T	1	0	1	1	1	1	NA	1	1	1	1	1	1	1	NA	0	1	0	0	1	1	1	1	1	1	1	1	1	1	1	1	1	0	1	1	1	1	1	1	1	1	1	1	1	1	1
Bn-Scaffold000044-p894705	A6	16828611	G/T	0	1	1	1	1	1	1	0	0	0	1	NA	0	0	NA	1	1	1	1	0	0	1	0	0	1	0	1	0	1	1	0	1	1	1	1	0	0	0	1	1	1	1	1	1	0	1
Bn-Scaffold000044-p1024488	A6	17000344	C/T	0	1	1	1	1	1	1	1	1	1	1	1	1	1	NA	1	1	1	1	1	1	1	1	1	1	1	1	0	1	1	1	1	1	1	1	0	1	1	1	1	1	1	1	1	1	1
Bn-Scaffold000044-p1195487	A6	17161384	G/A	1	1	1	1	1	1	1	1	1	1	1	1	1	1	NA	1	1	1	1	1	1	1	1	1	0	1	1	1	1	1	1	1	1	1	1	1	0	1	1	1	1	1	1	1	1	1
Bn-Scaffold000044-p1293254	A6	17269286	T/C	0	0	0	0	0	0	0	0	0	0	0	0	0	0	NA	0	0	0	0	0	0	0	0	0	0	0	0	0	0	0	0	0	0	0	0	0	1	0	0	0	0	0	0	0	0	0
Bn-Scaffold000044-p1675198	A6	17628693	G/T	1	1	1	1	1	1	1	1	0	1	1	1	1	1	NA	1	1	0	0	1	1	1	0	0	0	1	1	1	1	0	1	1	1	1	1	1	1	1	1	1	1	1	1	1	1	1
Bn-ctg7180014734632-p11285	A6	17638553	G/A	1	1	1	0	1	1	1	1	0	1	1	NA	1	1	NA	1	0	1	1	1	1	1	0	0	0	0	1	1	1	0	1	0	1	0	1	1	1	1	0	1	1	0	0	0	0	0
Bn-Scaffold000044-p1780570	A6	17769367	C/T	1	1	1	1	1	1	1	1	0	1	1	1	1	1	NA	1	1	1	1	1	1	1	0	1	0	1	1	1	1	1	1	1	1	1	1	1	1	1	1	1	1	1	1	1	1	1
Bn-ctg7180014756960-p1404	A6	18059898	G/T	1	1	0	1	0	1	1	1	0	0	1	NA	0	0	NA	1	1	1	1	1	1	0	1	1	1	1	1	0	1	0	1	1	1	1	1	1	1	0	1	1	1	1	1	0	1	1
Bn-ctg7180014760121-p37899	A6	18128799	T/C	1	NA	0	1	1	0	1	1	1	1	1	0	1	1	NA	0	1	0	0	0	0	1	0	0	0	0	0	0	1	1	0	0	1	1	0	0	0	1	0	1	0	0	1	NA	1	1
Bn-ctg7180014760116-p5670	A6	18191269	A/G	0	0	0	0	0	0	0	0	0	0	0	0	0	0	NA	0	0	0	0	0	0	0	0	0	0	0	0	0	0	0	0	0	0	0	0	0	0	0	0	0	0	0	0	0	0	0
Bn-Scaffold000009-p459149	A6	18232460	C/A	1	1	1	1	1	1	1	1	1	1	1	1	1	1	NA	1	1	1	1	1	1	1	1	1	1	1	1	1	1	1	1	1	1	1	1	1	1	1	1	1	1	1	1	1	1	1
Bn-Scaffold000009-p548343	A6	18333104	A/G	0	0	0	0	0	0	0	0	0	0	0	0	0	0	NA	0	0	0	0	0	0	0	0	0	0	0	0	0	0	0	0	0	0	0	0	0	0	0	0	0	0	0	0	0	0	0
Bn-ctg7180014425980-p3813	A6	18343579	A/G	0	NA	0	1	0	0	1	1	0	0	0	0	0	0	NA	0	1	1	0	0	0	0	0	0	1	0	0	0	0	0	0	0	1	1	0	0	0	0	0	0	0	0	1	0	1	1
Bn-Scaffold000009-p634915	A6	18423233	A/G	1	1	1	1	0	1	1	1	0	1	0	NA	1	1	NA	0	1	0	0	0	0	0	0	0	0	1	0	1	0	0	1	0	1	0	1	1	0	1	1	0	0	0	0	1	1	1
Bn-Scaffold000009-p737447	A6	18516367	A/G	0	0	0	0	0	0	0	0	1	0	0	0	0	0	NA	0	0	0	0	0	0	0	0	0	0	0	0	0	0	0	0	0	0	0	0	0	0	0	0	0	0	0	0	0	0	0
Bn-Scaffold000009-p853773	A6	18627973	T/C	0	0	0	0	0	0	0	0	1	0	0	0	0	0	NA	0	0	0	0	0	0	0	0	0	0	0	0	0	0	0	0	0	0	0	0	0	0	0	0	0	0	0	0	0	0	0
Bn-Scaffold000009-p936681	A6	18697269	T/C	0	0	0	0	1	0	0	0	0	0	0	NA	0	0	NA	0	0	1	1	0	0	1	0	1	0	0	1	0	1	1	0	1	0	1	0	0	0	0	0	1	1	1	1	0	0	0
Bn-Scaffold000009-p1073539	A6	18837955	T/C	0	0	0	0	1	0	0	0	0	0	0	0	0	0	NA	0	0	1	1	0	0	1	0	1	0	0	1	0	1	1	0	1	0	1	0	0	0	0	0	1	1	1	1	0	0	0
Bn-Scaffold000009-p1111712	A6	18877680	A/G	0	0	0	0	0	0	0	0	0	0	0	0	0	0	NA	0	0	0	0	0	0	0	0	0	0	0	0	0	0	0	0	0	0	0	0	0	0	0	0	0	0	0	0	0	0	0
Bn-Scaffold000009-p1407611	A6	19214834	A/G	0	0	1	1	0	0	0	1	1	1	0	0	1	1	NA	0	0	0	0	0	0	0	0	0	0	1	0	0	0	0	1	0	0	0	0	0	0	1	0	0	0	0	0	1	1	0
Bn-Scaffold000009-p1516114	A6	19301941	T/C	0	1	0	0	1	0	1	0	0	0	1	1	0	0	NA	1	0	1	1	1	1	1	1	1	0	0	1	0	1	1	0	1	1	1	1	0	1	0	0	1	1	1	0	0	0	0
Bn-Scaffold000009-p1800469	A6	19571542	G/A	1	1	0	0	1	1	1	1	0	0	1	1	0	0	NA	1	1	1	1	1	1	1	1	1	0	1	1	1	1	1	0	1	1	1	1	1	1	0	1	1	1	1	1	0	0	1
Bn-ctg7180014751089-p611	A6	19935628	A/G	1	0	0	1	1	1	1	1	0	1	1	NA	0	1	NA	0	0	1	0	0	0	1	0	0	0	0	0	0	1	1	1	0	1	1	0	1	NA	1	1	1	1	0	1	1	1	1
Bn-ctg7180014764598-p5055	A6	19991548	C/T	0	1	1	0	0	0	0	0	1	0	0	NA	1	0	NA	1	1	0	1	1	1	0	1	1	1	1	1	1	0	1	0	1	0	0	1	0	NA	0	0	0	0	1	0	0	0	0
Bn-Scaffold000009-p2285358	A6	20019712	A/G	1	1	1	1	0	1	0	0	0	1	0	0	1	1	NA	0	1	0	1	1	1	0	0	0	0	1	0	1	0	0	1	1	1	0	1	1	0	1	1	0	0	1	1	1	0	1
Bn-Scaffold000009-p2372696	A6	20086580	C/T	1	1	1	0	0	0	0	0	1	1	0	NA	1	1	NA	1	0	0	0	1	1	0	1	0	1	1	0	0	0	0	1	0	1	0	1	0	0	1	0	0	0	0	0	1	0	0
Bn-ctg7180014722347-p14549	A6	20104707	T/G	0	0	0	1	0	1	1	0	0	0	0	NA	0	0	NA	1	1	1	1	0	0	0	1	1	0	0	0	1	0	0	0	1	0	0	0	1	0	0	1	0	0	1	1	0	1	1
snp_BGA_1423	A6	20139466	T/C	1	1	1	0	0	0	0	0	1	0	0	NA	1	0	NA	1	1	0	1	1	1	0	1	1	0	1	1	1	0	0	0	1	0	0	1	0	NA	0	0	0	0	1	0	0	0	0
Bn-Scaffold000129-p127766	A6	20258330	C/T	1	1	1	1	0	1	1	0	1	1	0	NA	1	1	NA	1	1	1	1	1	1	0	1	1	1	1	0	1	0	0	1	1	1	1	1	1	1	1	1	0	0	1	1	1	1	1
Bn-Scaffold000007-p2736092	A6	20280082	A/G	0	0	0	0	0	0	0	0	1	0	0	0	0	0	NA	0	0	0	0	0	0	0	0	0	1	1	0	0	0	0	0	0	0	0	0	0	0	0	0	0	0	0	0	0	0	0
Bn-Scaffold000129-p306260	A6	20407635	C/A	1	1	0	0	0	0	0	0	0	0	0	0	1	0	NA	0	0	1	0	1	1	0	0	1	1	0	0	0	0	0	0	0	1	0	1	1	1	0	0	0	0	0	0	0	0	0
snp_BGA_1516	A6	20408209	C/T	0	1	1	1	1	1	1	1	1	1	1	1	1	1	NA	1	1	1	1	0	0	1	1	1	0	1	1	1	1	1	1	1	1	1	1	0	0	1	1	1	1	1	1	1	1	1
Bn-ctg7180014738239-p6981	A6	20508423	C/T	1	1	1	1	1	1	1	1	1	1	1	1	1	1	NA	1	1	1	1	1	1	1	1	1	1	1	1	1	1	1	1	1	1	1	1	1	1	1	1	1	1	1	1	1	1	1
Bn-Scaffold000129-p413357	A6	20527446	C/T	1	1	1	1	1	1	1	1	1	1	1	1	1	1	NA	1	1	1	1	1	1	1	1	1	1	0	1	1	1	1	1	1	1	1	1	1	1	1	1	1	1	1	1	1	1	1
Bn-ctg7180014738236-p3654	A6	20529184	T/C	0	0	0	1	1	1	1	1	0	1	1	NA	0	1	NA	0	1	1	0	0	0	1	0	0	0	0	0	0	0	1	0	0	1	1	0	1	1	1	1	1	1	0	1	1	1	1
Bn-ctg7180014738236-p2679	A6	20530225	T/G	0	0	0	1	1	1	1	1	0	1	1	NA	0	1	NA	0	1	1	0	0	0	1	0	1	0	0	0	0	0	1	0	0	1	1	0	1	1	1	1	1	1	0	1	1	1	1
Bn-Scaffold000047-p1575747	A6	20827174	T/C	1	0	0	0	0	0	0	0	0	0	1	0	0	0	NA	0	0	0	0	1	1	0	0	0	1	0	0	0	1	0	0	0	0	0	0	1	1	0	0	0	0	0	0	0	0	0
Bn-ctg7180014733148-p4064	A6	20852872	A/G	0	1	1	0	0	0	0	0	1	0	0	NA	1	0	NA	1	0	0	1	1	1	0	1	1	0	1	1	1	0	0	1	0	0	0	1	0	0	0	0	0	0	1	0	0	0	0
Bn-Scaffold000047-p1379039	A6	21037874	G/A	0	0	1	1	0	1	1	0	0	0	0	NA	1	0	NA	0	1	1	1	0	0	0	0	1	1	0	0	1	0	0	1	1	0	0	0	0	0	1	1	0	0	1	1	1	1	1
Bn-Scaffold000047-p1328108	A6	21090648	G/A	1	0	0	0	1	0	0	0	0	0	1	0	0	0	NA	0	0	0	0	1	1	0	0	1	1	1	0	0	1	1	0	0	0	1	0	1	1	0	0	1	1	0	0	0	0	0
Bn-Scaffold000047-p1222417	A6	21196493	A/C	0	0	0	0	0	0	0	0	0	1	0	0	0	1	NA	0	0	0	0	0	0	0	1	1	0	1	0	0	0	0	0	0	0	1	0	0	0	0	0	0	0	0	0	0	0	0
Bn-Scaffold000048-p977752	A6	21251239	A/G	0	0	0	NA	0	0	0	0	0	0	0	0	0	0	NA	0	0	0	0	0	0	0	1	0	0	0	0	0	0	0	0	0	0	0	0	0	1	0	0	0	0	0	0	0	0	0
Bn-Scaffold000047-p1114729	A6	21301849	T/C	1	0	1	1	0	1	1	0	0	1	0	1	1	1	NA	1	1	0	1	1	1	0	1	0	0	1	0	1	0	NA	1	1	0	1	0	1	1	1	1	0	0	1	1	1	1	1
BN048803-0396	A6	21318953	C/T	0	0	0	0	0	0	0	0	0	1	0	NA	0	1	NA	1	0	0	0	0	0	0	1	1	1	1	0	0	0	0	0	0	0	1	0	0	0	0	0	0	0	0	0	0	0	0
Bn-Scaffold000047-p827044	A6	21598316	C/T	1	0	0	1	1	1	1	0	1	1	1	NA	0	1	NA	1	1	0	1	1	1	1	1	0	1	1	1	0	1	1	0	0	0	1	1	1	NA	0	1	1	1	1	1	0	0	1
Bn-Scaffold000047-p698223	A6	21712303	T/C	0	0	1	0	0	1	0	0	0	0	0	1	1	0	NA	1	0	1	0	0	0	0	0	1	1	0	0	0	0	0	1	1	0	0	0	0	NA	1	0	0	0	0	0	1	1	0
Bn-Scaffold000047-p548220	A6	21858303	T/C	0	0	1	0	1	1	0	0	1	1	1	1	1	1	NA	1	0	1	1	1	1	1	0	1	0	1	1	0	1	NA	1	1	0	1	1	0	NA	1	0	1	1	0	0	1	0	0
Bn-ctg7180014756897-p2261	A6	22024283	G/A	1	1	1	1	1	1	1	1	1	1	1	1	1	1	NA	1	1	1	1	1	1	1	1	1	0	1	1	1	1	1	1	1	1	1	1	1	1	1	1	1	1	1	1	1	1	1
Bn-Scaffold000046-p181224	A6	22534779	A/G	1	1	0	1	0	1	1	1	1	1	1	NA	0	1	NA	1	1	0	1	1	1	1	1	1	1	1	1	1	1	NA	0	0	0	1	1	1	0	0	1	1	1	1	1	0	1	1
Bn-Scaffold000046-p355986	A6	22731722	A/G	1	1	1	0	1	1	0	0	1	1	0	1	1	1	NA	1	0	1	1	0	0	1	0	1	0	1	1	1	0	NA	1	1	1	0	1	1	1	1	0	0	0	1	0	1	0	0
Bn-Scaffold000046-p1125496	A6	23452633	A/G	0	0	0	0	0	1	0	0	1	1	0	0	0	1	NA	1	0	0	1	1	1	1	1	1	1	0	1	0	1	0	0	0	0	0	1	0	1	0	0	0	0	0	0	0	0	0
Bn-Scaffold000046-p1342392	A6	23628623	G/T	1	1	1	1	1	1	1	1	1	1	1	NA	1	1	NA	0	1	1	0	0	0	1	0	0	0	1	1	0	0	1	1	1	1	1	1	0	0	1	1	1	1	0	1	1	1	1
Bn-Scaffold000046-p1448104	A6	23739423	T/C	1	1	1	0	1	0	0	1	0	0	0	NA	1	0	NA	0	0	1	1	0	0	0	0	0	0	1	0	0	1	1	1	1	0	1	0	0	1	1	0	1	1	0	0	1	0	0
Bn-Scaffold000089-p438126	A6	24166016	C/A	1	1	1	1	1	1	1	1	1	1	1	1	1	1	NA	1	1	1	1	1	1	1	1	1	1	1	1	1	1	1	1	1	1	1	1	1	1	1	1	1	1	1	1	1	1	1
Bn-Scaffold000089-p159795	A6	24334541	T/C	0	0	0	0	0	0	0	0	0	0	0	0	0	0	NA	0	0	0	0	0	0	0	0	0	1	0	0	0	0	0	0	0	0	0	0	0	0	0	0	0	0	0	0	0	0	0
Bn-Scaffold000117-p209848	A7	46851	C/T	1	1	1	1	1	1	1	1	1	1	1	1	1	1	NA	1	1	1	1	1	1	1	1	1	1	0	1	0	1	0	0	0	1	0	1	1	1	1	1	1	1	1	1	1	1	1
UQ07A0008020	A7	82509	T/G	1	1	1	1	1	1	1	1	1	1	1	0	1	1	NA	0	0	1	0	0	0	1	1	1	0	1	1	0	0	0	1	1	1	0	0	1	0	1	1	1	1	0	1	1	1	1
Bn-Scaffold000117-p319992	A7	175504	C/T	1	1	1	1	1	1	1	1	1	1	1	1	1	1	NA	1	1	1	1	1	1	1	1	1	1	0	1	0	1	0	0	0	1	0	1	1	1	1	0	1	1	1	1	1	1	1
Bn-Scaffold000002-p970153	A7	223993	A/G	0	0	1	0	1	0	0	1	1	1	0	0	1	1	NA	0	0	1	0	0	0	1	1	0	0	0	1	0	0	0	0	0	0	0	1	1	0	0	0	0	0	0	0	1	0	0
UQ07A0000941	A7	268384	C/T	0	1	1	1	0	1	1	0	0	1	1	NA	0	1	NA	1	1	1	1	1	1	1	1	1	0	0	1	1	1	1	1	1	1	1	0	0	1	0	1	1	1	1	1	1	1	1
Bn-Scaffold000018-p869005	A7	278027	A/G	0	1	1	1	1	1	1	1	0	1	1	1	1	1	NA	1	1	1	1	1	1	0	0	1	0	1	0	1	1	0	0	1	1	0	0	1	0	1	0	1	1	0	0	1	1	1
Bn-Scaffold000117-p418492	A7	280107	T/C	1	0	0	0	1	0	0	1	1	0	0	NA	1	0	NA	0	0	0	0	0	0	0	0	0	1	1	0	0	0	0	0	0	0	0	1	1	0	1	0	0	0	0	0	0	0	0
Bn-Scaffold000018-p791182	A7	327145	T/G	0	0	1	0	1	0	0	0	0	1	0	0	1	1	NA	0	0	1	0	0	0	0	0	0	0	0	0	1	0	0	0	0	0	0	0	1	0	1	0	0	0	0	0	1	0	0
Bn-Scaffold000117-p488342	A7	342978	G/A	1	1	1	1	1	1	1	1	1	1	1	NA	1	1	NA	1	1	1	1	1	1	1	1	1	0	1	1	1	1	1	1	1	1	1	0	1	1	1	1	1	1	1	1	1	1	1
Bn-Scaffold000002-p360661	A7	418809	G/T	1	0	0	0	0	0	0	0	1	0	0	NA	0	0	NA	0	0	0	0	0	0	1	1	0	1	1	1	0	0	1	1	0	0	1	1	0	1	0	1	0	0	1	1	0	0	0
UQ07A0006136	A7	427173	T/C	0	0	1	1	1	1	1	1	1	0	1	NA	1	0	NA	1	1	0	1	1	1	0	0	1	0	0	0	1	1	1	0	1	1	1	1	1	0	1	0	1	1	1	1	1	1	1
Bn-Scaffold000012-p4178044	A7	618831	T/C	0	0	1	0	1	0	0	0	0	0	0	1	1	0	NA	0	0	0	0	0	0	0	0	0	0	0	0	1	0	1	0	1	0	1	NA	0	0	1	1	0	0	0	1	1	0	0
Bn-Scaffold000012-p4358142	A7	711791	G/A	1	1	0	1	1	1	1	1	1	1	1	0	1	1	NA	1	1	1	1	1	1	1	1	1	NA	1	1	1	1	0	1	0	1	0	NA	1	1	1	1	1	1	1	0	0	1	1
Bn-Scaffold000010-p4193673	A7	741741	G/A	1	1	0	1	1	0	0	1	0	1	1	1	0	0	NA	1	1	1	1	1	1	0	1	0	1	1	0	1	1	1	1	1	0	1	0	0	NA	0	1	1	1	1	0	0	1	1
Bn-Scaffold000153-p150032	A7	895119	A/G	1	1	1	1	1	1	1	1	1	1	1	0	1	1	NA	0	0	1	0	0	0	1	1	1	0	1	1	0	0	0	1	1	1	0	0	1	0	1	0	1	1	0	1	1	1	1
UQ07A0010463	A7	917563	C/T	1	1	1	1	1	1	1	1	1	1	1	1	1	1	NA	1	1	1	1	1	1	1	1	1	0	1	1	1	1	1	1	1	1	1	0	1	1	1	1	1	1	1	1	1	1	1
UQ07A0008127	A7	1156604	C/T	1	0	0	0	1	0	0	1	1	0	0	1	1	0	NA	1	1	0	1	1	1	0	0	0	1	1	0	1	1	1	0	0	0	1	1	1	1	1	1	0	0	1	0	0	0	0
UQ02A0002253	A7	1194011	T/C	0	0	0	0	0	0	0	0	1	0	0	0	0	0	NA	0	0	0	0	0	0	1	0	0	NA	0	1	0	0	0	0	0	0	0	0	0	0	0	0	0	0	0	0	0	0	0
UQ07A0007516	A7	1233319	A/C	0	0	0	0	0	0	0	0	0	0	0	NA	0	0	NA	0	0	0	0	0	0	0	0	0	1	0	0	0	0	0	0	0	0	0	1	0	0	0	0	0	0	0	0	0	0	0
Bn-ctg7180014729781-p2639	A7	1284400	T/C	1	0	0	0	0	0	0	1	1	0	1	0	0	0	NA	0	0	1	0	1	1	0	0	0	0	1	1	0	1	0	1	1	1	0	1	0	0	0	0	1	0	1	0	0	0	0
Bn-ctg7180014729781-p2939	A7	1284703	C/T	0	1	1	1	1	1	1	0	0	1	0	1	1	1	NA	1	1	0	1	0	0	1	1	1	1	0	0	1	0	1	0	0	0	1	0	1	1	1	1	0	1	0	1	1	1	1
Bn-ctg7180014717846-p1219	A7	1301178	C/T	0	1	1	1	1	1	1	0	0	1	0	1	1	1	NA	1	1	0	1	0	0	1	1	1	1	0	0	1	0	1	0	0	NA	1	0	1	1	1	1	0	1	0	1	1	1	1
Bn-ctg7180014762652-p5504	A7	1328430	T/C	1	0	0	0	0	0	0	1	1	0	1	0	0	0	NA	0	0	1	0	1	1	0	0	0	0	1	1	0	1	0	1	1	1	0	1	0	0	0	0	1	0	1	0	0	0	0
Bn-Scaffold000003-p458005	A7	1339901	C/T	1	1	1	0	1	0	0	0	1	0	0	0	1	0	NA	1	1	1	1	1	1	1	0	0	1	1	1	0	1	0	0	0	0	0	0	1	1	0	1	0	0	0	0	NA	0	0
Bn-ctg7180014735817-p3142	A7	1344493	T/G	0	0	0	1	0	1	1	0	0	1	0	1	0	1	NA	0	0	0	0	0	0	0	1	1	0	0	0	1	0	1	0	0	0	1	0	0	0	1	0	0	1	0	1	0	1	1
Bn-Scaffold000059-p1343317	A7	1462143	G/A	0	1	1	1	0	1	1	0	0	1	1	1	0	1	NA	1	1	1	1	1	1	0	0	1	1	0	0	1	1	1	1	1	1	1	1	0	1	0	1	1	1	1	1	1	1	1
Bn-Scaffold000171-p236940	A7	1636681	G/A	0	1	1	1	0	1	1	0	1	1	1	1	0	1	NA	1	1	1	1	1	1	1	1	1	1	1	1	1	1	1	1	1	1	1	1	0	1	1	1	1	1	1	1	1	1	1
Bn-ctg7180014746984-p473	A7	1748338	G/T	0	0	0	0	1	0	NA	0	0	0	0	NA	1	0	NA	0	0	0	0	0	0	0	0	0	1	1	0	1	0	1	0	1	0	1	0	0	1	0	0	1	0	0	0	0	0	0
Bn-Scaffold000181-p140880	A7	1791025	G/A	0	0	1	0	0	0	0	0	1	1	0	1	0	1	NA	1	1	1	1	1	1	0	0	0	1	1	0	1	1	1	1	1	0	1	1	0	1	1	1	0	0	1	1	1	0	0
Bn-Scaffold000003-p5180446	A7	1824475	T/G	0	1	0	1	0	1	1	1	1	0	0	0	0	0	NA	0	0	0	1	0	0	0	1	0	0	0	0	0	0	1	0	1	1	0	1	1	NA	1	1	1	1	1	0	1	1	0
Bn-Scaffold000019-p2888392	A7	1879760	T/C	0	0	0	0	0	0	0	0	0	0	0	0	0	0	NA	0	0	0	0	0	0	0	0	0	1	0	0	0	0	0	0	0	0	0	0	0	0	0	0	0	0	0	0	0	0	0
Bn-Scaffold000181-p44893	A7	1897406	G/A	0	1	0	1	0	1	1	0	0	0	1	NA	0	0	NA	0	0	0	0	0	0	0	0	1	0	1	0	0	0	0	0	0	1	0	1	0	0	0	0	1	1	0	0	0	1	1
Bn-ctg7180014749687-p1297	A7	1905234	T/C	NA	NA	1	1	1	1	1	1	1	1	1	1	1	1	NA	1	1	1	NA	1	1	1	1	1	0	1	1	NA	1	1	1	1	1	1	1	1	1	1	1	1	1	1	1	1	1	1
Bn-Scaffold000019-p1694363	A7	1969329	G/A	1	1	0	0	0	1	1	0	0	0	0	NA	0	0	NA	0	0	1	1	0	0	0	0	1	1	0	0	1	0	0	0	0	0	0	0	1	0	1	1	0	0	0	1	1	1	0
Bn-ctg7180014753577-p9309	A7	1971131	G/T	0	1	0	0	1	1	1	0	1	0	1	NA	0	0	NA	0	0	1	0	0	1	1	0	1	1	1	1	0	1	1	0	1	1	1	1	1	1	1	0	1	1	0	0	1	0	1
BSNP3905	A7	2223980	T/C	0	0	0	0	0	0	0	0	0	0	0	0	0	0	NA	0	0	0	1	0	0	0	0	0	0	0	0	0	0	0	0	0	0	0	0	0	1	0	0	1	0	0	0	0	0	0
Bn-Scaffold000002-p910258	A7	2246279	C/T	1	1	0	1	0	1	1	0	1	0	1	1	0	0	NA	1	1	0	1	1	1	1	1	1	1	1	1	1	1	1	1	1	1	1	1	0	1	1	1	1	1	1	1	0	1	1
Bn-Scaffold000002-p1257849	A7	2633634	G/A	1	0	1	0	1	0	0	1	0	1	0	NA	1	1	NA	0	0	1	0	0	0	1	1	0	0	1	1	0	0	0	0	0	0	0	1	1	0	0	0	0	0	0	0	1	0	0
Bn-Scaffold000002-p165865	A7	3191963	T/C	1	0	0	0	0	0	0	0	1	0	0	0	0	0	NA	0	0	0	0	0	0	1	1	0	1	0	1	0	0	1	1	0	0	1	1	0	1	0	1	0	0	1	1	0	0	0
Bn-Scaffold000116-p580498	A7	3510165	A/G	0	0	0	0	0	0	0	0	0	0	0	0	0	0	NA	0	0	0	0	0	0	0	0	0	0	0	0	0	0	0	0	0	0	0	0	0	0	0	0	0	0	0	0	0	0	0
Bn-Scaffold000116-p135577	A7	3652544	G/A	1	1	0	1	0	1	1	1	0	0	1	1	0	0	NA	1	NA	0	1	NA	NA	1	1	1	1	1	1	0	1	1	1	NA	1	1	1	0	1	0	1	1	1	1	1	0	1	1
Bn-Scaffold000116-p386874	A7	3972362	T/C	0	1	0	1	0	1	1	1	0	0	1	NA	0	0	NA	1	1	0	1	1	1	0	0	1	0	0	0	0	1	0	0	1	1	0	0	0	0	0	0	1	1	0	0	0	1	1
Bn-ctg7180014716948-p533	A7	4022023	A/C	0	1	0	0	0	0	0	0	0	0	0	0	0	0	NA	0	0	0	0	0	0	0	0	0	1	0	0	0	0	0	0	0	0	0	0	0	0	0	0	0	0	0	0	0	0	0
Bn-Scaffold000018-p690062	A7	4159763	T/C	0	0	0	0	0	0	0	0	0	0	0	NA	0	0	NA	0	0	0	0	0	0	0	0	0	0	1	0	0	0	0	0	0	0	0	0	0	0	0	0	0	0	0	0	0	0	0
Bn-ctg7180014766740-p14424	A7	4248196	G/A	1	1	1	1	1	1	1	1	1	1	1	1	1	1	NA	1	1	1	1	1	1	1	1	1	1	1	1	1	1	1	1	1	1	1	1	1	1	1	1	1	1	1	1	1	1	1
Bn-Scaffold000018-p437450	A7	4429995	A/C	0	1	0	1	0	1	1	1	0	0	1	NA	0	0	NA	1	1	0	1	1	1	0	0	1	0	0	0	0	1	0	0	1	1	0	0	0	0	0	0	1	1	0	0	0	1	1
Bn-Scaffold000017-p2975127	A7	4710407	C/A	0	1	1	1	1	1	1	1	1	1	1	1	1	1	NA	1	1	1	1	1	1	0	0	1	0	1	0	1	1	0	0	1	1	0	0	1	0	1	0	1	1	0	0	1	1	1
Bn-Scaffold000017-p2826265	A7	4886957	C/T	1	1	0	NA	0	1	NA	1	0	0	1	1	0	0	NA	1	1	0	1	1	1	1	1	1	1	1	1	0	1	1	1	1	1	1	1	0	1	0	1	1	1	1	NA	0	NA	1
Bn-Scaffold000017-p2765028	A7	4926666	T/G	0	0	1	0	1	0	0	0	1	1	0	0	1	1	NA	0	0	1	0	0	0	0	0	0	0	0	0	1	0	0	0	0	0	0	0	1	0	1	0	0	0	0	0	1	0	0
UQ07A0002941	A7	5035230	G/A	1	1	0	1	0	1	1	1	0	0	1	1	0	0	NA	1	1	0	1	1	1	1	1	1	1	1	1	0	1	1	1	1	1	1	1	0	1	0	1	1	1	1	1	0	1	1
Bn-Scaffold000017-p2675605	A7	5043884	A/G	0	1	0	1	0	1	1	1	0	0	1	NA	0	0	NA	1	1	0	1	1	1	0	0	1	0	0	0	0	1	0	0	1	1	0	0	0	0	0	0	1	1	0	0	0	1	1
Bn-Scaffold000017-p2478974	A7	5246894	G/T	1	1	1	1	1	1	1	1	1	1	1	1	1	1	NA	1	1	1	1	1	1	1	1	1	1	1	1	1	1	1	1	1	1	1	1	1	1	1	1	1	1	1	1	1	1	1
Bn-Scaffold000017-p2391073	A7	5341362	T/C	0	1	0	1	0	1	1	1	0	0	1	NA	0	0	NA	1	1	0	1	1	1	0	0	1	0	0	0	0	1	0	0	1	1	0	0	0	0	0	0	1	1	0	0	0	1	1
Bn-Scaffold000017-p2293203	A7	5469627	C/A	1	1	1	1	1	1	1	1	1	1	1	1	1	1	NA	1	1	1	1	1	1	1	1	1	1	1	1	1	1	1	1	1	1	1	1	1	1	1	1	1	1	1	1	1	1	1
Bn-Scaffold000017-p2197502	A7	5555441	A/G	0	0	0	0	1	0	0	0	1	0	0	0	1	0	NA	0	0	0	0	0	0	0	0	0	0	0	0	1	0	0	0	0	0	0	0	1	0	1	0	0	0	0	0	0	0	0
UQ07A0003716	A7	5586308	C/T	1	0	1	0	1	0	0	0	1	1	0	NA	1	1	NA	0	0	1	0	0	0	1	1	0	1	1	1	1	0	1	1	0	0	1	0	1	1	1	1	0	0	1	1	1	0	0
p7_6108_snp8	A7	5634898	T/C	0	0	0	0	1	0	0	0	1	0	0	0	1	0	NA	0	0	0	0	0	0	0	0	0	1	0	0	1	0	0	0	0	0	0	0	1	0	1	0	0	0	0	0	0	0	0
Bn-Scaffold000017-p2107184	A7	5635674	C/T	1	0	1	0	1	0	0	0	1	1	0	NA	1	1	NA	0	0	1	0	0	0	1	1	0	1	1	1	1	0	1	1	0	0	1	0	1	1	1	1	0	0	1	1	1	0	0
Bn-Scaffold000017-p2017197	A7	5709631	C/T	1	1	1	1	0	1	1	1	0	1	1	1	0	1	NA	1	1	1	1	1	1	1	1	1	0	1	1	0	1	1	1	1	1	1	1	0	1	0	1	1	1	1	1	1	1	1
Bn-Scaffold000017-p1913681	A7	5805550	G/T	1	1	1	1	0	1	1	1	0	1	1	1	0	1	NA	1	1	1	1	1	1	1	1	1	0	1	1	0	1	1	1	1	1	1	1	0	1	0	1	1	1	1	1	1	1	1
Bn-Scaffold000017-p1813809	A7	5881337	G/A	1	0	1	0	1	0	0	0	1	1	0	NA	1	1	NA	0	0	1	0	0	0	1	1	0	1	1	1	1	0	1	1	0	0	1	0	1	1	1	1	0	0	0	1	1	0	0
snp_BGA_2015	A7	6134787	G/A	1	1	1	1	0	1	1	1	0	1	1	NA	0	1	NA	1	1	1	1	1	1	1	1	1	0	0	1	0	1	1	1	1	1	1	1	0	1	0	1	1	1	1	1	1	1	1
Bn-Scaffold000017-p1457090	A7	6257634	T/C	1	0	0	0	1	0	0	0	1	1	0	NA	1	1	NA	0	0	1	0	0	0	1	1	0	1	1	1	1	0	1	1	0	0	1	1	1	1	1	1	0	0	0	0	0	0	0
Bn-Scaffold000017-p1234876	A7	6475902	T/G	0	0	0	0	1	0	0	0	1	0	0	0	1	0	NA	0	0	0	0	0	0	0	0	0	1	1	0	1	0	0	0	0	0	0	0	1	0	1	0	0	0	0	0	0	0	0
UQ07A0005165	A7	6497593	T/C	0	0	0	0	NA	0	0	0	NA	0	0	0	NA	0	NA	0	0	0	0	0	0	0	0	0	NA	NA	0	NA	0	0	0	0	0	0	1	NA	0	NA	0	0	0	0	0	0	0	0
UQ07A0005177	A7	6502457	C/T	1	1	1	1	NA	1	1	1	NA	1	1	1	NA	1	NA	1	1	1	1	1	1	1	1	1	NA	NA	1	NA	1	1	1	1	1	1	0	NA	1	NA	1	1	1	1	1	1	1	1
Bn-Scaffold000017-p1053647	A7	6617314	C/T	1	1	1	1	0	1	1	1	0	1	1	1	0	1	NA	1	1	1	1	1	1	1	1	1	0	1	1	0	1	1	1	1	1	1	1	0	1	0	1	1	1	0	1	1	1	1
Bn-Scaffold000017-p952240	A7	6702169	A/G	0	0	0	0	1	0	0	0	1	0	0	0	1	0	NA	0	0	0	0	0	0	0	0	0	1	0	0	1	0	0	0	0	0	0	0	1	0	1	0	0	0	0	0	0	0	0
UQ07A0005633	A7	6781362	C/T	0	0	1	1	1	1	1	1	1	0	1	NA	1	0	NA	1	1	0	1	1	1	1	1	1	1	1	1	1	1	0	0	1	1	0	1	1	0	1	0	1	1	0	1	1	1	1
Bn-Scaffold000017-p855120	A7	6782171	C/A	0	0	1	1	1	1	1	1	1	0	1	NA	1	0	NA	1	1	0	1	1	1	1	1	1	1	1	1	1	1	0	0	1	1	0	1	1	0	1	0	1	1	0	1	1	1	1
Bn-Scaffold000017-p750144	A7	6876098	G/T	0	0	1	1	1	1	1	1	1	0	1	NA	1	0	NA	1	1	0	1	1	1	1	1	1	1	1	1	1	1	1	0	1	1	1	1	1	0	1	0	1	1	0	1	1	1	1
UQ07A0006071	A7	6937796	A/G	0	0	0	0	0	0	0	0	0	0	0	0	0	0	NA	0	0	0	0	0	0	1	1	0	0	1	1	0	0	0	0	0	0	0	0	0	0	0	0	0	0	1	0	0	0	0
Bn-ctg7180014740445-p794	A7	6979377	A/G	0	0	0	0	0	0	0	0	0	0	0	0	0	0	NA	0	0	0	1	0	0	0	0	0	0	0	0	0	0	0	0	0	0	0	0	0	1	0	0	1	0	0	0	0	0	0
Bn-Scaffold000017-p525526	A7	7090904	T/C	1	0	0	0	0	0	0	0	0	1	0	0	0	1	NA	0	0	1	0	0	0	0	0	0	1	0	0	0	0	0	1	0	0	0	1	0	1	0	1	0	0	0	0	0	0	0
Bn-Scaffold000017-p477191	A7	7146407	T/G	0	1	1	1	0	1	1	1	0	0	1	NA	0	0	NA	1	1	0	1	1	1	0	0	1	0	0	0	0	1	1	0	1	1	1	0	0	0	0	0	1	1	1	1	1	1	1
Bn-Scaffold000017-p379014	A7	7235605	G/A	1	1	1	1	0	1	1	1	0	1	1	1	0	1	NA	1	1	1	1	1	1	0	0	1	1	0	0	0	1	1	1	1	1	1	0	0	1	0	1	1	1	1	1	1	1	1
Bn-Scaffold000017-p81920	A7	7670726	G/A	1	1	1	1	0	1	1	1	1	1	1	1	0	1	NA	1	1	1	1	1	1	1	1	1	1	1	1	0	1	1	1	1	1	1	1	0	1	0	1	1	1	1	1	1	1	1
Bn-Scaffold000069-p1291879	A7	7737921	A/G	0	0	0	0	1	0	0	0	0	0	0	NA	1	0	NA	0	0	0	0	0	0	0	0	0	1	0	0	1	0	0	0	0	0	0	1	1	0	1	0	0	0	0	0	0	0	0
Bn-Scaffold000069-p922763	A7	8069846	T/C	0	0	1	1	0	1	1	1	0	0	1	0	0	0	NA	0	1	0	1	0	0	0	0	1	0	0	0	0	0	1	0	1	1	1	0	0	0	0	0	1	1	0	1	1	1	1
Bn-Scaffold000069-p828796	A7	8191202	T/G	0	0	1	1	1	1	1	1	0	0	1	0	1	0	NA	0	1	0	1	0	0	0	0	1	0	1	0	1	0	1	0	1	1	1	0	0	0	1	1	1	1	0	1	1	1	1
Bn-Scaffold000069-p556122	A7	8469851	G/A	1	1	1	1	1	1	1	1	1	1	1	NA	1	1	NA	1	1	1	1	1	1	1	1	1	0	0	1	1	1	1	1	1	1	1	0	1	1	1	1	1	1	0	1	1	1	1
Bn-Scaffold000069-p411593	A7	8619223	A/C	0	0	0	0	0	0	0	0	0	0	0	0	0	0	NA	0	0	0	0	0	0	0	0	0	0	0	0	0	0	0	0	0	0	0	0	0	0	0	0	0	0	1	0	0	0	0
Bn-Scaffold000069-p240860	A7	8762267	G/A	1	1	0	0	0	0	0	0	1	1	0	1	0	1	NA	1	0	1	0	1	1	1	1	0	1	1	1	0	1	0	1	0	0	0	1	1	1	0	0	0	0	0	0	0	0	0
Bn-Scaffold000006-p3525054	A7	9451193	T/G	0	0	0	1	1	0	0	0	0	0	0	0	0	0	NA	1	1	0	0	1	1	0	1	0	1	0	0	0	1	1	0	0	0	0	0	0	0	0	0	0	0	0	1	0	1	0
UQ07A0011816	A7	9496881	A/G	0	0	0	0	0	0	0	0	0	0	0	0	0	0	NA	0	0	0	0	0	0	0	0	0	0	0	0	0	0	0	0	0	0	0	0	0	0	0	0	0	0	0	0	0	0	0
Bn-Scaffold000012-p3393177	A7	9517442	T/C	0	0	1	0	0	0	0	1	0	0	0	1	0	0	NA	0	0	0	0	0	0	0	0	0	0	1	0	0	0	1	0	1	0	1	0	0	0	0	0	0	0	1	1	1	0	0
Bn-Scaffold000012-p3211766	A7	9679133	T/G	0	0	1	0	1	0	0	1	0	0	0	1	1	0	NA	0	0	0	0	0	0	0	0	0	1	0	0	1	0	1	0	1	0	1	1	0	0	1	1	0	0	1	1	1	0	0
Bn-Scaffold000012-p3125571	A7	9773522	A/G	1	1	0	1	0	1	1	0	1	1	1	0	0	1	NA	1	1	1	1	1	1	1	1	1	0	0	1	0	1	0	1	0	1	0	0	1	1	0	0	1	1	0	0	0	1	1
Bn-Scaffold000012-p2998558	A7	9890046	C/T	0	0	0	0	1	0	0	1	0	0	0	0	1	0	NA	0	0	0	0	0	0	0	0	0	1	1	0	1	0	0	0	0	0	0	1	0	0	1	1	0	0	0	0	0	0	0
Bn-ctg7180014711906-p4070	A7	9987191	C/T	1	1	1	1	1	1	1	1	1	1	1	1	1	1	NA	1	1	1	0	1	1	1	1	1	1	NA	1	1	1	1	1	1	1	1	1	1	0	1	1	0	1	1	1	1	1	1
UQ07A0012921	A7	10053483	A/G	0	0	1	0	1	0	0	0	0	0	0	1	1	0	NA	0	0	0	0	0	0	0	0	0	0	1	0	1	0	1	0	1	0	1	1	0	0	1	1	0	0	1	1	1	0	0
Bn-Scaffold000012-p2678894	A7	10224576	T/G	0	0	0	0	0	0	0	0	0	0	0	0	0	0	NA	0	0	0	0	0	0	0	0	0	1	0	0	0	0	0	1	0	0	0	0	0	0	0	0	0	0	0	0	0	0	0
Bn-Scaffold000012-p2536348	A7	10393101	T/G	0	0	0	0	0	0	0	0	0	0	0	0	0	0	NA	0	0	0	0	0	0	0	0	0	0	0	0	0	0	1	0	0	0	1	0	0	NA	0	0	0	0	0	0	0	0	0
Bn-Scaffold000012-p1970657	A7	10838914	T/C	0	0	0	0	0	0	0	0	0	0	0	0	0	0	NA	0	0	0	0	0	0	0	0	0	NA	1	0	0	0	0	0	0	0	0	0	0	0	0	0	0	0	0	0	0	0	0
Bn-ctg7180014769003-p8702	A7	11107454	A/C	0	1	0	1	0	0	0	1	1	0	0	NA	1	1	NA	1	1	1	0	1	1	1	1	1	0	1	1	1	0	1	1	0	0	0	1	1	0	1	0	0	0	1	0	0	1	1
UQ07A0015707	A7	11204609	C/T	1	1	NA	1	0	1	1	1	1	1	1	1	1	1	NA	1	1	1	1	1	1	1	1	1	NA	1	1	0	1	1	0	1	1	1	0	1	1	0	0	1	1	1	NA	1	1	1
Bn-Scaffold000012-p1299689	A7	11329115	A/G	0	0	0	0	0	0	0	0	0	1	0	0	0	0	NA	0	0	0	0	0	0	0	0	0	0	0	0	1	0	1	1	0	0	1	0	0	NA	0	0	0	0	0	0	0	0	0
Bn-ctg7180014766492-p1426	A7	11431609	G/A	1	1	0	1	0	1	1	1	0	1	1	NA	1	1	NA	0	0	0	0	0	0	1	0	0	1	1	0	1	1	1	1	1	1	1	0	1	0	1	1	0	1	0	1	0	1	1
Bn-Scaffold000012-p1103829	A7	11527213	T/G	1	0	1	1	1	1	1	1	1	0	1	1	1	0	NA	1	1	0	1	1	1	1	1	1	0	1	1	1	1	0	1	0	1	0	0	0	NA	0	0	1	1	1	1	0	1	1
Bn-Scaffold000012-p999702	A7	11644766	G/A	0	0	0	0	0	0	0	0	0	0	0	0	0	1	NA	0	0	0	0	0	0	0	0	0	1	0	0	0	0	1	0	1	0	1	1	0	NA	1	1	0	0	0	0	0	0	0
Bn-ctg7180014749953-p918	A7	11743989	C/A	1	1	0	1	0	1	1	1	1	1	1	1	0	1	NA	1	1	1	0	1	1	1	1	1	1	1	1	1	1	1	0	1	1	1	0	1	0	1	1	1	1	1	1	1	1	1
Bn-Scaffold000012-p818405	A7	11815488	A/G	0	1	0	0	0	0	0	0	0	0	0	0	0	0	NA	0	0	1	0	0	0	0	0	0	0	0	0	0	0	0	0	0	0	0	0	1	0	0	0	0	0	0	0	1	0	0
Bn-ctg7180014768797-p8876	A7	11816082	A/G	1	1	0	1	0	1	1	1	1	1	1	1	0	1	NA	1	1	1	0	1	1	1	1	1	1	1	1	1	1	1	0	1	1	1	0	1	0	1	1	1	1	1	1	1	1	1
Bn-Scaffold000012-p697952	A7	11960037	G/T	1	0	1	1	1	1	1	1	1	0	1	1	1	1	NA	1	1	0	1	1	1	1	1	1	1	1	1	1	1	1	1	1	1	1	1	0	1	1	1	1	1	1	1	0	1	1
Bn-Scaffold000012-p614698	A7	12038297	A/C	1	0	1	1	1	1	1	1	1	0	1	1	1	0	NA	1	1	0	1	1	1	1	1	1	0	1	1	1	1	0	1	0	1	0	1	0	NA	1	1	1	1	1	1	0	1	1
Bn-Scaffold000062-p131643	A7	12764476	C/T	1	1	1	1	1	1	1	1	1	1	1	1	1	1	NA	1	1	1	1	1	1	1	1	1	1	1	1	1	1	1	1	1	1	1	1	1	1	1	1	1	1	1	1	1	1	1
Bn-Scaffold000062-p316729	A7	12952306	G/A	1	0	1	1	1	1	1	1	1	1	1	1	1	1	NA	1	1	0	1	1	1	1	1	1	1	1	1	1	1	1	1	1	1	1	1	0	1	1	1	1	1	1	1	0	1	1
Bn-Scaffold000062-p532968	A7	13156068	G/A	1	1	1	1	1	1	1	1	1	1	1	1	1	1	NA	1	1	1	1	1	1	1	1	1	1	1	1	1	1	1	1	1	1	1	1	1	1	1	1	1	1	1	1	1	1	1
Bn-Scaffold000062-p926073	A7	13549630	A/G	0	0	0	0	0	0	0	0	0	0	0	0	0	0	NA	0	0	0	0	0	0	0	0	0	NA	0	0	0	0	0	0	0	0	0	0	0	0	0	0	0	0	0	0	0	0	0
Bn-Scaffold000003-p194746	A7	13802490	A/G	0	1	1	0	0	0	0	0	0	1	0	0	0	0	NA	0	0	1	0	0	0	0	0	0	0	0	0	0	0	0	0	0	0	0	0	1	0	0	1	0	0	0	0	NA	0	0
UQ07A0017942	A7	14103320	T/G	1	0	0	1	1	1	1	1	1	1	1	NA	1	1	NA	1	1	0	1	1	1	1	1	1	0	0	1	1	1	0	1	1	1	0	1	0	1	1	0	1	1	1	1	NA	1	1
Bn-Scaffold000003-p563975	A7	14135170	G/A	0	1	1	0	0	0	0	0	0	0	0	NA	0	0	NA	0	0	1	0	0	0	0	0	0	1	1	0	1	0	1	1	0	0	1	0	1	0	1	1	0	0	0	0	1	0	0
Bn-Scaffold000003-p1240821	A7	14794619	T/C	0	0	0	0	0	0	0	0	0	1	0	0	0	1	NA	0	0	0	0	0	0	0	NA	0	1	0	0	0	0	1	1	1	0	1	0	0	0	0	0	0	0	0	0	0	0	0
Bn-Scaffold000003-p1343000	A7	14885120	C/T	1	0	0	1	1	1	1	1	1	1	1	1	1	1	NA	1	1	0	1	1	1	1	1	1	1	0	1	1	1	1	1	1	1	1	1	0	1	1	0	1	1	1	1	0	1	1
Bn-Scaffold000003-p1422141	A7	14971197	T/C	0	0	0	1	1	1	1	1	0	1	1	0	0	1	NA	0	0	0	1	0	0	0	1	0	0	0	0	1	0	1	1	1	0	1	0	0	0	1	0	1	1	0	1	0	0	1
Bn-Scaffold000003-p1723979	A7	15260371	A/G	1	0	0	0	1	0	0	0	0	0	0	0	0	0	NA	0	0	0	1	0	0	0	0	0	1	0	0	1	0	0	0	0	0	0	0	0	0	1	0	0	0	0	0	0	0	0
Bn-Scaffold000003-p1925104	A7	15392167	A/G	0	0	0	0	1	0	0	0	1	1	0	1	1	1	NA	1	1	0	1	1	1	1	1	1	0	0	1	1	1	0	0	1	0	1	1	0	0	1	0	0	0	1	0	0	1	0
snp_BGA_1424	A7	15646492	G/A	1	0	0	1	1	1	1	1	1	0	1	1	1	0	NA	1	1	1	1	1	1	1	1	1	1	1	1	1	1	0	1	1	1	1	0	0	0	1	0	1	1	1	1	0	1	1
Bn-Scaffold000003-p2205142	A7	15649888	C/T	1	0	0	1	1	1	1	1	1	0	1	1	1	0	NA	1	NA	NA	NA	NA	NA	NA	1	1	1	1	1	1	1	0	1	1	1	1	0	0	0	1	0	1	1	NA	NA	0	0	NA
BN042000-0110	A7	15655589	T/C	0	0	0	0	0	0	0	0	0	0	0	0	0	0	NA	0	0	0	0	0	0	0	0	0	1	0	0	0	0	0	0	0	0	0	0	0	0	0	0	0	0	0	0	0	1	0
UQ07A0023050	A7	15703693	G/T	1	0	0	1	1	1	1	1	1	0	1	1	1	0	NA	1	1	1	1	1	1	1	1	1	0	1	1	1	1	0	1	1	1	1	0	0	0	1	0	1	1	1	1	0	0	1
Bn-Scaffold000003-p2395412	A7	15796922	C/T	0	0	0	1	0	1	1	1	0	0	1	NA	0	0	NA	0	0	1	0	0	0	0	1	0	1	1	NA	0	NA	0	0	1	0	0	0	0	0	0	0	1	1	1	1	0	1	1
Bn-ctg7180014702758-p3187	A7	15838606	A/G	0	0	0	0	0	0	0	0	0	0	0	0	0	0	NA	0	0	0	0	0	0	0	0	0	0	0	0	0	0	0	0	0	0	0	0	0	0	0	0	0	0	0	0	0	0	0
Bn-Scaffold000003-p2488731	A7	15870001	T/C	1	1	1	1	1	1	1	1	0	1	1	NA	1	1	NA	1	1	1	1	1	1	1	0	1	0	1	1	1	1	1	1	0	1	1	1	1	1	1	1	1	1	0	1	1	0	1
Bn-Scaffold000003-p2894136	A7	16215329	T/C	1	0	0	0	1	0	0	0	0	1	0	NA	0	1	NA	0	0	0	1	0	0	0	0	0	0	0	0	1	0	1	NA	0	0	0	0	0	1	1	0	0	0	0	0	0	0	0
Bn-Scaffold000003-p3290780	A7	16629195	T/C	1	1	1	1	1	1	1	1	0	1	1	NA	0	1	NA	0	0	0	1	0	0	0	0	0	0	1	0	1	0	1	NA	0	0	0	1	1	1	1	1	1	1	0	1	1	1	1
Bn-Scaffold000003-p3370754	A7	16696215	C/T	1	1	1	1	1	1	1	1	0	1	1	1	0	1	NA	0	0	0	1	0	0	0	1	0	1	1	0	1	0	1	NA	0	0	0	1	1	1	1	1	1	1	1	1	1	1	1
Bn-Scaffold000003-p3663177	A7	17014846	T/G	0	1	0	1	0	1	1	1	1	1	1	NA	1	1	NA	1	1	1	0	1	1	1	1	1	0	0	1	0	1	0	NA	1	1	1	1	1	0	0	1	1	1	1	1	1	1	1
Bn-Scaffold000003-p3730778	A7	17092366	T/G	0	1	0	1	0	1	1	1	0	0	1	NA	0	0	NA	0	0	0	0	0	0	0	1	0	0	1	0	0	0	0	0	0	0	0	1	1	0	0	1	1	1	1	1	1	1	1
Bn-ctg7180014710756-p4831	A7	17164287	C/T	0	1	1	1	0	1	1	0	0	1	0	NA	0	0	NA	1	1	0	1	0	0	1	1	1	1	0	0	0	0	0	0	0	1	0	0	0	0	1	1	0	1	0	1	1	0	0
Bn-Scaffold000003-p4021706	A7	17388238	A/G	1	0	1	0	1	0	0	0	0	0	0	1	0	0	NA	0	0	0	1	0	0	0	0	0	1	1	0	1	0	0	1	0	0	0	0	0	0	1	0	0	0	0	0	0	1	0
Bn-Scaffold000003-p4315817	A7	17673780	A/G	1	0	1	1	1	0	0	1	1	1	1	1	1	1	NA	1	1	1	1	1	1	1	1	1	1	1	1	1	1	1	1	1	0	1	0	0	1	0	0	0	0	1	1	0	0	1
Bn-Scaffold000003-p4405209	A7	17765137	A/G	1	1	0	0	0	1	1	0	0	0	0	NA	0	0	NA	0	0	0	1	0	0	0	1	0	0	1	0	1	0	0	NA	1	1	0	1	1	0	1	1	1	1	1	0	1	1	0
Bn-Scaffold000003-p4597782	A7	17964446	C/T	1	1	1	0	1	1	1	0	0	1	1	1	1	1	NA	1	1	1	1	1	1	1	0	1	1	1	1	1	1	1	1	0	1	1	1	1	1	1	1	1	1	0	1	1	1	1
Bn-Scaffold000003-p4751076	A7	18162039	T/C	1	1	0	1	0	1	1	1	1	0	0	NA	0	0	NA	0	0	0	1	0	0	0	1	0	0	0	0	1	0	0	NA	1	1	0	1	1	0	1	1	1	1	1	0	1	0	0
UQ07A0028769	A7	18224531	A/G	0	0	0	0	0	0	0	0	0	0	0	0	0	0	NA	0	0	0	0	0	0	0	0	0	0	0	0	0	0	1	0	0	0	0	0	0	NA	0	0	0	0	0	0	0	0	0
Bn-Scaffold000003-p4910873	A7	18331795	G/A	0	1	1	1	1	1	1	1	1	1	1	NA	1	1	NA	1	1	1	0	1	1	1	1	1	1	1	1	0	1	1	NA	1	1	1	1	1	1	1	1	1	1	1	1	1	1	1
Bn-Scaffold000003-p5378115	A7	18759643	A/G	1	1	0	0	0	0	0	0	0	0	0	NA	0	0	NA	0	0	0	0	0	0	0	0	0	1	0	0	1	0	0	NA	0	0	0	1	1	0	1	1	0	0	0	0	1	0	0
Bn-Scaffold000003-p5635336	A7	18989097	T/G	0	0	0	0	0	0	0	0	0	0	0	0	0	0	NA	0	0	0	0	0	0	0	0	0	1	1	0	0	0	0	0	0	0	0	0	0	0	0	0	0	0	0	0	0	1	0
Bn-Scaffold000003-p5748991	A7	19116234	T/G	0	0	0	0	0	0	0	0	0	0	0	0	0	0	NA	0	0	0	0	0	0	0	0	0	0	0	0	0	0	0	0	0	0	0	0	0	0	0	0	0	0	0	0	0	1	0
Bn-Scaffold000003-p5847013	A7	19185782	G/A	1	1	1	1	1	1	1	1	1	1	1	1	1	1	NA	1	1	1	1	1	1	1	1	1	1	1	1	1	1	1	1	1	1	1	1	1	1	1	1	1	1	1	1	1	0	1
Bn-ctg7180014750140-p16365	A7	19310811	C/T	0	0	0	0	1	0	0	1	0	0	0	1	0	0	NA	0	0	0	0	0	0	0	0	0	1	0	0	1	0	1	0	1	0	1	0	1	NA	0	0	1	0	0	0	0	0	0
Bn-ctg7180014750140-p1997	A7	19324541	T/G	1	1	1	1	0	1	1	0	1	1	1	NA	1	1	NA	1	1	1	1	1	1	1	1	1	0	1	1	0	1	0	1	0	1	0	1	0	NA	1	1	0	1	1	1	1	1	1
Bn-ctg7180014750680-p4696	A7	19329264	G/T	0	0	0	0	1	0	0	1	0	0	0	NA	0	0	NA	0	0	0	0	0	0	0	0	0	1	0	0	1	0	1	0	1	0	1	0	1	NA	0	0	1	0	0	0	0	0	0
Bn-ctg7180014750680-p2932	A7	19331023	A/G	1	1	1	1	0	1	1	0	1	1	1	NA	1	1	NA	1	1	1	1	1	1	1	1	1	0	1	1	0	1	0	1	0	1	0	1	0	NA	1	1	0	1	1	1	1	1	1
Bn-Scaffold000003-p6129654	A7	19459030	A/G	1	0	0	0	0	0	0	0	0	0	0	NA	0	0	NA	0	0	0	1	0	0	0	1	0	0	0	0	1	0	1	NA	1	0	0	0	0	NA	0	0	1	1	1	0	0	1	0
Bn-Scaffold000003-p6204584	A7	19547205	G/A	1	1	0	1	1	1	1	1	1	1	1	1	1	1	NA	1	1	1	1	1	1	1	1	1	0	NA	1	1	1	1	1	1	1	1	1	1	1	1	1	1	1	1	1	1	1	1
Bn-Scaffold000003-p6314140	A7	19611453	A/G	1	0	0	1	1	0	0	1	1	0	0	1	1	0	NA	1	1	1	1	0	0	1	1	1	0	0	1	1	0	1	1	0	1	0	0	0	1	0	0	1	1	1	1	0	0	1
Bn-Scaffold000003-p6507580	A7	19807407	A/G	1	0	0	0	0	0	0	0	0	0	0	NA	0	0	NA	0	0	0	1	0	0	0	0	0	1	1	0	1	0	0	0	1	0	0	0	0	0	0	0	0	0	0	0	0	0	0
Bn-Scaffold000003-p6604569	A7	19909240	C/T	1	1	1	1	1	1	1	1	1	1	1	1	1	1	NA	1	1	1	1	1	1	1	1	1	1	1	1	1	1	1	1	1	1	1	1	1	1	1	1	1	1	1	1	1	1	1
Bn-ctg7180014749903-p15363	A7	20417855	A/G	NA	0	0	0	0	0	0	0	0	0	1	0	1	0	NA	0	1	1	0	0	1	0	0	0	0	1	1	0	1	0	1	0	1	0	1	0	NA	NA	1	0	0	0	1	0	1	0
Bn-Scaffold000019-p3189594	A7	20423700	C/T	1	1	1	1	1	1	1	1	1	1	1	1	1	1	NA	1	1	1	1	1	1	1	1	1	1	1	1	1	1	1	1	1	1	1	1	1	1	1	1	1	1	1	1	1	1	1
snp_BGA_850	A7	20743162	G/A	1	0	0	0	0	0	0	0	0	0	0	NA	0	0	NA	0	0	0	1	0	0	0	0	0	1	0	0	1	0	0	0	1	0	0	0	0	1	0	0	0	0	0	0	0	1	0
BN054255-0334	A7	20862520	G/A	1	1	1	1	1	1	1	1	1	1	1	NA	1	1	NA	1	1	1	1	1	1	1	1	1	1	1	1	1	1	1	1	1	1	1	1	1	1	1	1	1	1	1	1	1	1	1
Bn-ctg7180014750586-p10488	A7	21150850	A/G	1	0	0	0	1	0	0	1	0	0	1	1	1	0	NA	0	0	1	1	0	1	0	0	1	0	1	1	1	1	0	1	1	1	0	1	1	1	0	0	1	0	0	0	0	1	0
Bn-Scaffold000019-p2347386	A7	21153293	A/C	0	0	0	1	0	0	0	1	0	0	0	NA	0	0	NA	0	0	1	0	0	0	0	0	0	0	0	0	0	0	0	0	0	0	0	0	0	0	0	0	0	0	0	0	0	0	1
Bn-Scaffold000019-p2252729	A7	21245856	T/C	0	NA	1	0	1	0	0	0	1	1	1	0	1	1	NA	1	1	0	0	1	1	1	1	1	0	0	1	0	1	0	1	0	1	1	1	0	0	0	0	0	0	1	0	0	0	0
Bn-ctg7180014763849-p1598	A7	21257785	C/T	0	NA	1	1	1	1	1	1	1	1	1	1	1	1	NA	0	1	1	0	0	1	1	0	0	1	1	1	1	1	1	1	1	1	1	1	1	0	1	1	1	1	1	1	1	1	1
BN041316-0753	A7	21345611	T/C	0	0	0	0	1	0	0	1	0	0	0	1	0	0	NA	1	0	0	1	1	0	0	1	1	0	0	0	1	0	0	0	0	0	0	0	1	1	0	0	0	0	0	0	0	0	0
Bn-ctg7180014761049-p3311	A7	21402807	T/G	0	0	0	0	0	0	0	0	0	0	0	0	0	0	NA	1	0	0	1	1	0	0	1	1	0	1	0	0	0	0	0	0	0	0	0	0	1	0	0	0	0	0	0	0	0	0
Bn-ctg7180014761049-p5014	A7	21405467	A/G	0	0	0	0	0	0	0	0	0	0	0	0	0	0	NA	1	0	0	1	1	0	0	1	1	0	1	0	0	0	1	0	0	0	1	0	0	1	0	0	0	0	0	0	0	0	0
Bn-Scaffold000019-p1854977	A7	21669872	G/A	1	1	1	1	1	1	1	1	1	1	1	1	1	1	NA	1	1	1	1	1	1	1	1	1	0	0	1	1	1	1	1	1	1	1	1	1	1	1	1	1	1	1	1	1	0	1
Bn-ctg7180014761964-p2714	A7	22256378	C/A	0	1	0	0	0	0	0	0	0	0	1	0	0	0	NA	0	0	0	0	0	1	0	0	0	1	0	1	0	1	0	0	1	1	0	1	1	0	0	0	1	0	0	0	0	0	1
Bn-Scaffold000019-p1188714	A7	22290625	T/C	0	0	0	0	0	0	0	0	1	1	1	0	0	1	NA	0	0	0	0	1	1	1	1	0	NA	0	1	0	1	0	0	0	0	0	0	0	0	0	0	0	0	0	0	0	1	0
Bn-ctg7180014771687-p18821	A7	22478215	T/C	1	0	1	1	1	1	1	1	1	1	1	1	1	1	NA	1	1	1	1	1	1	1	1	1	NA	0	1	1	1	1	1	1	1	1	1	1	1	1	1	1	1	1	1	1	1	1
Bn-Scaffold000019-p798655	A7	22500639	G/A	0	0	0	0	0	0	0	0	1	1	0	0	0	1	NA	0	0	0	0	1	1	1	1	0	1	0	1	0	1	0	1	0	0	0	0	0	NA	0	0	0	0	0	0	0	1	0
Bn-Scaffold000019-p710345	A7	22551717	C/A	1	1	1	0	0	1	1	0	1	1	0	1	0	1	NA	0	0	1	1	1	1	1	1	1	1	1	1	1	1	0	1	1	1	1	0	1	1	1	1	0	0	0	1	1	0	0
Bn-Scaffold000019-p355016	A7	22908070	T/C	0	0	0	0	0	0	0	0	0	0	0	0	0	0	NA	0	0	0	0	0	0	0	0	0	0	0	0	0	0	0	1	0	0	0	0	0	NA	0	0	0	0	0	0	0	0	0
Bn-Scaffold000019-p133818	A7	23115175	G/T	1	1	1	1	1	1	1	1	0	0	1	NA	1	0	NA	1	1	1	1	0	0	0	0	1	0	1	0	1	0	1	1	1	1	1	1	1	1	1	1	1	1	1	1	1	1	1
Bn-Scaffold000019-p34260	A7	23222191	A/G	0	0	0	0	0	0	0	0	0	0	0	0	0	0	NA	0	0	0	0	0	0	0	0	0	0	0	0	0	0	1	0	0	0	0	0	0	0	0	0	0	0	0	0	0	0	0
Bn-Scaffold000101-p283631	A7	23386682	A/G	1	1	1	1	1	1	1	1	0	0	1	NA	1	0	NA	1	1	1	1	1	0	0	1	1	0	1	0	1	0	0	1	1	1	1	1	1	1	1	1	1	1	1	1	1	1	0
Bn-Scaffold000073-p712885	A8	56865	T/C	1	0	1	1	0	1	1	1	0	1	1	0	1	1	NA	0	1	0	1	1	1	1	0	1	0	0	0	1	1	0	0	1	0	0	1	0	NA	1	1	0	0	0	1	1	1	0
Bn-Scaffold000174-p76023	A8	187020	A/C	1	1	0	0	NA	0	1	0	1	0	1	NA	1	0	NA	1	1	0	1	0	0	0	1	1	0	0	0	1	1	0	1	1	NA	0	1	0	NA	1	0	NA	0	NA	0	0	1	0
Bn-ctg7180014769447-p6225	A8	226513	G/T	1	0	0	0	1	0	0	0	1	1	1	NA	0	1	NA	1	0	1	1	1	1	0	1	0	1	1	1	1	1	0	1	1	0	1	1	1	NA	0	0	0	0	1	0	0	0	0
Bn-Scaffold000073-p221321	A8	264660	C/T	1	1	1	1	1	NA	1	1	1	1	0	1	1	1	NA	1	1	1	0	1	1	1	1	1	1	1	1	1	0	0	0	0	NA	0	1	1	NA	1	1	1	1	1	1	1	1	1
Bn-Scaffold000073-p407723	A8	360114	G/A	0	1	1	0	1	0	0	0	1	0	0	1	0	0	NA	1	0	1	0	1	1	0	1	0	0	1	1	0	0	0	1	0	0	0	0	1	NA	0	0	1	1	1	0	1	0	1
Bn-ctg7180014771403-p12452	A8	420440	G/T	1	0	1	1	1	1	1	1	1	1	1	NA	1	1	NA	0	1	1	1	1	0	1	1	0	1	0	1	1	1	0	1	1	1	0	1	1	NA	1	1	1	1	1	1	1	1	0
Bn-Scaffold000120-p515974	A8	540931	G/T	1	1	0	0	1	0	1	0	1	0	1	NA	1	0	NA	1	1	0	1	0	0	1	1	1	1	0	0	1	1	0	1	1	0	0	1	0	NA	1	0	0	0	0	0	0	1	1
Bn-Scaffold000073-p810917	A8	739320	G/A	0	1	0	0	1	1	0	0	1	0	0	1	0	0	NA	1	0	1	0	0	0	0	1	0	1	1	1	0	0	1	1	0	1	1	0	1	NA	0	1	1	1	1	0	0	0	1
p6_831_snp18	A8	775894	G/A	1	1	0	0	1	0	1	0	1	0	1	NA	1	0	NA	1	1	0	1	0	0	1	1	1	1	0	0	1	1	0	1	1	0	0	1	0	NA	1	0	0	0	0	0	0	1	1
Bn-Scaffold000015-p302360	A8	888510	G/A	0	0	1	1	0	1	0	1	0	1	0	NA	0	1	NA	0	0	1	0	1	1	0	0	0	0	1	1	0	0	1	0	0	1	1	0	1	NA	0	1	1	1	1	1	1	0	0
BN063090-0363	A8	916408	C/T	0	1	0	0	1	1	0	0	0	0	0	NA	0	0	NA	0	0	1	0	0	0	0	0	0	1	1	1	0	0	1	0	0	1	1	0	1	NA	0	1	1	1	1	1	0	0	1
Bn-Scaffold000015-p2739358	A8	962491	A/G	0	0	0	0	0	0	1	0	0	0	1	NA	0	0	NA	1	0	0	0	0	0	0	1	1	0	0	0	0	1	0	1	1	0	0	0	0	NA	0	0	1	0	0	0	0	1	0
Bn-Scaffold000073-p1136875	A8	1017338	G/A	1	1	1	1	1	1	1	1	1	1	0	NA	1	1	NA	0	1	1	0	1	1	1	0	1	1	1	1	1	0	1	0	0	1	1	1	1	NA	1	1	1	1	1	1	1	1	1
Bn-Scaffold000106-p682998	A8	1027180	A/G	0	0	1	1	0	1	0	1	0	1	0	NA	0	1	NA	0	1	1	0	1	1	1	0	0	0	1	1	0	0	1	0	0	1	1	0	1	NA	0	1	1	1	1	1	1	0	0
Bn-Scaffold000106-p139872	A8	1109753	T/C	1	1	0	0	1	0	1	0	1	0	1	NA	1	0	NA	1	1	0	1	0	0	1	1	1	1	0	0	1	1	0	1	1	0	0	1	0	NA	1	0	0	0	0	0	0	1	1
Bn-Scaffold000106-p194192	A8	1203446	G/T	0	0	1	1	0	1	0	1	0	1	0	NA	0	1	NA	0	0	1	0	1	1	0	0	0	0	1	1	0	0	1	0	0	1	1	0	1	NA	0	1	1	1	1	1	1	0	0
Bn-Scaffold000015-p3314845	A8	1309918	T/C	0	0	0	0	0	0	1	0	0	0	0	0	0	0	NA	0	0	0	0	0	0	0	0	0	0	0	0	0	0	0	0	0	0	0	0	0	0	0	0	0	0	0	0	0	1	0
Bn-Scaffold000015-p3259559	A8	1360120	A/C	1	0	1	0	0	0	0	0	1	1	0	0	1	1	NA	0	1	0	1	1	1	1	0	0	0	0	0	1	0	0	0	0	0	0	1	0	0	1	0	0	0	0	0	1	0	0
Bn-ctg7180014745270-p2499	A8	1477859	C/A	0	1	0	0	1	0	0	0	1	1	0	0	0	1	NA	0	0	1	1	1	0	0	0	0	1	1	1	1	0	1	NA	1	0	1	1	0	1	0	0	0	0	1	NA	0	0	0
Bn-Scaffold000015-p3138612	A8	1489443	T/G	0	0	0	0	0	0	0	0	0	0	0	0	0	0	NA	0	0	0	0	0	0	0	0	0	0	0	0	0	0	0	0	0	0	0	0	0	0	0	0	0	0	0	0	0	0	0
Bn-ctg7180014769920-p3464	A8	1543781	T/C	1	0	1	1	0	1	1	1	0	0	1	NA	1	0	NA	1	1	0	0	0	1	1	1	0	0	0	0	0	1	1	1	0	1	0	0	1	0	1	1	1	1	0	1	1	1	1
Bn-ctg7180014754558-p3485	A8	1582766	T/C	1	0	1	1	0	1	1	1	0	0	1	NA	1	0	NA	1	1	0	0	0	1	1	1	0	0	0	0	0	1	1	1	0	1	0	0	1	0	1	1	1	1	0	1	1	1	1
Bn-Scaffold000010-p1372478	A8	1708896	C/A	1	1	1	0	1	0	0	0	0	1	0	NA	1	0	NA	1	1	0	1	1	1	1	1	0	1	1	1	1	1	1	1	1	0	1	1	0	0	1	0	0	1	0	0	1	0	1
Bn-Scaffold000010-p1470936	A8	1735141	C/T	0	0	0	1	0	1	1	1	1	0	1	NA	0	1	NA	0	0	1	0	0	0	0	0	1	1	0	0	0	NA	0	0	0	1	0	0	1	1	0	1	1	0	1	1	0	1	0
Bn-ctg7180014738749-p1249	A8	1850766	C/A	1	0	1	1	1	1	1	1	1	1	0	NA	1	1	NA	1	1	1	1	0	1	1	0	1	1	1	0	1	0	1	0	0	0	1	1	0	1	1	1	1	1	1	1	1	1	0
Bn-Scaffold000020-p1040879	A8	1894961	A/G	0	0	0	0	0	0	0	0	0	0	0	0	0	0	NA	0	0	0	0	0	0	0	0	0	0	0	0	0	0	0	0	0	0	0	0	0	0	0	0	0	0	0	0	0	0	0
Bn-Scaffold000015-p2448945	A8	1966233	A/G	0	1	0	1	0	1	0	1	0	1	0	NA	0	1	NA	0	0	1	0	0	0	0	0	0	0	1	1	0	NA	1	0	0	1	1	0	1	NA	0	1	0	1	1	1	0	0	0
Bn-Scaffold000015-p2350241	A8	2066214	T/G	1	0	0	0	0	0	1	0	0	0	1	NA	0	0	NA	1	0	0	0	0	0	0	1	1	1	0	0	0	1	0	1	1	0	0	0	0	NA	0	0	1	0	0	0	0	1	0
p5_1337_snp21	A8	2108602	C/T	1	1	1	1	1	1	1	1	1	1	1	1	1	1	NA	1	1	1	1	1	1	1	1	1	1	1	1	1	1	1	1	1	1	1	1	1	1	1	1	1	1	1	1	1	1	1
Bn-Scaffold000015-p2264201	A8	2155967	A/G	1	0	0	0	0	0	1	0	0	0	1	NA	0	0	NA	1	0	0	0	0	0	0	1	1	1	0	0	0	1	0	1	1	0	0	0	0	NA	0	0	1	0	0	0	0	1	0
BN102429-0131	A8	2339875	G/A	1	0	1	1	1	1	1	1	1	1	1	NA	1	1	NA	0	1	1	1	1	0	1	1	0	1	0	1	1	1	0	1	1	1	0	1	1	NA	1	1	1	1	1	1	1	1	0
Bn-Scaffold000015-p2039258	A8	2396136	C/T	0	1	1	1	1	1	0	1	1	1	0	NA	1	1	NA	0	1	1	1	1	1	1	0	0	0	1	1	1	0	1	0	0	1	1	1	1	1	1	1	0	1	1	1	1	0	1
Bn-Scaffold000015-p1947723	A8	2513757	T/C	1	0	0	0	0	0	1	0	0	0	1	NA	0	0	NA	1	0	0	0	0	0	0	1	1	0	0	0	0	1	0	1	1	0	0	0	0	1	0	0	1	0	0	0	0	1	0
Bn-Scaffold000015-p1891538	A8	2572470	A/G	1	0	0	0	0	0	1	0	0	0	1	NA	0	0	NA	1	0	0	0	0	0	0	1	1	0	0	0	0	1	0	1	1	0	0	0	0	NA	0	0	1	0	0	0	0	1	0
Bn-Scaffold000015-p1550231	A8	2841842	A/C	0	0	1	0	1	0	0	0	1	0	0	0	1	0	NA	0	1	0	1	1	1	1	0	0	0	0	0	1	0	0	0	0	0	0	1	0	NA	1	0	0	0	0	0	1	0	1
Bn-Scaffold000015-p1385354	A8	2982860	C/T	1	1	0	1	0	1	1	1	0	1	1	1	0	1	NA	1	0	1	0	0	0	0	1	1	1	1	1	0	1	1	1	1	1	1	0	1	NA	0	1	1	1	1	1	0	1	0
Bn-Scaffold000015-p1140305	A8	3270745	C/A	1	1	0	1	0	1	1	1	0	1	1	1	0	1	NA	1	0	1	0	0	0	0	1	1	1	1	1	0	1	1	1	1	1	1	0	1	NA	0	1	1	1	1	1	0	1	0
Bn-Scaffold000015-p1128425	A8	3282442	C/T	1	1	0	1	0	1	1	1	0	1	1	1	0	1	NA	1	0	1	0	0	0	0	1	1	1	1	1	0	1	1	1	1	1	1	0	1	NA	0	1	1	1	1	1	0	1	0
Bn-Scaffold000015-p979173	A8	3401170	G/A	1	1	0	1	0	1	1	1	0	1	1	1	0	1	NA	1	0	1	0	0	0	0	1	1	1	1	1	0	1	1	1	1	1	1	0	1	NA	0	1	1	1	1	1	0	1	0
Bn-ctg7180014719289-p4029	A8	3477842	G/A	1	1	1	1	1	1	1	1	1	1	1	1	1	1	NA	1	1	1	1	1	1	1	1	1	0	0	1	1	1	1	1	1	1	1	1	1	1	1	1	1	1	1	1	1	1	1
Bn-ctg7180014776022-p395	A8	3526849	T/G	0	1	0	0	0	0	0	0	0	0	0	0	0	0	NA	0	0	0	0	0	0	0	0	0	1	1	0	0	0	0	0	0	0	0	0	0	0	0	0	0	0	0	0	0	0	0
Bn-Scaffold000015-p799201	A8	3602735	A/G	1	0	1	0	1	0	1	0	1	0	1	NA	1	0	NA	1	1	0	1	1	1	1	1	1	0	0	0	1	1	0	1	1	0	0	1	0	NA	1	0	0	0	0	0	1	1	1
Bn-Scaffold000015-p685344	A8	3695629	C/T	0	1	0	1	0	1	0	1	0	1	0	NA	0	1	NA	0	0	1	0	0	0	0	0	0	1	1	1	0	0	1	0	0	1	1	0	1	NA	0	1	1	1	1	1	0	0	0
Bn-Scaffold000099-p888483	A8	4209614	G/A	1	1	0	0	1	0	1	0	1	0	1	NA	1	0	NA	1	1	0	1	0	0	1	1	1	1	0	0	1	1	0	1	1	0	0	1	0	NA	1	0	0	0	0	0	0	1	1
Bn-Scaffold000099-p804818	A8	4294233	C/A	1	1	0	0	1	0	1	0	1	0	1	NA	1	0	NA	1	1	0	1	0	0	1	1	1	1	0	0	1	1	0	1	1	0	0	1	0	NA	1	0	0	0	0	0	0	1	1
Bn-Scaffold000099-p650068	A8	4453523	C/T	1	1	0	0	1	0	1	0	1	0	1	NA	1	0	NA	1	1	0	1	0	0	1	1	1	1	0	0	1	1	0	1	1	0	0	1	0	NA	1	0	0	0	0	0	0	1	1
Bn-Scaffold000078-p451015	A8	4531738	A/C	0	0	0	0	0	0	0	0	0	0	0	0	0	0	NA	0	0	0	0	0	0	0	0	0	0	0	0	0	0	0	0	0	0	0	0	0	0	0	0	0	0	0	0	0	0	0
Bn-Scaffold000099-p546565	A8	4621670	T/C	0	0	1	1	0	1	0	1	0	1	0	NA	0	1	NA	0	0	1	0	1	1	0	0	0	0	1	1	0	0	1	0	0	1	1	0	1	NA	0	1	1	1	1	1	1	0	0
Bn-Scaffold000099-p197539	A8	4946953	C/T	1	1	0	0	1	0	1	0	1	0	1	NA	1	0	NA	1	1	0	1	0	0	1	1	1	1	0	0	1	1	0	1	1	0	0	1	0	NA	1	0	0	0	0	0	0	1	1
Bn-Scaffold000179-p55950	A8	5307113	G/A	0	0	1	1	1	1	0	1	0	1	0	NA	0	1	NA	0	0	1	0	1	1	1	0	0	1	1	1	0	0	1	0	0	1	1	0	1	NA	0	1	1	1	1	1	1	0	1
Bn-Scaffold000174-p33683	A8	5436857	G/A	0	0	1	1	1	1	0	1	0	1	0	NA	0	1	NA	0	0	1	0	1	1	1	0	0	1	1	1	0	0	1	0	0	1	1	0	1	NA	0	1	1	1	1	1	1	0	1
Bn-Scaffold000120-p268702	A8	6357136	T/C	0	0	1	1	0	1	0	1	0	1	0	NA	0	1	NA	0	0	1	0	1	1	0	0	0	0	1	1	0	0	1	0	0	1	1	0	1	NA	0	1	1	1	1	1	1	0	0
Bn-Scaffold000106-p491789	A8	7072199	G/A	1	1	0	0	1	0	1	0	1	0	1	NA	1	0	NA	1	0	0	1	0	0	0	1	1	1	0	0	1	1	0	1	1	0	0	1	0	NA	1	0	0	0	0	0	0	1	1
Bn-Scaffold000106-p576707	A8	7144929	T/G	1	1	0	0	1	0	1	0	1	0	1	NA	1	0	NA	1	0	0	1	0	0	0	1	1	0	0	0	1	1	0	1	1	0	0	1	0	NA	1	0	0	0	0	0	0	1	1
snp_BGA_1374	A8	7244395	T/C	0	0	1	1	0	1	0	1	0	1	0	NA	0	1	NA	0	1	1	0	1	1	1	0	0	1	1	1	0	0	1	0	0	1	1	0	1	NA	0	1	1	1	1	1	1	0	0
Bn-Scaffold000156-p26771	A8	7244548	A/C	1	1	0	0	1	0	1	0	1	0	1	NA	1	0	NA	1	0	0	1	0	0	0	1	1	0	0	0	1	1	0	1	1	0	0	1	0	NA	1	0	0	0	0	0	0	1	1
Bn-Scaffold000156-p112064	A8	7276292	G/A	0	0	1	1	0	1	0	1	0	1	0	NA	0	1	NA	0	1	1	0	1	1	1	0	0	1	1	1	0	0	1	0	0	1	1	0	1	NA	0	1	1	1	1	1	1	0	0
Bn-Scaffold000146-p254898	A8	7725352	T/C	1	1	0	0	0	0	1	0	1	0	1	NA	1	0	NA	1	0	0	1	0	0	0	1	1	0	0	0	1	1	0	1	1	0	0	1	0	NA	1	0	0	0	0	0	0	1	0
Bn-Scaffold000146-p168286	A8	7825612	T/C	0	0	0	0	0	0	0	0	0	0	0	0	0	0	NA	0	0	0	0	0	0	0	0	0	0	0	0	0	0	0	0	0	0	0	0	0	0	0	0	0	0	0	0	0	0	0
p5_10452_snp40	A8	8303609	C/T	1	1	1	1	1	1	1	1	1	1	1	1	1	1	NA	1	1	1	1	1	1	1	1	1	1	1	1	1	1	1	1	1	1	1	1	1	1	1	1	1	1	1	1	1	1	1
Bn-Scaffold000032-p1409221	A8	8647526	G/A	1	1	1	1	1	1	1	1	1	1	1	1	1	1	NA	1	1	1	1	1	1	1	1	1	1	1	1	1	1	1	1	1	1	1	1	1	1	1	1	1	1	1	1	1	1	1
Bn-Scaffold000032-p1109659	A8	8841619	G/A	1	1	1	1	1	1	1	1	1	1	1	1	1	1	NA	1	1	1	1	1	1	1	1	1	1	1	1	1	1	1	1	1	1	1	1	1	1	1	1	1	1	1	1	1	1	1
Bn-ctg7180014759930-p7712	A8	9115397	G/A	0	1	0	0	1	0	0	0	0	1	1	1	1	1	NA	0	0	0	1	1	0	0	1	0	0	1	0	1	1	0	1	1	1	0	0	1	0	0	0	0	0	1	0	0	1	1
Bn-ctg7180014759930-p6323	A8	9116789	C/A	1	0	1	1	0	1	1	1	1	1	1	1	0	1	NA	1	1	1	0	1	1	1	1	1	1	1	1	0	1	1	0	0	1	1	1	1	1	1	1	1	1	1	1	1	1	1
Bn-Scaffold000032-p538702	A8	9373969	G/A	1	1	1	1	1	1	1	1	1	1	1	1	1	1	NA	1	1	1	1	1	1	1	1	1	1	1	1	1	1	1	1	1	1	1	1	1	NA	1	1	1	1	1	1	1	1	1
Bn-Scaffold000032-p457339	A8	9444395	C/T	1	1	1	1	1	1	1	1	1	1	1	1	1	1	NA	1	1	1	1	1	1	1	1	1	1	1	1	1	1	1	1	1	1	1	1	1	NA	1	1	1	1	1	1	1	1	1
Bn-Scaffold000032-p328876	A8	9593875	A/G	0	0	0	0	0	0	0	0	0	0	0	0	0	0	NA	0	0	0	0	0	0	0	0	0	0	0	0	0	0	0	0	0	0	0	0	0	0	0	0	0	0	0	0	0	0	0
Bn-Scaffold000032-p260478	A8	9685802	C/T	1	1	1	1	1	1	1	1	1	1	1	1	1	1	NA	1	1	1	1	1	1	1	1	1	1	1	1	1	1	1	1	1	1	1	1	1	1	1	1	1	1	1	1	1	1	1
Bn-Scaffold000097-p710068	A8	10137532	C/A	1	1	1	1	1	1	1	1	1	1	1	1	1	1	NA	1	1	1	1	1	1	1	1	1	1	1	1	1	1	1	1	1	1	1	1	1	1	1	1	1	1	1	1	1	1	1
Bn-ctg7180014771893-p599	A8	10225801	C/T	1	1	1	1	1	1	1	1	1	0	0	NA	1	0	NA	1	1	1	1	0	1	1	0	1	1	0	1	1	0	1	1	1	0	1	1	0	1	1	1	1	0	1	1	1	0	0
Bn-Scaffold000097-p464808	A8	10337576	T/C	0	0	0	1	0	1	1	1	0	0	1	NA	0	0	NA	0	0	0	0	0	0	0	0	1	0	0	0	0	0	0	0	0	1	0	0	1	NA	0	1	0	0	1	1	0	1	0
snp_BGA_4613	A8	10438277	T/G	0	0	0	1	0	1	1	1	1	0	1	NA	0	0	NA	0	0	0	0	0	0	0	0	1	0	0	0	0	0	0	0	0	1	0	0	1	NA	0	1	0	0	1	1	0	1	0
Bn-Scaffold000097-p271193	A8	10449583	G/T	0	1	1	0	1	0	0	0	0	1	0	NA	0	1	NA	1	1	1	0	1	1	1	1	0	1	1	1	0	1	1	0	1	0	1	1	0	NA	0	0	1	1	0	0	1	0	1
UQ08A0014528	A8	10532309	A/G	0	0	0	1	0	1	1	1	1	0	1	NA	0	0	NA	0	0	0	0	0	0	0	0	1	0	0	0	0	0	0	0	0	1	0	0	1	NA	0	1	0	0	1	1	0	1	0
Bn-Scaffold000097-p165286	A8	10631958	T/C	1	0	0	1	0	1	1	1	1	0	1	NA	1	0	NA	0	0	0	1	0	0	0	0	1	0	0	0	1	0	0	1	0	1	0	0	1	NA	1	1	0	0	1	1	0	1	0
Bn-Scaffold000187-p113351	A8	10910958	C/A	0	1	1	0	1	0	0	0	0	1	0	NA	0	1	NA	1	1	1	0	1	1	1	1	0	1	1	1	0	1	1	0	1	0	1	0	0	NA	0	0	1	1	0	0	1	0	1
Bn-Scaffold000010-p637321	A8	11585272	G/A	0	1	NA	0	1	0	0	0	0	1	0	NA	0	0	NA	NA	1	1	0	1	NA	NA	NA	0	1	1	1	0	1	1	0	1	0	NA	0	0	0	0	0	0	NA	0	0	NA	0	1
Bn-Scaffold000010-p692677	A8	11641357	A/G	1	0	0	0	0	0	0	0	0	0	0	0	1	0	NA	0	0	0	1	0	0	0	0	0	0	0	0	1	0	0	1	0	0	0	1	0	NA	1	0	1	0	0	0	0	0	0
Bn-Scaffold000010-p863450	A8	11770436	G/A	1	1	1	0	NA	0	0	0	0	1	0	NA	1	0	NA	1	1	1	1	1	1	1	1	0	1	1	1	NA	1	1	1	1	0	1	1	0	0	1	0	0	1	0	0	1	0	1
Bn-Scaffold000010-p991670	A8	11900453	G/A	0	1	1	1	1	1	1	1	1	1	1	1	0	1	NA	1	1	1	0	1	1	1	1	1	1	1	1	0	1	1	0	1	1	1	0	1	1	0	1	1	1	1	1	1	1	1
BN051721-0317	A8	11960873	A/G	1	0	0	0	0	0	0	0	0	0	0	0	1	0	NA	0	0	0	1	0	0	0	0	0	0	0	0	1	0	0	1	0	0	0	1	0	0	1	0	0	0	0	0	0	0	0
Bn-Scaffold000010-p1177331	A8	12085632	A/G	0	0	0	0	0	0	0	0	0	0	0	0	0	0	NA	0	0	0	0	0	0	0	0	0	0	0	0	0	0	0	0	0	0	0	0	0	0	0	0	1	0	0	0	0	0	0
Bn-Scaffold000010-p1277771	A8	12196324	C/T	1	1	1	1	1	1	1	1	1	1	1	1	1	1	NA	1	1	1	1	1	1	1	1	1	1	1	1	1	1	1	1	1	1	1	1	1	1	1	1	1	1	1	1	1	1	1
Bn-Scaffold000010-p1568829	A8	12348688	T/C	0	1	1	0	1	0	0	0	0	1	0	NA	0	0	NA	1	1	0	1	1	1	1	1	0	0	1	1	1	1	1	0	1	0	1	0	0	0	0	0	0	1	0	0	1	0	1
Bn-Scaffold000010-p1658436	A8	12442252	G/T	1	0	0	1	0	1	1	1	1	0	1	NA	1	1	NA	0	0	1	0	0	0	0	0	0	1	0	0	0	0	0	1	0	1	0	1	1	1	1	1	1	0	1	1	0	1	0
Bn-ctg7180014748684-p911	A8	12521236	C/A	1	1	1	1	1	1	1	1	1	1	1	1	NA	1	NA	1	1	1	1	1	1	1	1	1	1	1	1	NA	1	1	1	NA	1	1	1	1	1	1	1	1	1	1	1	1	1	1
Bn-Scaffold000010-p1842065	A8	12587052	G/A	0	1	1	0	1	0	0	0	0	1	0	NA	0	0	NA	1	1	0	1	1	1	1	1	1	1	1	1	1	1	0	0	1	0	0	0	0	0	0	0	0	0	0	0	1	0	1
Bn-Scaffold000010-p1959461	A8	12735828	C/T	1	1	1	1	1	1	1	1	1	1	1	1	1	1	NA	1	1	1	1	1	1	1	1	1	1	1	1	1	1	0	1	1	1	0	1	1	1	1	1	0	0	1	1	1	1	1
Bn-ctg7180014734032-p1283	A8	12795000	A/G	0	1	0	0	1	0	0	0	1	1	0	NA	1	1	NA	0	0	1	1	1	0	0	1	0	0	0	1	1	0	0	1	1	0	0	0	0	0	0	0	0	0	1	0	0	0	0
Bn-Scaffold000010-p2052655	A8	12828769	C/T	1	1	1	1	1	1	1	1	1	1	1	1	1	1	NA	1	1	1	1	1	1	1	1	1	1	1	1	1	1	0	1	1	1	0	1	1	1	1	1	0	0	1	1	1	1	1
Bn-ctg7180014751561-p2224	A8	12830980	G/A	1	1	1	1	1	1	1	1	1	1	1	1	1	1	NA	1	1	1	1	1	1	1	1	1	1	1	1	1	1	1	1	1	1	1	1	1	1	1	1	1	1	1	1	1	1	1
Bn-ctg7180014725515-p1369	A8	12904819	A/G	1	0	1	1	0	1	1	1	0	0	1	NA	0	0	NA	1	1	0	0	0	1	1	0	1	0	1	0	0	1	1	0	0	1	1	1	1	1	1	1	1	1	0	1	1	1	1
Bn-Scaffold000010-p2271322	A8	13061471	C/A	1	0	0	1	0	1	1	1	1	0	1	NA	1	1	NA	0	0	1	0	0	0	0	0	1	1	0	0	0	0	1	1	0	1	1	1	1	1	1	0	1	1	1	1	0	1	0
Bn-ctg7180014736216-p8190	A8	13117487	C/T	1	0	1	1	0	1	1	1	0	0	1	NA	0	0	NA	1	1	0	0	0	1	1	0	1	1	1	0	0	1	1	0	0	1	1	1	1	1	1	1	1	1	0	1	1	1	1
Bn-Scaffold000010-p2378894	A8	13118829	C/A	1	1	1	1	1	1	1	1	1	1	1	1	1	1	NA	1	1	1	1	1	1	1	1	1	1	1	1	1	1	1	1	1	1	1	1	1	1	1	1	1	1	1	1	1	1	1
Bn-Scaffold000010-p2487308	A8	13212825	NA/NA	1	0	1	1	0	1	1	1	1	0	1	NA	1	1	NA	0	0	1	0	0	0	0	0	1	0	0	0	0	0	0	1	0	1	0	1	1	1	1	0	1	0	1	1	1	1	0
BN064617-0051	A8	13489154	G/A	0	1	1	0	1	0	0	0	0	1	0	NA	0	0	NA	1	1	1	1	1	1	1	1	0	1	1	1	1	1	1	0	1	0	1	0	0	0	0	1	1	1	0	1	1	0	1
Bn-Scaffold000010-p2834084	A8	13511485	G/A	0	0	1	1	0	1	1	1	1	0	1	NA	0	1	NA	0	0	0	0	0	0	0	0	1	1	0	0	0	0	1	0	0	1	1	1	1	1	0	0	1	1	1	1	1	1	0
Bn-Scaffold000010-p2928291	A8	13603335	C/A	0	1	1	1	1	1	1	1	1	1	1	1	0	1	NA	1	1	1	1	1	1	1	1	1	1	1	1	1	1	1	0	1	0	1	1	0	NA	0	1	1	1	1	1	1	1	1
Bn-Scaffold000032-p625685	A8	13617328	C/A	0	1	1	1	1	1	1	1	1	1	1	NA	1	1	NA	0	0	1	1	1	1	1	0	1	NA	NA	1	1	0	1	1	0	1	1	1	1	NA	1	1	1	1	1	1	1	1	1
Bn-Scaffold000010-p3026578	A8	13719625	T/G	0	1	0	1	1	0	1	1	1	1	1	1	0	0	NA	1	1	0	1	1	1	1	1	1	1	1	1	1	1	1	0	1	0	1	1	0	NA	0	1	0	0	1	0	0	1	1
Bn-ctg7180014750244-p5999	A8	13739196	C/T	1	1	1	1	NA	1	1	1	NA	NA	1	1	NA	NA	NA	1	1	NA	1	NA	1	1	NA	1	1	1	NA	NA	1	1	NA	NA	1	1	1	1	1	1	1	1	1	NA	1	1	NA	1
Bn-Scaffold000010-p3325587	A8	14006032	T/C	0	0	1	0	0	1	0	0	0	0	0	0	0	1	NA	0	0	0	0	0	0	0	0	0	0	0	0	0	0	0	0	0	0	0	0	0	0	0	0	0	1	0	1	1	0	0
BN090271-0472	A8	14088366	T/C	0	0	0	1	0	0	1	1	1	0	1	0	0	0	NA	0	1	0	0	0	0	0	0	1	1	0	0	0	0	1	0	0	0	1	1	0	NA	0	0	0	0	0	0	0	1	0
Bn-Scaffold000010-p3513205	A8	14199672	G/A	0	1	0	1	1	0	1	1	1	1	1	1	1	0	NA	1	1	0	1	1	1	0	1	1	1	1	0	1	1	1	0	1	0	1	1	0	NA	0	1	0	0	1	0	0	1	1
Bn-ctg7180014758326-p5795	A8	14545221	G/A	0	0	1	0	0	0	0	1	1	0	1	NA	0	0	NA	0	1	1	1	0	0	0	0	1	1	1	0	0	1	1	0	0	1	1	0	1	1	0	1	0	0	0	1	0	1	1
Bn-ctg7180014758335-p2573	A8	14589643	A/G	1	0	0	0	0	0	0	0	0	0	0	0	0	0	NA	0	0	0	0	0	0	0	0	0	0	0	0	0	0	0	0	0	0	0	0	0	0	0	0	0	0	0	0	0	0	0
Bn-Scaffold000010-p3910185	A8	14613099	A/G	0	0	0	0	0	0	0	0	0	0	0	0	0	0	NA	0	0	0	0	0	0	0	0	0	0	0	0	0	0	0	0	0	0	0	0	0	0	0	0	0	0	0	0	0	0	0
Bn-ctg7180014756462-p5224	A8	14617288	G/T	0	0	1	0	0	0	0	1	1	0	1	NA	0	0	NA	0	1	1	1	0	0	0	0	1	1	1	0	0	1	1	0	0	1	1	0	1	1	0	1	0	0	0	1	0	1	1
Bn-Scaffold000069-p138512	A8	14701776	T/C	0	0	0	0	0	0	0	0	0	0	0	0	0	0	NA	0	0	0	0	0	0	0	0	0	0	1	0	0	0	0	0	0	0	0	0	0	0	0	0	0	0	0	0	0	0	0
Bn-Scaffold000010-p4001852	A8	14704108	G/A	0	1	1	0	0	1	1	0	0	0	0	1	1	1	NA	1	0	0	1	0	0	1	1	1	1	1	1	1	1	0	0	0	0	0	1	0	NA	0	1	0	0	1	1	1	0	0
Bn-Scaffold000010-p4276792	A8	14952191	G/T	1	1	1	1	1	1	1	1	1	1	1	1	1	1	NA	1	1	1	1	1	1	1	1	1	1	1	1	1	1	1	1	1	1	1	1	1	1	1	1	1	1	1	1	1	1	1
Bn-Scaffold000010-p4414500	A8	15090445	C/A	1	1	1	1	1	0	0	1	1	1	1	1	0	0	NA	1	1	1	1	1	1	0	1	0	1	1	0	1	1	1	1	1	1	1	0	1	1	1	1	1	1	1	0	0	1	1
UQ01C0051261	A8	15105925	G/A	1	1	1	1	1	1	1	1	1	1	1	1	1	1	NA	1	1	1	1	1	1	1	1	1	0	1	1	1	1	1	1	1	1	1	1	1	1	1	1	1	1	1	1	1	1	1
Bn-Scaffold000020-p61870	A8	15137219	A/C	0	0	0	0	0	1	1	0	0	0	0	0	1	1	NA	0	0	NA	0	0	0	0	0	1	0	0	0	0	0	0	0	0	0	NA	1	0	NA	0	0	NA	NA	NA	1	1	0	0
Bn-Scaffold000020-p178538	A8	15261330	A/C	0	0	1	0	0	0	0	0	1	1	0	NA	0	0	NA	0	0	0	0	1	1	0	0	0	1	0	0	0	0	0	0	1	0	0	0	1	0	1	0	0	0	0	0	0	0	0
Bn-Scaffold000020-p277295	A8	15351415	T/G	0	0	0	0	0	0	0	0	0	0	0	0	0	0	NA	0	0	0	0	0	0	0	0	0	0	0	0	0	0	0	0	0	0	0	0	0	0	0	0	0	0	0	0	0	0	0
Bn-Scaffold000020-p759693	A8	15837870	A/G	0	0	0	0	0	1	1	0	0	0	0	0	0	0	NA	0	0	0	0	0	0	0	0	1	0	0	0	0	0	0	0	0	0	0	1	0	0	0	1	0	0	0	1	0	0	0
Bn-Scaffold000020-p837037	A8	15902506	A/G	0	0	0	0	0	1	1	0	0	0	0	0	0	0	NA	0	0	0	0	0	0	0	0	1	0	0	0	0	0	0	0	0	0	0	1	0	0	0	1	0	0	0	1	0	0	0
Bn-Scaffold000020-p953949	A8	16007807	G/A	1	1	1	1	1	0	0	1	1	1	1	1	1	1	NA	1	1	1	1	1	1	1	1	0	1	1	1	1	1	1	1	1	1	1	0	1	1	1	0	1	1	1	0	1	1	1
Bn-Scaffold000020-p1278209	A8	16264961	T/C	0	0	0	0	0	0	0	0	0	0	0	0	0	0	NA	0	0	0	0	0	0	0	0	0	0	0	0	0	0	0	0	0	0	0	0	0	0	0	0	0	0	0	0	0	0	0
Bn-Scaffold000020-p1378669	A8	16357246	T/C	0	0	0	0	0	1	1	0	0	0	0	0	0	0	NA	0	0	0	0	0	0	0	0	1	0	0	0	0	0	0	0	0	0	0	1	0	0	0	1	0	0	0	1	0	0	0
Bn-Scaffold000020-p1445194	A8	16412707	C/A	1	1	1	1	1	1	1	1	1	1	1	1	1	1	NA	1	1	1	1	1	1	1	1	1	1	1	1	1	1	1	1	1	1	1	1	1	1	1	1	1	1	1	1	1	1	1
Bn-Scaffold000020-p1532596	A8	16505922	G/T	1	1	1	1	1	1	1	1	1	1	1	1	1	1	NA	1	1	1	1	1	1	1	1	1	1	1	1	1	1	1	1	1	1	1	1	1	1	1	1	1	1	1	1	1	1	1
BN072196-0193	A8	16811691	C/T	0	1	1	1	0	1	1	1	1	1	1	NA	1	0	NA	1	1	0	0	1	1	1	1	0	1	0	1	1	0	0	0	1	1	0	1	1	0	1	1	0	0	0	1	1	1	0
Bn-Scaffold000020-p2307046	A8	17234180	A/G	0	1	1	0	0	0	0	0	0	0	1	NA	1	0	NA	0	0	0	0	1	1	0	0	0	0	0	0	1	0	0	0	1	0	0	0	1	0	1	0	0	0	0	0	1	0	0
Bn-Scaffold000049-p1208396	A8	17292005	C/T	0	1	1	1	1	1	0	1	1	1	1	NA	1	1	NA	0	0	1	1	1	1	1	1	1	1	1	1	1	1	0	1	1	NA	1	NA	1	NA	1	1	NA	0	1	1	0	0	0
Bn-Scaffold000020-p2392465	A8	17310221	C/T	1	0	0	1	1	1	1	1	1	1	0	NA	0	1	NA	1	1	1	1	0	0	1	1	1	1	1	1	0	1	1	1	0	1	1	1	0	1	0	1	1	1	1	1	0	1	1
Bn-Scaffold000020-p2609292	A8	17449914	T/C	0	0	0	0	0	0	0	0	1	0	0	0	0	0	NA	0	0	0	0	0	0	1	0	0	1	0	1	0	0	0	0	0	1	0	0	0	0	0	0	0	0	0	0	0	0	0
Bn-Scaffold000025-p1411774	A8	17652992	T/G	0	0	0	0	0	0	0	0	0	0	0	0	0	0	NA	0	0	0	0	0	0	0	0	0	0	0	0	0	0	0	0	0	0	0	0	0	0	0	0	0	0	0	0	0	0	0
Bn-Scaffold000025-p1496793	A8	17722851	A/G	0	0	0	0	0	0	0	0	0	0	0	0	0	0	NA	0	0	0	0	0	0	0	0	0	0	0	0	0	0	0	0	0	0	0	0	0	0	0	0	0	0	0	0	0	0	0
Bn-Scaffold000072-p1170406	A8	17915708	C/T	1	1	NA	1	NA	1	1	1	NA	1	1	1	1	1	NA	1	1	1	1	1	1	1	1	1	1	1	1	NA	1	1	1	1	1	1	1	1	1	1	1	1	1	1	1	1	1	1
Bn-Scaffold000072-p1095276	A8	17982831	C/A	1	1	1	1	1	1	1	1	0	1	1	1	1	1	NA	1	1	1	1	1	1	0	1	1	1	1	0	1	1	0	1	1	0	0	1	1	1	1	1	1	1	1	1	1	1	1
Bn-Scaffold000072-p996955	A8	18071813	A/G	0	0	0	0	0	0	0	0	1	0	0	0	0	0	NA	0	0	0	0	0	0	1	0	0	0	0	1	0	0	1	0	0	1	1	0	0	0	0	0	0	0	0	0	0	0	0
Bn-Scaffold000072-p170680	A8	18312901	A/G	0	0	0	0	0	0	0	0	0	0	0	0	0	0	NA	0	0	0	0	0	0	0	1	0	0	0	0	0	0	0	0	0	0	0	0	0	0	0	0	0	0	0	0	0	0	0
Bn-Scaffold000072-p220773	A8	18358913	A/G	0	0	0	0	0	0	0	0	0	0	0	0	0	0	NA	0	0	0	0	0	0	0	0	0	0	0	0	0	0	0	0	0	0	0	0	0	0	0	0	0	0	0	0	0	0	0
Bn-Scaffold000072-p311103	A8	18439476	C/T	1	1	1	1	1	1	1	1	1	1	1	1	1	1	NA	1	1	1	1	1	1	1	1	1	1	1	1	1	1	1	1	1	1	1	1	1	1	1	1	1	1	1	1	1	1	1
Bn-Scaffold000072-p529695	A8	18652306	T/C	1	1	0	0	1	0	0	0	0	1	1	NA	1	0	NA	1	0	1	1	1	1	0	1	1	0	1	0	1	1	1	1	1	0	1	0	1	1	0	0	0	1	1	0	0	0	1
Bn-Scaffold000072-p623054	A8	18731226	G/A	0	0	1	1	0	1	1	1	1	0	0	NA	0	1	NA	0	1	0	0	0	0	1	0	0	1	0	1	0	0	0	0	0	1	0	1	0	0	1	1	0	0	0	1	1	1	0
Bn-ctg7180014722541-p5128	A8	18765247	G/A	1	1	1	1	1	1	1	1	1	1	1	1	1	1	NA	1	1	1	1	1	1	1	1	1	1	1	1	1	1	1	1	1	1	1	1	NA	1	1	1	1	1	NA	1	1	1	NA
Bn-Scaffold000072-p684992	A8	18808750	C/T	1	1	1	1	1	1	1	1	0	1	1	NA	1	1	NA	1	1	1	1	1	1	0	1	1	0	1	0	1	1	0	1	1	0	0	1	1	1	1	1	1	1	1	1	1	1	1
Bn-Scaffold000113-p78499	A9	34889	T/C	1	1	1	NA	0	1	1	0	0	0	0	0	1	0	NA	0	1	0	0	0	0	0	0	0	0	0	0	0	0	0	0	0	0	0	1	1	0	1	0	0	0	0	1	0	0	0
Bn-Scaffold000114-p417110	A9	240186	C/T	0	1	1	0	1	1	1	0	1	1	0	1	1	1	NA	1	0	1	1	1	1	1	1	1	1	1	1	1	1	0	1	1	0	0	0	0	0	0	1	1	1	1	0	0	0	0
Bn-ctg7180014762101-p9950	A9	989588	C/A	1	1	1	1	1	1	1	1	1	1	1	1	1	1	NA	1	1	1	1	1	1	1	1	1	1	1	1	1	1	1	1	1	1	1	1	1	1	1	1	1	1	1	1	1	1	1
Bn-Scaffold000022-p359737	A9	1291176	A/G	1	1	1	0	0	1	0	0	1	1	1	1	1	1	NA	1	0	1	1	1	0	1	0	1	0	1	1	0	1	NA	1	1	1	1	1	0	0	1	1	1	1	1	NA	1	1	NA
Bn-Scaffold000113-p358763	A9	1555869	T/C	0	0	0	1	0	0	0	1	NA	1	0	0	0	1	NA	1	1	0	0	0	1	0	1	0	0	0	0	0	0	1	0	0	0	0	0	0	1	0	0	0	0	0	1	0	0	1
Bn-Scaffold000134-p367110	A9	1632319	A/G	0	0	0	0	1	0	0	0	0	0	0	NA	0	0	NA	1	0	0	0	1	0	0	0	0	0	0	0	1	0	0	0	0	1	0	0	1	0	0	0	0	0	0	0	0	0	1
Bn-Scaffold000113-p172942	A9	1738434	A/C	1	1	1	NA	0	1	1	0	NA	0	0	0	1	0	NA	0	1	0	0	0	0	0	0	0	0	0	0	0	0	0	1	0	0	0	1	1	0	1	0	1	0	0	1	0	0	0
Bn-Scaffold000176-p61866	A9	1844856	A/G	0	0	0	0	1	0	0	0	0	0	0	0	0	0	NA	1	0	0	0	1	0	0	0	0	1	0	0	1	0	0	0	0	1	0	0	1	0	0	0	0	0	0	0	0	0	1
Bn-Scaffold000176-p108608	A9	1882294	A/G	0	0	0	0	1	0	0	0	0	0	0	NA	0	0	NA	1	0	0	0	1	0	0	0	0	1	0	0	1	0	0	0	0	1	0	0	1	0	0	0	0	0	0	0	0	0	1
Bn-Scaffold000009-p3611341	A9	1910197	T/G	0	0	0	0	1	0	0	0	0	0	0	NA	0	0	NA	1	0	0	0	1	0	0	0	0	1	0	0	1	0	0	0	0	1	0	0	1	0	0	0	0	0	0	0	0	0	1
Bn-Scaffold000009-p3434552	A9	2055970	A/G	0	0	0	0	1	0	0	0	0	0	0	NA	0	0	NA	1	0	0	0	1	0	0	0	0	1	0	0	1	0	0	0	0	1	0	0	1	0	0	0	0	0	0	0	0	0	1
Bn-ctg7180014741849-p6023	A9	2383904	G/A	1	NA	1	1	1	1	1	1	1	1	1	1	NA	1	NA	1	1	1	1	1	1	1	1	1	1	1	1	1	1	1	1	1	0	1	1	1	1	1	1	1	1	1	1	1	1	1
Bn-ctg7180014763461-p2115	A9	2417918	A/G	0	0	0	0	0	0	0	0	0	0	0	0	0	0	NA	0	0	0	0	0	0	0	0	0	0	0	0	0	0	0	0	0	0	0	0	0	0	0	0	0	0	0	0	0	0	0
Bn-Scaffold000040-p758331	A9	2483085	G/A	1	1	1	0	1	1	0	1	1	1	1	1	1	1	NA	1	1	1	1	1	1	1	1	1	1	1	1	1	1	0	1	1	1	1	1	1	NA	1	1	1	1	1	0	1	0	1
Bn-Scaffold000051-p1490572	A9	2505543	T/C	0	0	0	0	0	0	1	0	0	1	0	0	0	1	NA	0	1	0	0	0	0	0	0	0	0	0	0	0	0	0	1	0	0	0	0	0	0	0	1	0	0	0	1	0	0	0
Bn-Scaffold000040-p186360	A9	2531260	G/A	1	1	1	1	1	1	1	1	1	1	1	1	1	1	NA	1	1	1	1	1	1	1	1	1	1	1	1	1	1	1	1	1	1	1	1	1	1	1	1	1	1	1	1	1	1	1
Bn-ctg7180014738208-p2460	A9	2712534	C/T	1	0	1	1	1	1	1	1	1	1	1	1	0	1	NA	1	1	1	1	1	1	1	1	1	1	1	1	1	1	1	1	1	0	1	1	1	1	1	1	1	1	1	1	1	1	1
Bn-Scaffold000121-p380018	A9	2739897	A/G	0	0	0	0	1	0	0	0	0	0	0	NA	0	0	NA	0	0	0	0	0	0	0	0	0	0	0	0	0	0	0	1	0	0	0	0	0	0	0	0	0	0	1	0	0	0	1
Bn-Scaffold000110-p573327	A9	2744611	C/T	1	1	1	1	1	1	1	1	NA	1	1	1	1	1	NA	1	1	1	1	1	1	1	1	1	1	1	1	1	1	1	1	1	1	1	1	1	1	1	1	1	1	1	1	1	1	1
Bn-Scaffold000110-p349432	A9	2949845	A/G	0	0	0	0	0	0	0	0	0	0	0	0	0	0	NA	0	0	0	0	0	0	0	0	0	0	0	0	0	0	0	0	0	1	0	0	0	0	0	0	0	0	0	0	0	0	0
Bn-Scaffold000110-p294349	A9	3021546	T/C	0	0	0	0	0	0	0	0	0	0	0	0	0	0	NA	0	0	0	0	0	0	0	0	0	0	0	0	0	0	0	0	0	1	0	0	0	0	0	0	0	0	0	0	0	0	0
Bn-ctg7180014758764-p2300	A9	3033316	T/G	0	1	0	0	0	0	0	0	0	0	0	0	0	0	NA	0	0	0	0	0	0	0	0	0	0	0	0	0	1	0	0	0	0	0	0	0	0	0	0	0	0	0	0	0	0	0
Bn-Scaffold000006-p3146775	A9	3084578	T/C	1	1	0	0	0	1	0	0	0	0	0	NA	1	0	NA	0	0	0	0	0	0	0	0	0	0	1	0	1	0	0	0	0	0	0	1	1	0	0	0	0	0	0	0	0	0	0
Bn-ctg7180014721803-p1953	A9	3134253	C/A	NA	0	NA	1	1	NA	1	1	1	1	1	1	0	1	NA	1	1	1	1	1	1	1	1	1	1	1	1	1	1	1	1	1	1	1	NA	1	1	NA	1	1	1	1	1	NA	1	1
Bn-Scaffold000133-p405665	A9	3538655	C/T	1	1	1	1	1	1	1	1	1	0	1	1	1	0	NA	1	1	1	1	1	1	1	1	1	1	1	1	1	1	1	1	0	1	1	1	1	1	1	1	1	1	1	1	1	0	1
Bn-Scaffold000133-p473250	A9	3616734	T/G	0	1	1	0	0	1	0	0	NA	0	0	0	1	0	NA	0	0	0	0	0	0	0	0	0	0	0	0	0	0	0	0	0	0	0	1	0	0	1	0	0	0	0	0	NA	0	0
Bn-Scaffold000126-p140249	A9	3774703	T/G	0	0	0	0	0	0	0	0	0	0	0	0	0	0	NA	0	0	0	0	0	0	0	0	0	0	0	0	0	0	0	0	0	1	0	0	0	0	0	0	0	0	0	0	0	0	0
Bn-Scaffold000126-p330394	A9	3905455	C/A	1	0	1	1	1	1	1	1	1	1	1	1	0	1	NA	1	1	1	1	1	1	1	0	1	1	1	1	1	1	1	1	0	1	1	1	1	1	1	1	1	1	1	1	1	0	1
Bn-Scaffold000126-p425814	A9	3991086	A/C	0	0	0	0	0	0	0	0	0	0	0	0	0	0	NA	0	0	0	0	0	0	0	1	0	0	0	0	0	0	0	0	1	0	0	0	0	0	0	0	0	0	0	0	0	1	0
snp_BGA_2460	A9	4038248	A/C	0	0	0	0	0	0	0	0	0	0	0	0	0	0	NA	0	0	0	0	0	0	0	1	0	0	0	0	0	0	0	0	1	0	0	0	0	0	0	0	0	0	0	0	0	1	0
Bn-Scaffold000127-p522478	A9	4361559	C/A	1	1	1	1	1	1	1	1	1	1	1	1	1	1	NA	1	1	1	1	1	1	1	1	1	1	1	1	1	1	1	1	1	1	1	1	1	1	1	1	1	1	1	1	1	1	1
Bn-Scaffold000127-p348593	A9	4535544	C/T	1	0	0	1	1	0	1	1	1	0	1	1	1	0	NA	1	1	1	1	1	1	1	1	1	1	1	1	1	1	0	1	1	1	1	0	1	0	0	1	1	1	0	1	0	1	1
Bn-Scaffold000127-p236333	A9	4635849	G/T	1	1	1	1	1	1	1	1	1	1	1	1	1	1	NA	1	1	1	1	1	1	1	1	1	1	1	1	1	1	0	1	1	1	1	1	1	1	1	1	1	1	1	1	1	1	1
Bn-Scaffold000127-p141476	A9	4739418	C/T	1	NA	1	0	1	1	0	0	1	1	1	1	NA	1	NA	1	1	1	1	1	1	1	1	1	1	1	1	1	1	0	1	1	1	1	1	1	0	1	0	1	1	1	1	0	0	1
Bn-Scaffold000148-p356516	A9	5009571	C/T	1	1	1	0	1	0	0	0	1	1	1	1	1	1	NA	1	1	1	1	1	1	1	1	1	1	1	1	1	1	0	1	1	1	1	0	1	NA	1	0	1	1	1	0	1	0	0
Bn-ctg7180014718021-p355	A9	5079001	A/G	0	0	0	0	1	0	0	0	1	1	1	NA	0	1	NA	1	1	1	0	1	1	1	1	1	1	1	1	0	1	0	0	1	1	1	1	0	NA	1	1	1	1	1	1	1	0	0
Bn-Scaffold000119-p408305	A9	5122656	C/T	0	0	0	0	1	0	0	0	0	0	1	NA	0	0	NA	1	1	1	1	1	1	0	1	1	1	1	0	1	1	0	1	1	1	1	0	1	1	0	0	1	1	0	1	0	0	1
Bn-ctg7180014773191-p7632	A9	5240178	A/G	0	0	0	0	1	0	0	0	1	1	0	0	0	1	NA	0	0	0	0	0	0	1	NA	NA	0	0	0	0	0	0	0	1	1	0	1	0	0	1	1	0	0	1	1	1	0	0
Bn-ctg7180014773189-p6440	A9	5254354	C/A	1	1	1	0	0	0	0	0	0	0	1	1	1	0	NA	1	1	1	1	1	1	0	1	NA	1	1	1	1	1	1	1	0	0	1	1	1	NA	0	0	1	1	0	1	0	1	0
BN041449-0630	A9	5373396	C/T	1	0	0	1	1	1	1	1	1	0	1	1	1	0	NA	1	1	1	1	1	1	0	1	1	1	1	1	1	1	1	1	1	1	1	0	1	1	0	1	1	1	1	1	0	1	1
Bn-ctg7180014761624-p6491	A9	5378646	C/T	0	0	0	0	0	0	0	0	1	NA	1	1	0	NA	NA	1	1	1	0	1	1	NA	1	1	1	1	1	0	1	0	0	1	1	1	NA	0	1	NA	1	1	1	1	1	NA	0	0
Bn-Scaffold000119-p126002	A9	5380969	C/T	1	0	0	1	1	1	1	1	1	0	1	1	1	0	NA	1	1	1	1	1	1	0	1	1	1	1	1	1	1	1	1	1	1	1	0	1	1	0	1	1	1	1	1	0	1	1
Bn-Scaffold000119-p59189	A9	5454360	G/A	1	0	0	1	1	1	1	1	1	0	1	1	1	0	NA	1	1	1	1	1	1	0	1	1	1	1	1	1	1	1	1	1	1	1	0	1	1	0	1	1	1	1	1	0	1	1
Bn-Scaffold000057-p81800	A9	5543393	C/T	0	1	1	1	1	0	0	1	0	1	1	NA	0	1	NA	1	0	1	1	1	0	1	0	0	1	1	0	1	1	1	0	1	1	1	1	1	0	1	0	1	1	0	1	1	0	1
Bn-Scaffold000057-p286140	A9	5704196	T/C	0	0	0	0	0	NA	NA	0	1	0	0	0	1	0	NA	0	1	0	0	0	1	0	1	1	0	0	1	0	0	0	NA	0	0	0	0	0	0	0	1	0	0	1	0	0	NA	0
Bn-ctg7180014759151-p2682	A9	5724100	C/T	0	0	0	0	0	0	0	0	1	1	1	NA	0	1	NA	1	1	1	0	1	1	1	1	NA	1	1	1	0	1	0	0	1	1	1	1	0	NA	1	1	1	1	1	1	1	0	0
Bn-Scaffold000057-p367760	A9	5818293	T/C	NA	0	0	NA	NA	1	1	NA	1	0	0	NA	1	0	NA	0	1	0	NA	0	1	0	1	1	0	0	1	NA	0	1	1	0	0	0	0	NA	NA	0	1	0	0	1	0	0	1	NA
Bn-Scaffold000057-p1041749	A9	6168536	C/T	1	1	1	1	1	0	0	1	1	1	1	1	1	1	NA	1	0	1	0	1	1	1	1	1	1	1	1	1	1	1	1	1	1	1	1	1	NA	1	1	1	1	1	1	1	0	1
Bn-Scaffold000057-p946229	A9	6285794	T/G	0	NA	0	1	0	1	1	1	0	0	0	NA	NA	0	NA	0	1	0	1	0	0	0	0	0	0	0	0	0	0	0	0	0	0	0	0	0	NA	0	0	0	0	0	1	0	1	0
Bn-Scaffold000057-p820303	A9	6413198	G/T	0	1	1	1	1	0	0	1	0	1	1	1	0	1	NA	1	0	1	0	1	0	1	0	0	1	1	0	1	1	0	0	1	1	1	1	1	NA	1	0	1	1	0	1	1	0	1
Bn-Scaffold000057-p1290981	A9	6552343	T/C	0	0	0	0	0	0	0	0	0	0	0	NA	0	0	NA	0	0	0	0	0	0	0	0	0	0	0	0	1	0	0	0	0	0	0	0	1	0	0	0	0	0	0	0	0	0	0
Bn-Scaffold000054-p235192	A9	6783489	G/A	1	1	1	1	1	1	1	1	1	1	1	1	1	1	NA	1	1	1	1	1	1	1	1	1	1	1	1	1	1	1	1	1	1	1	1	1	1	1	1	1	1	1	1	1	1	1
Bn-Scaffold000054-p139953	A9	7070983	A/G	0	1	1	0	1	0	0	0	0	1	0	0	0	1	NA	1	1	1	0	1	0	1	0	0	0	1	0	0	0	0	0	0	0	0	1	0	NA	1	1	0	1	0	0	1	0	1
Bn-Scaffold000054-p418608	A9	7261703	T/C	0	0	0	0	0	0	0	0	0	0	0	0	0	0	NA	0	0	0	0	0	0	0	0	0	0	0	0	0	0	0	0	0	0	0	0	0	0	0	0	0	0	0	0	0	0	0
Bn-Scaffold000054-p520347	A9	7380876	C/T	1	1	1	1	1	1	1	1	1	1	1	1	1	1	NA	1	1	1	1	1	1	1	1	1	1	1	1	1	1	1	1	1	1	1	1	1	1	1	1	1	1	1	1	1	1	1
Bn-Scaffold000054-p586777	A9	7442849	G/T	1	1	1	1	1	1	1	1	1	1	1	1	1	1	NA	1	1	1	1	1	1	1	1	1	1	1	1	1	1	1	1	1	1	1	1	1	1	1	1	1	1	1	1	1	1	1
Bn-Scaffold000054-p712782	A9	7570165	G/T	1	1	1	1	1	1	1	1	1	1	1	1	1	1	NA	1	1	1	1	1	1	1	1	1	1	1	1	1	1	1	1	1	1	1	1	1	1	1	1	1	1	1	1	1	1	1
Bn-Scaffold000054-p801554	A9	7666826	G/A	1	1	1	1	1	1	1	1	1	1	1	1	1	1	NA	1	1	1	1	1	1	1	1	1	1	1	1	1	1	1	1	1	1	1	NA	1	1	1	1	1	1	1	NA	1	1	1
Bn-Scaffold000054-p886655	A9	7774652	A/G	0	0	0	0	0	0	0	0	0	0	0	0	0	0	NA	0	0	0	0	0	0	0	0	0	0	0	0	0	0	0	0	0	0	0	0	0	0	0	0	0	0	0	0	0	0	0
Bn-Scaffold000054-p1070245	A9	7916358	T/C	0	0	0	0	0	0	0	0	0	0	0	0	0	0	NA	0	0	0	0	0	0	0	0	0	0	0	0	0	0	0	0	0	0	0	0	0	0	0	0	0	0	0	0	0	0	0
Bn-Scaffold000058-p109155	A9	8214979	C/A	0	1	0	0	1	0	1	0	1	0	1	1	1	0	NA	0	0	1	1	0	1	0	1	1	1	1	1	1	1	0	1	1	1	0	1	1	1	0	0	1	1	0	0	0	1	1
Bn-Scaffold000058-p205581	A9	8308215	A/G	1	0	0	0	1	0	1	0	1	0	1	NA	1	0	NA	1	1	1	1	1	0	0	1	1	0	1	1	0	1	1	0	1	1	0	0	0	NA	0	0	1	1	0	0	0	1	1
Bn-Scaffold000058-p492956	A9	8503632	T/C	0	1	0	1	0	0	0	1	0	0	0	0	0	0	NA	0	0	0	0	0	0	0	0	0	0	0	0	0	0	0	0	0	0	0	1	0	0	0	0	0	0	1	1	0	0	0
Bn-Scaffold000058-p667023	A9	8663913	C/A	1	0	1	0	1	1	1	0	1	1	1	1	0	1	NA	1	1	1	1	1	1	1	1	1	1	1	1	1	1	1	1	1	1	1	0	1	1	1	1	1	1	1	0	1	1	1
Bn-ctg7180014759895-p3655	A9	9004624	A/G	0	1	0	0	0	0	0	0	0	0	0	0	1	0	NA	1	0	0	0	0	0	0	0	0	0	0	0	0	0	0	0	0	0	0	0	0	0	0	0	1	0	0	0	0	1	0
snp_BGA_699	A9	9188576	G/T	0	1	0	1	0	0	1	1	0	0	0	0	1	0	NA	1	0	1	0	0	0	0	0	0	1	0	0	0	0	1	0	0	0	0	1	0	0	0	0	1	0	0	1	0	1	1
Bn-Scaffold000056-p269242	A9	9683724	A/G	1	0	0	1	1	0	1	1	1	0	1	1	1	0	NA	1	1	1	1	1	0	0	0	1	0	1	1	1	1	1	0	1	1	0	0	1	1	0	0	1	1	1	1	0	1	1
Bn-ctg7180014734456-p1878	A9	9732186	A/C	0	1	1	1	1	0	1	1	1	1	1	NA	1	1	NA	1	0	0	1	1	1	1	1	0	0	1	1	1	1	0	1	0	0	1	1	1	0	1	1	0	0	0	1	1	1	1
Bn-Scaffold000056-p327484	A9	9739761	T/C	1	0	0	0	1	0	0	0	1	0	1	1	1	0	NA	1	1	1	1	1	0	0	0	1	0	1	1	1	1	1	0	1	1	0	0	1	1	0	0	1	1	1	0	0	0	1
Bn-Scaffold000056-p607253	A9	10049290	T/C	0	NA	0	0	0	0	0	0	0	0	0	0	NA	0	NA	0	0	0	0	0	1	0	1	0	1	0	0	0	0	0	1	0	0	0	1	0	0	0	0	0	0	0	0	0	0	0
Bn-Scaffold000056-p1136950	A9	10502107	A/C	1	1	1	0	0	1	0	0	0	1	0	0	0	1	NA	0	1	0	0	0	0	1	0	1	0	0	0	0	0	0	0	0	0	1	0	0	0	1	1	0	0	0	0	1	0	0
Bn-Scaffold000056-p1283968	A9	10672200	C/T	0	1	1	1	1	1	1	1	1	1	1	1	1	1	NA	1	0	1	1	1	1	1	1	1	1	1	1	1	1	1	1	1	1	1	0	1	NA	1	1	1	1	1	1	1	1	1
Bn-Scaffold000022-p2487292	A9	10873130	G/A	1	1	1	1	0	1	1	1	0	1	0	0	0	1	NA	0	1	0	0	0	0	1	0	1	1	1	0	0	0	0	0	0	0	1	NA	0	0	1	1	0	0	0	1	1	1	0
Bn-Scaffold000022-p2185789	A9	11056059	T/C	0	0	0	0	0	0	0	0	0	0	0	0	0	0	NA	0	0	0	0	0	1	0	1	0	0	0	0	0	0	0	1	0	0	0	0	0	0	0	0	0	0	0	0	0	0	0
Bn-Scaffold000022-p1843971	A9	11180591	T/C	0	0	0	0	1	0	0	0	1	0	1	NA	1	0	NA	1	0	1	1	1	0	0	0	0	0	0	1	0	1	1	0	1	1	0	0	0	NA	0	0	1	1	1	0	0	0	1
Bn-Scaffold000022-p1420526	A9	11371927	C/A	1	1	1	1	1	1	1	1	1	1	1	1	1	1	NA	1	1	1	1	1	1	1	1	1	1	1	1	1	1	1	1	1	1	1	1	1	1	1	1	1	1	1	1	1	1	1
Bn-ctg7180014743786-p7497	A9	11524422	T/C	0	1	1	1	1	1	0	1	1	1	1	NA	1	1	NA	0	0	1	1	1	1	1	1	1	0	1	1	1	1	0	1	1	0	1	0	1	NA	1	1	0	0	1	1	0	0	0
Bn-Scaffold000022-p1083546	A9	11643646	C/T	1	1	1	1	1	1	1	1	1	1	1	1	1	1	NA	1	1	1	1	1	1	1	1	1	1	1	1	1	1	1	1	1	1	1	1	1	NA	1	1	1	1	1	1	1	1	1
Bn-ctg7180014766127-p2850	A9	11875419	C/T	1	0	1	1	1	1	1	1	1	1	1	1	0	1	NA	1	1	1	1	1	1	1	1	1	1	1	1	1	1	0	1	1	1	1	1	1	1	1	1	1	1	1	1	1	0	1
Bn-Scaffold000022-p760952	A9	12020970	A/G	1	1	1	0	0	1	0	0	0	1	0	0	0	1	NA	0	0	0	0	0	0	1	0	1	0	0	0	0	0	0	0	0	0	1	1	0	0	1	1	0	0	0	0	1	0	0
Bn-Scaffold000022-p536153	A9	12251120	C/T	1	1	1	1	1	1	1	1	1	1	1	NA	1	1	NA	1	0	1	1	1	1	1	1	1	1	1	1	0	1	1	1	1	1	1	1	0	1	1	1	NA	1	1	1	1	1	1
Bn-Scaffold000022-p443574	A9	12363391	G/T	0	0	0	1	1	0	1	1	0	0	0	NA	0	0	NA	0	1	0	0	0	1	0	1	0	1	1	0	1	0	1	1	0	0	0	0	1	1	0	0	NA	0	0	1	0	1	1
Bn-Scaffold000022-p260108	A9	12517452	T/G	0	0	0	0	0	0	1	0	0	0	0	0	0	0	NA	0	0	0	0	0	0	0	0	0	0	0	0	0	0	0	0	0	0	0	0	0	0	0	0	1	0	0	0	1	1	1
Bn-Scaffold000022-p182120	A9	12599782	T/C	1	1	1	0	0	1	0	0	1	1	1	NA	1	1	NA	1	0	1	1	1	0	1	0	1	0	0	1	0	1	0	0	1	1	1	1	0	0	1	1	1	1	1	0	1	0	0
Bn-Scaffold000022-p100343	A9	12682643	G/A	1	1	1	1	1	1	1	1	1	1	1	1	1	1	NA	1	1	1	1	1	1	1	1	1	1	1	1	1	1	1	1	1	1	1	1	1	1	1	1	NA	1	1	1	1	1	1
Bn-Scaffold000066-p1224003	A9	12889886	C/T	1	1	1	1	1	1	1	1	1	1	1	1	1	1	NA	1	1	1	1	1	1	1	1	1	1	1	1	1	1	1	1	1	1	1	1	1	1	1	1	NA	1	1	1	1	1	1
Bn-Scaffold000066-p780171	A9	13251236	C/T	1	NA	1	1	1	1	1	1	1	1	1	1	NA	1	NA	1	1	1	1	1	1	1	1	1	1	1	1	1	1	1	1	1	1	1	1	1	1	1	1	1	1	1	1	1	1	1
Bn-Scaffold000066-p496035	A9	13537077	A/C	0	0	0	0	0	0	0	0	0	0	0	0	0	0	NA	0	0	0	0	0	0	0	0	0	1	0	0	0	0	0	0	0	0	0	0	0	0	0	0	0	0	0	0	0	0	0
Bn-Scaffold000066-p378496	A9	13646510	C/T	0	0	0	0	1	0	0	0	1	0	1	1	1	0	NA	1	1	1	1	1	1	0	1	0	0	1	1	1	1	0	1	1	1	0	0	1	NA	0	0	1	1	1	0	0	0	1
Bn-Scaffold000066-p209445	A9	13822514	G/T	1	1	1	1	1	1	1	1	1	1	1	1	1	1	NA	1	1	1	1	1	1	1	1	1	0	1	1	NA	1	1	1	1	1	1	1	1	1	1	1	1	1	1	1	1	1	1
Bn-Scaffold000066-p105031	A9	13930939	G/A	1	1	1	1	1	1	1	1	1	1	1	1	1	1	NA	1	1	1	1	1	1	1	1	1	1	1	1	1	1	1	1	1	1	1	1	1	1	1	1	1	1	1	1	1	1	1
Bn-Scaffold000102-p31691	A9	14224133	C/A	0	0	0	0	0	0	0	0	0	0	0	0	0	0	NA	0	0	0	0	0	0	0	0	0	1	0	0	0	0	0	0	0	0	0	0	0	0	0	0	0	0	0	0	0	0	0
Bn-Scaffold000102-p102305	A9	14287209	G/T	0	0	0	0	0	0	0	0	0	0	0	0	0	0	NA	0	0	0	0	0	0	0	0	0	1	0	0	0	0	NA	0	0	0	0	0	0	0	0	0	0	0	0	0	0	0	0
Bn-Scaffold000102-p294533	A9	14480773	T/C	0	0	0	0	0	0	0	0	0	0	0	0	0	0	NA	0	0	0	0	0	0	0	0	0	1	0	0	0	0	0	0	0	0	0	0	0	0	0	0	0	0	0	0	0	0	0
Bn-Scaffold000102-p513087	A9	14706274	T/C	0	0	0	0	0	0	0	0	0	0	0	0	0	0	NA	0	0	0	0	0	0	0	0	0	0	0	0	0	0	0	0	0	0	0	0	0	0	0	0	0	0	0	0	0	0	0
p4_17550_snp20	A9	14830555	T/C	0	0	0	0	0	0	0	0	0	0	0	0	0	0	NA	0	0	0	0	0	0	0	0	0	1	0	0	0	0	0	0	0	0	0	0	0	0	0	0	0	0	0	0	0	0	0
Bn-Scaffold000135-p469674	A9	14982303	C/T	0	0	0	1	0	0	1	0	0	0	0	0	0	0	NA	0	1	0	0	0	1	0	1	0	1	0	0	0	0	0	1	0	0	0	0	0	0	0	0	0	0	0	1	0	1	0
Bn-Scaffold000135-p176937	A9	15267780	G/A	1	1	1	0	1	1	0	1	1	1	1	1	1	1	NA	1	1	1	1	1	1	1	1	1	1	1	1	1	1	1	1	1	1	1	1	1	1	1	1	1	1	1	0	1	0	1
Bn-Scaffold000135-p101094	A9	15336094	A/G	1	1	1	0	1	1	0	1	1	1	1	1	1	1	NA	1	1	1	1	1	1	1	1	1	0	1	1	1	1	1	1	1	1	1	1	1	1	1	1	1	1	1	0	1	0	1
Bn-Scaffold000135-p12574	A9	15431495	C/T	1	1	1	1	1	1	1	1	1	1	1	1	1	1	NA	1	1	1	1	1	1	1	1	1	0	1	1	1	1	1	1	1	1	1	1	1	1	1	1	1	1	1	1	1	1	1
Bn-Scaffold000145-p66952	A9	15442946	G/A	0	0	0	1	0	0	1	0	0	0	0	0	0	0	NA	0	0	0	0	0	0	0	0	0	1	0	0	0	0	0	0	0	0	0	0	0	0	0	0	0	0	0	1	0	1	0
Bn-Scaffold000145-p237955	A9	15578839	C/T	1	1	1	1	1	1	1	1	1	1	1	1	1	1	NA	1	1	1	1	1	1	1	1	1	0	1	1	1	1	1	1	1	1	1	1	1	1	1	1	1	1	1	1	1	1	1
Bn-Scaffold000145-p148088	A9	15662211	G/A	0	0	0	1	0	0	1	0	0	0	0	0	0	0	NA	0	0	0	0	0	0	0	0	0	1	0	0	0	0	0	0	0	0	0	0	0	0	0	0	0	0	0	1	0	1	0
Bn-Scaffold000059-p505025	A9	15885345	T/C	0	0	0	0	0	0	0	0	0	0	0	0	0	0	NA	0	0	0	0	0	0	0	0	0	1	0	0	0	0	0	0	0	0	0	0	0	0	0	0	0	0	0	0	0	0	0
Bn-Scaffold000059-p317320	A9	16107673	G/T	1	1	1	1	1	1	1	1	1	1	1	1	1	1	NA	1	1	1	1	1	1	1	1	1	1	1	1	1	1	1	1	1	1	1	1	1	1	1	1	1	1	1	1	1	1	1
Bn-Scaffold000059-p219199	A9	16198803	T/C	0	0	0	0	0	0	0	0	0	0	0	0	0	0	NA	0	0	0	0	0	0	0	0	0	0	0	0	0	0	0	0	0	0	0	0	0	0	0	0	0	0	0	0	0	0	0
Bn-Scaffold000059-p130897	A9	16296661	A/C	0	0	0	0	1	0	0	0	0	0	0	NA	0	0	NA	1	0	0	0	1	0	0	0	0	1	0	0	1	0	0	0	0	1	0	0	1	0	0	0	0	0	0	0	0	0	1
Bn-Scaffold000142-p48967	A9	16615841	G/A	1	1	0	0	0	0	1	0	0	0	0	0	1	0	NA	1	0	1	1	0	0	0	0	0	1	0	0	1	0	0	0	0	0	0	0	1	0	NA	0	1	0	0	0	0	0	0
Bn-Scaffold000040-p1595095	A9	17023845	G/A	0	0	0	0	0	0	0	0	0	0	0	0	0	0	NA	0	0	0	0	0	0	0	0	0	1	0	0	0	0	1	0	0	0	0	0	0	NA	0	0	0	0	0	0	0	0	0
Bn-Scaffold000040-p1503901	A9	17117816	T/C	0	0	0	0	0	0	0	0	0	0	0	0	0	0	NA	0	0	0	0	0	0	0	0	0	0	0	0	0	0	1	0	0	0	0	0	0	NA	0	0	0	0	0	0	0	0	0
Bn-Scaffold000040-p1309377	A9	17344589	C/T	1	1	1	0	1	1	0	1	1	1	1	1	1	1	NA	1	1	1	1	1	1	1	1	1	1	1	1	1	1	0	1	1	1	1	1	1	NA	1	1	1	1	1	0	1	0	1
Bn-Scaffold000040-p1129618	A9	17455812	A/C	0	0	0	1	0	0	1	0	0	0	0	0	0	0	NA	0	0	0	0	0	0	0	0	0	0	0	0	0	0	1	0	0	0	0	0	0	NA	0	0	0	0	0	1	0	1	0
Bn-Scaffold000040-p947048	A9	17636084	T/G	0	0	0	1	0	0	1	0	0	0	0	0	0	0	NA	0	0	0	0	0	0	0	0	0	0	0	0	0	0	1	0	0	0	0	0	0	NA	0	0	0	0	0	1	0	1	0
Bn-Scaffold000040-p879175	A9	18110282	A/G	0	0	0	1	0	0	1	0	0	0	0	0	0	0	NA	0	0	0	0	0	0	0	0	0	0	0	0	0	0	1	0	0	0	0	0	0	NA	0	0	0	0	0	1	0	1	0
Bn-Scaffold000040-p656403	A9	18276492	T/C	0	0	0	0	0	0	0	0	0	0	0	0	0	0	NA	0	0	0	0	0	0	0	0	0	0	0	0	0	0	0	0	0	0	0	0	0	0	0	0	0	0	0	0	0	0	0
Bn-Scaffold000040-p572523	A9	18384861	G/T	1	1	1	0	1	1	0	1	1	1	1	1	1	1	NA	1	1	1	1	1	1	1	1	1	1	1	1	1	1	1	1	1	1	1	1	1	1	1	1	1	1	1	0	1	0	1
Bn-Scaffold000040-p522259	A9	18439109	C/T	1	1	1	0	1	1	0	1	1	1	1	1	1	1	NA	1	1	1	1	1	1	1	1	1	1	1	1	1	1	1	1	1	1	1	1	1	1	1	1	1	1	1	0	1	0	1
Bn-Scaffold000081-p1115074	A9	19109600	G/A	1	1	1	1	1	1	1	0	0	1	0	1	1	1	NA	1	1	0	0	1	1	0	1	1	0	1	0	1	0	1	1	0	1	1	1	1	1	1	1	0	0	0	1	1	1	1
Bn-Scaffold000081-p584404	A9	19637040	C/T	1	1	1	1	1	1	1	1	1	1	1	1	1	1	NA	1	1	1	1	1	1	1	1	1	1	1	1	1	1	1	1	1	1	1	1	1	1	1	1	1	1	1	1	1	1	1
Bn-Scaffold000084-p897951	A9	20464201	C/T	1	1	1	1	0	1	1	1	1	1	1	0	0	1	NA	1	1	1	1	1	0	1	0	1	0	1	1	0	1	1	0	1	1	1	1	0	NA	1	1	1	1	1	1	1	1	0
p6_8492_snp17	A9	20707891	A/C	0	0	0	0	0	0	0	0	0	0	0	0	0	0	NA	0	0	0	0	0	0	0	0	0	0	0	0	0	0	0	0	0	0	0	0	0	0	0	0	0	0	0	0	0	0	0
Bn-Scaffold000084-p513013	A9	20756965	A/G	0	0	0	0	0	0	0	0	0	0	0	0	0	0	NA	0	0	0	0	0	0	0	0	0	0	0	0	0	0	0	0	0	0	0	0	0	0	0	0	0	0	0	0	0	0	0
Bn-Scaffold000084-p458844	A9	20823308	A/G	0	0	0	0	0	0	0	0	0	0	0	0	0	0	NA	0	0	0	0	0	0	0	0	0	0	0	0	0	0	0	0	0	0	0	0	0	0	0	0	0	0	0	0	0	0	0
Bn-ctg7180014722226-p7079	A9	20917317	A/G	1	0	1	1	1	1	1	1	1	1	1	1	1	1	NA	1	1	1	1	1	1	1	1	1	0	1	1	1	1	1	1	1	1	1	0	1	1	1	1	1	1	1	1	1	1	1
Bn-Scaffold000045-p1584774	A9	21493994	T/C	0	0	0	0	0	0	0	0	0	0	0	0	0	0	NA	0	0	0	0	0	0	0	0	0	0	0	0	0	0	0	0	0	0	0	0	0	0	0	0	0	0	0	0	0	0	0
Bn-Scaffold000045-p1498943	A9	21570762	T/C	0	0	0	0	0	0	0	0	0	0	0	0	0	0	NA	0	0	0	0	0	0	0	0	0	1	0	0	0	0	0	0	0	0	0	0	0	0	0	0	0	0	0	0	0	0	0
Bn-Scaffold000109-p335106	A9	21889535	C/T	1	1	1	1	1	1	1	1	1	1	1	1	1	1	NA	1	1	1	1	1	1	1	1	1	0	1	1	1	1	1	1	1	1	1	1	1	1	1	1	1	1	1	1	1	1	1
Bn-Scaffold000045-p1014763	A9	22066525	A/G	1	1	1	0	1	1	0	0	0	1	0	1	1	1	NA	0	0	0	0	0	1	1	1	1	0	0	0	1	0	0	1	0	0	1	1	1	NA	1	1	0	0	0	0	1	0	1
Bn-Scaffold000045-p965424	A9	22124681	G/T	1	1	1	1	0	1	1	1	1	1	1	1	1	1	NA	1	1	1	1	1	0	1	0	1	0	1	1	1	1	1	0	1	1	1	1	1	1	1	1	1	1	1	1	1	1	0
BN064849-0420	A9	22590517	T/C	0	0	0	0	0	0	0	0	0	0	0	0	0	0	NA	0	0	0	0	0	0	0	0	0	0	0	0	0	0	0	0	0	0	0	0	0	0	0	0	0	0	0	0	0	0	0
Bn-Scaffold000045-p22835	A9	22728711	C/T	1	1	1	1	0	1	1	1	1	1	1	NA	1	1	NA	1	1	1	1	1	1	1	0	1	1	1	1	1	1	1	0	1	1	1	1	1	1	1	1	1	1	0	1	1	1	0
Bn-Scaffold000045-p595563	A9	23070323	T/G	0	0	0	0	0	0	0	0	0	0	0	0	0	0	NA	0	0	0	0	0	0	0	0	0	1	0	0	0	0	0	0	0	0	0	0	0	0	0	0	0	0	0	0	0	0	0
BN047896-0502	A9	23263434	G/T	1	1	1	1	1	1	1	1	1	1	1	1	1	1	NA	1	1	1	1	1	1	1	1	1	1	1	1	1	1	0	1	1	1	1	1	1	NA	1	1	1	1	1	1	1	1	1
Bn-Scaffold000121-p479345	A9	23559364	T/G	0	0	0	0	0	0	0	0	0	0	0	0	0	0	NA	0	0	0	0	0	0	0	0	0	1	0	0	0	0	0	0	0	0	0	0	0	0	0	0	0	0	0	0	0	0	0
Bn-Scaffold000121-p105173	A9	23880822	C/A	1	1	1	1	1	1	1	1	1	1	1	1	1	1	NA	1	1	1	1	1	1	1	1	1	1	1	1	1	1	1	1	1	1	1	1	1	1	1	1	1	1	1	1	1	1	1
Bn-Scaffold000121-p13401	A9	23968088	A/G	0	0	0	0	0	0	0	0	0	0	0	0	0	0	NA	0	0	0	0	0	0	0	0	0	1	0	0	0	0	0	0	0	0	0	0	0	0	0	0	0	0	0	0	0	0	0
Bn-Scaffold000006-p94193	A9	24077100	G/T	1	1	1	1	1	1	1	1	1	1	1	1	1	1	NA	1	1	1	1	1	1	1	1	1	1	1	1	1	1	1	1	1	1	1	1	1	1	1	1	1	1	1	1	1	1	1
Bn-Scaffold000006-p173473	A9	24168447	C/T	1	1	1	1	1	1	1	1	1	1	1	1	1	1	NA	1	1	1	1	1	1	1	1	1	1	1	1	1	1	1	1	1	1	1	1	1	1	1	1	1	1	1	1	1	1	1
Bn-Scaffold000006-p280228	A9	24301957	C/T	1	1	1	1	1	1	1	1	1	1	1	1	1	1	NA	1	1	1	1	1	1	1	1	1	1	1	1	1	1	1	1	1	1	1	1	1	1	1	1	1	1	1	1	1	1	1
Bn-Scaffold000006-p573683	A9	24546946	T/C	0	0	0	0	0	0	0	0	0	0	0	0	0	0	NA	0	0	0	0	0	0	0	0	0	0	0	0	0	0	0	0	0	0	0	0	0	0	0	0	0	0	0	0	0	0	0
BN073912-0277	A9	25026859	A/G	1	0	1	0	1	1	1	0	1	1	1	1	0	1	NA	1	1	1	1	1	1	1	1	1	0	1	1	1	0	1	1	1	1	1	1	1	0	1	1	0	1	1	1	1	1	1
Bn-ctg7180014750397-p3915	A9	25036983	A/G	0	1	0	0	0	0	0	0	0	0	0	0	1	0	NA	0	0	0	0	0	0	0	0	0	0	0	0	0	1	0	0	0	0	0	0	0	0	0	0	0	0	0	0	0	0	0
Bn-ctg7180014767990-p1760	A9	25052310	T/G	0	0	0	0	0	0	0	0	0	0	0	0	0	0	NA	1	1	0	0	1	0	0	0	1	0	0	0	0	1	0	0	0	0	0	0	0	0	0	0	0	0	1	0	1	0	0
Bn-ctg7180014758762-p2151	A9	25653381	T/C	0	1	0	0	0	0	0	0	0	0	0	0	1	0	NA	0	0	0	0	0	0	1	1	0	1	1	1	0	1	NA	0	0	0	0	0	1	0	0	0	1	0	0	0	0	0	0
Bn-Scaffold000006-p1930633	A9	25766892	A/G	0	0	0	0	0	0	0	0	1	0	1	0	0	0	NA	0	0	0	0	0	0	1	0	0	0	0	1	0	1	0	0	1	0	0	0	0	0	0	0	0	0	0	0	0	0	0
Bn-Scaffold000006-p2027153	A9	25856810	T/C	0	0	0	0	0	0	0	0	0	0	0	0	0	0	NA	0	0	0	0	0	0	0	0	0	0	0	0	0	0	0	0	0	0	0	0	0	0	0	0	0	0	0	0	0	0	0
Bn-Scaffold000006-p2313822	A9	26148949	A/G	0	0	0	0	0	0	0	0	0	0	0	0	0	0	NA	0	0	0	0	0	0	0	0	0	0	0	0	0	0	0	0	0	0	0	0	0	0	0	0	0	0	0	0	0	0	0
Bn-Scaffold000084-p1044069	A9	26399782	C/T	1	1	1	0	0	1	1	0	0	0	0	0	1	0	NA	0	0	0	0	0	0	1	0	0	0	0	NA	0	0	0	1	0	0	0	1	0	0	1	1	1	1	0	0	1	1	0
Bn-Scaffold000006-p2769741	A9	26607072	T/C	0	0	1	0	0	0	0	0	0	0	0	0	0	0	NA	0	0	1	0	0	0	0	0	0	0	0	0	0	0	0	0	0	0	1	0	0	0	1	0	0	0	0	0	1	0	0
Bn-Scaffold000006-p2958111	A9	26781194	G/A	0	0	0	1	1	0	1	1	1	1	1	NA	0	1	NA	1	1	0	1	1	1	1	1	1	1	0	1	0	1	1	1	1	1	0	0	0	1	0	1	1	1	1	1	0	1	1
Bn-Scaffold000006-p3339144	A9	27124158	C/A	0	0	1	1	1	0	1	1	0	1	0	1	1	1	NA	1	1	1	0	1	1	0	1	1	1	0	0	1	0	0	1	1	1	1	1	1	NA	1	1	1	1	1	1	1	1	1
Bn-Scaffold000006-p3416772	A9	27206364	C/T	1	1	1	1	1	1	1	1	1	1	1	1	1	1	NA	1	1	1	1	1	1	1	1	1	1	1	1	1	1	1	1	1	1	1	1	1	1	1	1	1	1	1	1	1	1	1
Bn-Scaffold000006-p3838279	A9	27565450	G/A	1	0	1	1	1	1	1	1	1	1	1	NA	0	1	NA	1	1	1	1	1	1	1	1	1	1	0	1	0	1	1	1	0	1	1	NA	0	1	0	1	1	1	1	1	0	1	1
Bn-Scaffold000006-p4065096	A9	27781539	T/G	1	1	0	0	0	0	0	0	0	0	0	NA	1	0	NA	0	0	1	1	0	0	0	0	1	1	1	0	1	0	0	0	1	0	1	1	1	NA	1	0	0	0	0	0	1	1	0
Bn-Scaffold000006-p4416639	A9	28106542	G/T	1	1	1	1	1	1	1	1	1	1	1	NA	1	1	NA	1	1	1	1	1	1	1	1	1	0	1	1	0	1	1	1	0	1	1	0	0	1	1	1	1	1	1	1	1	0	1
Bn-ctg7180014751161-p8170	A9	28150824	A/C	1	0	0	0	0	0	0	0	0	0	0	0	0	0	NA	0	0	0	1	0	0	1	0	0	0	0	0	1	0	0	0	0	0	0	0	1	0	1	0	0	0	NA	0	1	0	0
Bn-Scaffold000393-p7477	A9	28209051	G/T	1	1	1	1	1	1	1	1	1	1	1	1	1	1	NA	1	1	1	1	1	1	1	1	1	1	1	1	1	1	1	1	1	1	1	1	1	1	1	1	1	1	1	1	1	1	1
Bn-Scaffold000006-p4526212	A9	28230760	A/C	0	1	0	0	0	0	0	0	0	0	0	0	0	0	NA	0	0	0	0	0	0	0	0	0	1	0	0	0	0	0	0	0	0	0	0	0	0	0	0	0	0	0	0	0	0	0
Bn-Scaffold000006-p4821886	A9	28477295	A/G	0	0	0	0	1	0	0	0	0	0	0	0	0	0	NA	0	0	0	0	0	0	0	0	0	0	0	0	0	0	0	0	0	0	0	0	0	0	0	0	0	0	0	0	0	0	0
Bn-Scaffold000006-p4900635	A9	28559365	T/C	0	0	0	0	1	0	0	0	0	0	0	NA	0	0	NA	0	0	0	0	0	0	0	0	0	0	1	0	1	0	0	0	1	0	1	1	1	0	1	0	0	0	0	0	1	1	0
Bn-Scaffold000006-p5065962	A9	28709377	T/C	0	0	0	0	1	0	0	0	0	0	0	0	0	0	NA	0	0	0	0	0	0	0	0	0	1	0	0	0	0	0	0	0	0	0	0	0	0	0	0	0	0	0	0	0	0	0
Bn-Scaffold000006-p5380566	A9	28959296	C/T	1	1	1	1	1	1	1	1	1	1	1	1	1	1	NA	1	1	1	1	1	1	1	1	1	1	1	1	1	1	1	1	1	1	1	1	1	1	1	1	1	1	1	1	1	1	1
Bn-Scaffold000161-p306599	A9	29037122	C/A	1	1	1	1	1	1	1	1	1	1	1	1	1	1	NA	1	1	1	1	1	1	1	1	1	1	1	1	1	1	1	1	1	1	1	1	1	1	1	1	1	1	1	1	1	1	1
Bn-Scaffold000161-p243029	A9	29112483	C/T	1	1	1	1	1	1	1	1	1	1	1	1	1	1	NA	1	1	1	1	1	1	1	1	1	1	1	1	1	1	1	1	1	1	1	1	1	1	1	1	1	1	1	1	1	1	1
Bn-Scaffold000161-p71722	A9	29273746	T/C	0	0	0	0	0	0	0	0	0	0	0	0	0	0	NA	0	0	0	0	0	0	0	0	0	0	0	0	0	NA	0	0	0	0	0	NA	0	0	0	0	0	0	0	0	0	0	0
Bn-ctg7180014743104-p3487	A9	29336766	T/G	0	0	0	0	0	0	0	0	0	1	0	NA	1	1	NA	0	0	1	0	0	0	0	0	0	0	1	0	0	0	0	1	0	1	0	0	0	0	0	0	0	0	0	0	0	0	0
Bn-ctg7180014770326-p2753	A9	29415875	T/C	0	0	0	0	0	0	0	0	0	0	0	NA	1	0	NA	0	0	0	0	0	0	0	0	0	0	1	0	0	0	0	0	0	1	0	0	0	0	0	0	0	0	0	0	0	0	0
Bn-ctg7180014758448-p3062	A9	29647035	C/T	1	0	1	1	1	1	1	1	0	1	1	1	1	1	NA	1	1	1	1	1	0	1	1	1	0	0	0	1	0	1	0	1	1	0	1	1	1	1	1	1	1	1	1	1	1	1
snp_BGA_824	A9	29734048	T/G	0	0	0	0	0	0	0	0	0	1	0	NA	0	1	NA	0	0	0	0	0	0	0	0	0	0	0	0	1	0	0	0	1	0	0	0	1	NA	0	0	1	0	0	0	0	0	0
UQ09A0029255	A9	29744561	G/T	1	1	1	1	0	1	1	1	1	1	1	1	1	1	NA	1	1	1	1	1	1	1	1	1	0	1	1	1	1	1	1	1	1	1	1	1	1	1	1	1	1	1	1	1	1	1
Bn-Scaffold000481-p8079	A9	29770993	G/A	0	0	0	0	0	0	0	0	0	1	0	NA	0	1	NA	0	0	0	0	0	0	0	0	0	0	0	0	1	0	0	0	1	0	0	NA	1	NA	0	0	1	0	0	0	0	0	0
Bn-ctg7180014748650-p2203	A9	29915554	C/T	1	1	1	1	1	1	1	1	0	0	1	1	1	0	NA	1	1	0	1	1	0	1	1	1	0	0	0	1	0	1	0	1	1	0	1	1	1	1	1	1	1	1	1	1	1	1
Bn-Scaffold000074-p972982	A9	30038104	G/A	1	1	1	1	0	1	1	1	1	1	1	1	1	1	NA	1	1	1	1	1	1	1	1	1	0	0	1	1	1	1	1	1	1	1	1	1	1	1	1	1	1	1	1	1	1	1
Bn-Scaffold000074-p800624	A9	30171576	T/C	0	0	0	0	0	0	0	0	0	0	0	0	0	0	NA	0	0	0	0	0	0	0	0	0	0	0	0	0	0	0	0	0	0	0	0	0	0	0	0	0	0	0	0	0	0	0
BN049898-0393	A9	30354078	G/A	1	1	1	1	1	1	1	1	1	1	1	1	1	1	NA	1	1	1	1	1	1	1	1	1	1	1	1	1	1	1	1	1	1	1	1	1	1	1	1	1	1	1	1	1	1	1
Bn-ctg7180014758772-p913	A9	30359414	C/A	1	1	1	1	1	1	1	1	1	1	1	1	1	1	NA	1	1	1	1	1	1	1	1	1	0	1	1	1	1	1	1	1	1	1	1	1	1	1	1	1	1	1	1	1	1	1
Bn-Scaffold000074-p504741	A9	30438385	C/T	1	1	1	1	1	1	1	1	1	1	1	1	1	1	NA	1	1	1	1	1	1	1	1	1	1	1	1	1	1	1	1	1	1	1	1	1	1	1	1	1	1	1	1	1	1	1
Bn-Scaffold000074-p154311	A9	30755286	T/G	0	0	0	0	1	0	0	0	0	0	0	0	0	0	NA	0	0	0	0	0	0	0	0	0	1	0	0	0	0	0	0	0	0	0	0	0	0	0	0	0	0	0	0	0	0	0
p6_9375_snp19	A9	30979497	T/C	0	0	0	0	0	0	0	0	0	0	0	0	0	0	NA	0	0	0	0	0	0	0	0	0	0	0	0	0	0	0	0	0	0	0	0	0	0	0	0	0	0	0	0	0	0	0
Bn-Scaffold000053-p842233	A9	31230574	G/A	1	1	1	1	1	1	1	1	1	1	1	1	1	1	NA	1	1	1	1	1	1	1	1	1	1	1	1	1	1	1	1	1	1	1	1	1	1	1	1	1	1	1	1	1	1	1
Bn-Scaffold000053-p927209	A9	31325035	G/T	1	1	1	1	1	1	1	1	1	1	1	1	1	1	NA	1	1	1	1	1	1	1	1	1	1	1	1	1	1	1	1	1	1	1	1	1	1	1	1	1	1	1	1	1	1	1
Bn-ctg7180014723889-p2693	A9	31425340	C/T	1	1	1	1	0	1	1	1	1	1	1	1	1	1	NA	0	1	NA	1	1	1	1	1	0	1	1	1	1	1	0	1	1	1	0	1	1	0	1	1	0	1	1	1	1	1	1
Bn-ctg7180014749299-p377	A9	31602071	G/T	1	1	1	1	1	1	1	1	1	1	1	1	1	1	NA	0	1	1	1	0	0	1	1	1	0	1	1	1	1	1	1	1	1	1	1	1	1	1	1	1	1	1	1	1	0	1
Bn-ctg7180014742876-p9370	A9	31917184	T/C	0	0	0	1	0	0	0	0	0	0	1	NA	0	0	NA	0	0	0	0	0	0	1	1	1	0	0	1	0	1	0	0	0	0	0	0	0	0	0	0	0	0	1	0	0	0	0
Bn-ctg7180014749298-p2050	A9	32055770	A/G	0	0	0	0	0	0	0	0	0	0	0	0	0	0	NA	1	0	0	0	1	1	0	0	0	1	0	0	0	0	0	0	0	0	0	0	0	0	0	0	0	0	0	0	0	1	0
Bn-Scaffold000077-p659730	A9	32427130	T/C	0	0	0	0	1	0	0	0	0	0	0	0	0	0	NA	0	1	0	0	0	0	0	0	0	1	1	0	0	0	0	0	0	0	0	1	0	0	0	0	0	0	0	0	NA	0	0
Bn-ctg7180014725149-p22135	A9	32535427	A/G	1	1	0	0	0	0	0	0	0	1	0	0	0	1	NA	0	0	1	0	0	0	0	0	0	0	0	0	0	0	0	1	0	0	0	1	0	0	0	1	1	1	0	0	0	1	0
Bn-ctg7180014741548-p11169	A9	32617680	G/A	1	1	1	1	1	0	0	0	1	1	1	NA	1	1	NA	1	0	1	1	1	1	1	1	1	1	1	1	1	1	0	1	1	1	0	1	1	1	1	1	1	1	1	0	1	1	1
Bn-Scaffold000077-p471617	A9	32625993	G/T	1	1	1	0	0	1	1	0	1	1	0	0	0	1	NA	0	1	0	1	0	0	1	0	1	0	0	1	0	0	0	0	0	1	0	1	1	1	1	0	0	0	0	1	1	1	1
Bn-ctg7180014745189-p7129	A9	32636901	C/T	0	0	0	0	1	1	1	0	1	1	0	0	0	1	NA	0	0	0	0	0	0	0	0	1	1	1	1	0	1	1	1	0	0	1	0	0	0	0	0	1	0	0	0	0	0	0
Bn-Scaffold000077-p229981	A9	32873917	A/G	0	0	0	0	NA	0	0	0	0	0	0	0	0	0	NA	0	0	0	0	0	0	0	0	0	NA	0	0	0	0	0	0	0	0	0	0	0	0	0	0	0	0	0	0	0	0	0
Bn-ctg7180014751871-p789	A9	33140765	T/C	1	1	0	0	0	0	0	0	0	1	0	0	0	1	NA	0	0	1	0	0	0	0	0	0	0	0	0	0	0	0	0	0	0	0	1	0	0	0	1	1	1	0	0	0	0	0
Bn-ctg7180014744851-p28725	A9	33347969	A/C	1	1	0	0	0	0	0	0	0	0	0	0	0	0	NA	0	0	0	1	0	0	0	0	0	0	1	0	1	0	0	0	0	0	0	1	1	0	0	1	1	1	0	0	0	1	0
Bn-Scaffold000087-p62521	A10	82514	G/T	1	1	1	1	1	1	1	1	1	1	1	NA	1	1	NA	1	1	1	1	1	1	1	1	1	0	0	1	1	1	1	1	1	1	1	1	1	1	1	1	0	1	1	1	1	1	1
Bn-ctg7180014707796-p18676	A10	226959	A/C	0	0	0	0	0	1	0	0	0	0	0	0	0	0	NA	0	0	0	0	0	0	0	0	1	NA	0	0	0	0	0	0	0	0	0	0	0	0	0	0	NA	0	0	0	0	0	0
Bn-Scaffold000084-p1044069	A10	276695	C/T	1	1	1	0	0	1	1	0	0	0	0	0	1	0	NA	0	0	0	0	0	0	1	0	0	0	0	NA	0	0	0	1	0	0	0	1	0	0	1	1	1	1	0	0	1	1	0
Bn-Scaffold000087-p312046	A10	309060	G/A	1	1	1	1	1	1	1	1	1	1	1	1	1	1	NA	1	1	1	1	1	1	1	1	1	1	1	1	1	1	1	1	1	1	1	1	1	1	1	1	1	1	1	1	1	1	1
Bn-Scaffold000087-p579554	A10	549530	T/C	1	0	0	0	0	0	0	0	0	0	0	0	0	0	NA	0	0	0	0	0	0	0	0	0	1	1	0	0	0	0	0	0	0	0	0	0	0	0	0	1	0	0	0	0	0	0
Bn-Scaffold000087-p773777	A10	769837	C/T	1	1	1	1	1	1	1	1	1	1	1	1	1	1	NA	1	1	1	1	1	1	1	1	1	1	1	1	1	1	1	1	1	1	1	1	1	1	1	1	1	1	1	1	1	1	1
Bn-Scaffold000087-p1069418	A10	1022456	G/A	1	1	1	1	1	1	1	1	0	0	1	NA	1	0	NA	1	1	1	1	1	1	1	1	1	0	0	1	1	1	1	1	1	1	1	1	1	0	1	1	0	1	1	1	1	1	1
BN109098-0203	A10	1059633	A/C	0	NA	0	0	0	0	NA	0	1	0	0	0	NA	1	NA	0	0	0	0	0	0	0	0	0	1	1	0	0	0	0	0	0	0	0	0	0	0	0	0	1	1	0	0	0	0	0
Bn-Scaffold000002-p6593682	A10	1169569	C/T	1	1	0	0	1	0	0	1	1	0	1	NA	1	1	NA	0	1	0	1	NA	1	0	1	0	0	1	1	1	1	1	0	1	1	1	1	0	1	0	0	0	1	0	0	0	0	0
Bn-Scaffold000018-p1076828	A10	1222282	T/C	0	0	0	0	0	0	0	0	0	0	1	0	0	0	NA	0	0	0	0	0	0	0	0	0	0	0	0	0	1	0	0	0	0	0	0	0	0	0	0	0	1	0	0	0	0	0
BN050470-0815	A10	1357109	C/A	1	1	1	1	1	1	1	1	1	1	1	1	1	1	NA	1	1	1	1	1	1	1	1	1	1	0	1	1	1	1	1	1	1	1	1	1	1	1	1	1	1	1	1	1	1	1
Bn-Scaffold000002-p5129927	A10	1442656	C/T	1	0	1	1	1	1	1	1	1	1	1	1	1	1	NA	1	1	1	1	1	1	1	1	1	1	1	0	1	1	1	1	0	1	0	1	0	1	1	1	1	0	1	1	1	1	0
p7_3437_snp10	A10	1494912	T/C	1	0	1	0	0	0	0	0	0	1	0	0	1	1	NA	0	0	0	1	0	0	1	0	0	0	0	0	1	0	0	0	0	0	0	1	1	NA	1	1	0	0	0	0	0	0	0
Bn-Scaffold000018-p1431260	A10	1523364	C/T	1	0	1	1	NA	0	1	0	1	1	1	1	0	1	NA	1	1	1	0	1	0	1	0	1	1	0	0	0	1	0	0	0	0	0	1	0	0	1	0	1	1	0	0	1	0	NA
UQ10A0016603	A10	1546444	A/C	0	1	0	0	0	0	0	0	0	0	0	0	0	0	NA	0	0	0	0	0	0	0	0	0	0	0	0	0	0	0	0	0	0	0	0	0	0	0	0	0	0	0	0	0	0	0
Bn-Scaffold000018-p1529057	A10	1596896	A/G	1	1	1	1	1	1	1	1	0	0	0	NA	1	0	NA	1	1	1	1	1	1	1	1	1	0	0	1	1	0	1	1	1	1	1	1	1	1	1	1	0	0	1	1	1	1	1
UQ10A0023733	A10	1606174	C/T	1	0	1	1	1	1	1	1	1	1	1	1	1	1	NA	1	1	1	1	1	1	1	1	1	1	1	1	1	1	1	1	1	1	1	1	1	1	1	1	1	1	1	1	1	1	1
Bn-ctg7180014732047-p9760	A10	1616280	G/A	1	1	1	1	1	1	1	1	1	1	0	1	1	1	NA	0	1	1	1	0	0	1	1	1	1	1	1	1	0	0	1	1	1	0	1	1	1	1	1	1	1	1	1	1	1	1
Bn-Scaffold000002-p4188957	A10	1677895	C/A	1	0	1	1	1	1	1	1	1	1	1	1	1	1	NA	1	1	1	1	1	1	1	1	1	1	1	1	1	1	1	1	1	1	1	1	1	1	1	1	1	1	1	1	1	1	1
Bn-Scaffold000002-p4278788	A10	1798853	A/G	0	1	0	0	0	0	0	0	0	0	0	0	0	0	NA	0	0	0	0	0	0	0	0	0	0	0	0	0	0	0	0	0	0	0	0	0	0	0	0	0	0	0	0	0	0	0
Bn-ctg7180014730736-p8501	A10	1820198	T/C	0	0	0	0	0	0	0	0	0	0	0	0	0	0	NA	0	0	0	0	0	0	0	0	0	0	0	0	0	0	0	0	0	0	0	0	0	0	0	0	0	0	0	0	0	0	0
Bn-Scaffold000018-p2080247	A10	1829401	A/G	1	0	0	0	0	0	0	1	0	0	0	0	1	0	NA	0	0	0	1	0	1	0	1	0	0	0	1	1	0	1	1	1	0	1	0	0	1	0	1	0	0	1	1	0	1	0
Bn-Scaffold000002-p2217917	A10	1859851	G/A	1	1	1	1	1	1	1	0	1	1	1	1	1	1	NA	1	1	1	1	1	1	1	1	1	0	1	1	1	1	1	1	1	1	1	1	1	1	1	1	0	1	1	1	1	1	1
BN042426-0294	A10	1952636	C/T	0	0	0	0	0	0	0	1	0	0	0	NA	1	0	NA	0	0	0	0	0	0	0	0	0	1	1	0	1	0	0	0	0	0	0	0	1	0	0	0	1	1	0	0	0	0	1
Bn-ctg7180014764522-p4310	A10	2145452	A/G	0	0	1	0	1	0	0	0	1	0	0	0	1	0	NA	0	1	0	1	1	1	1	0	0	0	0	0	1	0	0	0	0	0	0	1	0	NA	1	0	0	0	0	0	1	0	1
Bn-Scaffold000008-p2685323	A10	2206372	G/T	0	0	0	0	1	0	0	0	0	1	0	NA	0	1	NA	0	1	0	0	0	0	0	0	1	1	1	0	0	0	1	1	1	0	1	0	NA	0	0	1	0	0	1	0	1	1	0
Bn-Scaffold000018-p2488969	A10	2297362	C/A	0	1	1	1	1	1	1	0	1	1	1	NA	0	1	NA	1	1	1	0	1	0	1	0	1	0	1	1	0	1	0	0	1	1	0	1	1	0	1	0	0	0	0	0	1	0	1
Bn-Scaffold000018-p2636039	A10	2411797	T/C	0	0	0	0	0	0	0	0	0	0	1	0	0	0	NA	0	0	0	0	0	1	0	0	0	0	1	0	0	1	0	0	0	1	0	0	0	0	0	0	0	1	0	0	0	0	0
Bn-Scaffold000018-p2636039	A10	2413275	T/C	0	0	0	0	0	0	0	0	0	0	1	0	0	0	NA	0	0	0	0	0	1	0	0	0	0	1	0	0	1	0	0	0	1	0	0	0	0	0	0	0	1	0	0	0	0	0
Bn-ctg7180014766631-p1323	A10	2543316	A/C	0	0	0	0	0	0	0	0	0	0	1	0	0	0	NA	0	0	0	0	0	0	0	0	0	0	0	0	0	1	0	0	0	0	0	0	0	0	0	0	0	0	0	0	0	0	0
Bn-Scaffold000018-p2804493	A10	2547488	A/C	0	0	1	1	0	1	1	0	0	0	0	NA	0	0	NA	1	0	1	0	1	0	1	0	1	0	0	0	0	0	0	0	0	0	0	0	0	0	1	0	0	0	0	0	1	0	0
p8_1913_snp20	A10	2741154	A/C	0	0	0	0	0	0	0	0	0	0	0	0	0	0	NA	0	0	0	0	0	0	0	0	0	1	0	0	0	0	0	0	0	0	0	0	1	0	0	0	0	1	0	0	0	0	1
Bn-Scaffold000018-p3171908	A10	2833168	G/T	1	1	0	0	1	0	0	1	1	1	1	NA	1	1	NA	0	1	0	1	0	1	0	1	0	1	1	1	1	1	1	1	1	1	1	1	0	1	0	1	0	0	1	1	0	1	0
BN064552-0528	A10	3321105	A/G	0	0	0	0	0	0	0	0	0	0	1	0	0	0	NA	0	0	0	0	0	1	0	0	0	1	1	0	0	1	0	0	0	1	0	0	0	0	0	0	0	0	0	0	0	0	0
Bn-Scaffold000136-p324097	A10	3406878	C/T	1	1	1	1	1	1	1	1	1	1	1	1	1	1	NA	1	1	1	1	1	1	1	1	1	1	1	1	1	1	1	1	1	1	1	1	1	1	1	1	1	0	1	1	1	1	1
Bn-Scaffold000136-p274781	A10	3448323	C/T	1	1	1	1	1	1	1	1	1	1	0	1	1	1	NA	1	1	1	1	1	0	1	1	1	1	0	1	1	0	1	1	1	0	1	1	1	1	1	1	1	0	1	1	1	1	1
p7_29_snp13	A10	4062097	A/G	0	0	0	0	0	0	0	0	0	0	1	0	0	0	NA	0	0	0	0	0	1	0	0	0	0	1	0	0	1	0	0	0	1	0	0	0	0	0	0	0	1	0	0	0	0	0
UQ07A0021638	A10	4358295	G/T	1	1	1	1	1	1	1	1	1	1	0	1	1	1	NA	1	1	1	1	1	0	1	1	1	1	0	1	1	0	1	1	1	NA	1	1	1	1	1	1	1	0	1	1	1	1	1
Bn-Scaffold000002-p7538644	A10	4847770	T/C	0	0	0	0	0	0	0	0	0	0	1	NA	0	0	NA	0	0	0	0	0	1	0	0	0	0	1	0	0	1	0	0	0	1	0	0	0	0	0	0	0	1	0	0	0	0	0
Bn-Scaffold000002-p7178878	A10	5255154	C/T	1	1	1	1	1	1	1	1	1	1	1	1	1	1	NA	1	1	1	1	1	1	1	1	1	1	1	1	1	1	1	1	1	1	1	1	1	1	1	1	1	1	1	1	1	1	1
Bn-Scaffold000002-p7045255	A10	5395086	A/G	0	0	1	1	0	1	1	0	0	1	1	NA	0	0	NA	1	0	1	0	1	1	1	0	1	1	1	0	0	1	0	0	0	1	0	0	1	0	1	0	0	1	0	0	1	0	1
Bn-Scaffold000002-p6813027	A10	5633902	C/T	0	0	0	0	0	0	0	0	0	0	0	0	0	0	NA	0	0	0	0	0	0	0	0	0	1	0	1	0	0	0	0	1	0	0	0	1	0	0	0	1	0	0	0	0	0	1
Bn-Scaffold000002-p6733306	A10	5685755	A/G	0	0	0	0	0	0	0	0	0	0	1	NA	0	0	NA	0	0	0	0	0	1	0	0	0	0	1	1	0	1	0	0	1	1	0	0	1	0	0	0	1	1	0	0	0	0	1
Bn-Scaffold000061-p467521	A10	6022696	C/T	1	1	1	1	1	1	1	1	1	1	0	1	1	1	NA	1	1	1	1	1	0	1	1	1	0	0	0	1	0	1	1	0	0	1	1	1	1	1	1	1	0	1	1	1	1	1
Bn-Scaffold000061-p467521	A10	6022882	C/T	1	1	1	1	1	1	1	1	1	1	0	1	1	1	NA	1	1	1	1	1	0	1	1	1	0	0	0	1	0	1	1	0	0	1	1	1	1	1	1	1	0	1	1	1	1	1
Bn-Scaffold000061-p193482	A10	6320176	T/C	0	0	0	0	0	0	0	0	0	0	1	NA	0	0	NA	0	0	0	0	0	1	0	0	0	0	1	0	0	1	0	0	0	1	0	0	0	0	0	0	0	1	0	0	0	0	0
Bn-Scaffold000061-p11212	A10	6527539	C/A	1	1	1	1	1	1	1	1	1	1	1	1	1	1	NA	1	1	1	1	1	1	1	1	1	0	1	0	1	1	1	1	0	1	1	1	1	1	1	1	1	1	1	1	1	1	1
Bn-Scaffold000002-p6527942	A10	7080855	T/C	1	1	0	0	1	0	0	1	1	0	1	NA	1	1	NA	0	1	0	1	0	1	0	1	0	0	1	0	1	1	1	0	0	1	1	1	0	1	0	0	0	1	0	0	0	0	0
Bn-Scaffold000002-p6387695	A10	7242620	G/A	1	1	0	0	1	0	0	1	1	0	1	NA	1	1	NA	0	1	0	1	0	1	0	1	0	1	1	0	1	1	1	0	0	1	1	1	0	1	0	0	0	1	0	0	0	0	0
Bn-Scaffold000002-p6338354	A10	7261100	G/A	1	1	0	0	1	0	0	1	1	0	1	NA	1	1	NA	0	1	0	1	0	1	0	1	0	1	1	0	1	1	1	0	0	1	1	1	0	1	0	0	0	1	0	0	0	0	0
UQ11A0004478	A10	7457091	G/A	1	1	1	1	1	1	1	1	1	1	1	1	1	1	NA	1	1	1	1	1	1	1	1	1	1	1	1	1	1	1	1	1	1	1	1	1	1	1	1	1	0	1	1	1	1	1
Bn-Scaffold000002-p6244429	A10	8166552	A/G	0	0	1	1	0	1	1	0	0	1	0	NA	0	0	NA	1	0	1	0	1	0	1	0	1	0	0	1	0	0	0	1	1	0	0	0	1	0	1	1	1	0	1	1	1	1	1
Bn-Scaffold000002-p6155324	A10	8252548	T/C	1	1	0	0	1	0	0	1	0	0	1	NA	1	0	NA	0	1	0	1	0	1	0	1	0	0	0	1	1	1	1	0	1	1	1	1	1	1	0	0	1	0	0	0	0	0	1
Bn-Scaffold000002-p6045392	A10	8361758	C/T	1	1	1	1	1	1	1	1	1	1	1	1	1	1	NA	1	1	1	1	1	1	1	1	1	1	0	1	1	1	1	1	1	1	1	1	0	1	1	1	1	0	1	1	1	1	0
Bn-Scaffold000002-p5963851	A10	8412952	T/G	0	0	0	0	0	0	0	0	0	0	0	0	0	0	NA	0	0	0	0	0	0	0	0	0	0	1	0	0	0	0	0	0	0	0	0	1	0	0	0	0	1	0	0	0	0	1
Bn-Scaffold000002-p5735697	A10	8646217	A/G	1	0	1	1	1	1	1	1	0	1	1	1	1	0	NA	1	1	1	1	1	1	1	1	1	0	0	1	1	1	1	1	1	1	NA	1	0	1	1	1	0	0	1	1	1	1	0
Bn-Scaffold000002-p5715397	A10	8672767	G/T	0	0	0	0	0	0	0	0	1	0	0	0	0	1	NA	0	0	0	0	0	0	0	0	0	1	1	1	0	0	0	0	1	0	0	0	0	0	0	0	1	1	0	0	0	0	0
Bn-Scaffold000002-p5589350	A10	8809111	C/T	1	0	1	1	1	1	1	1	0	1	1	1	1	0	NA	1	1	1	1	1	1	1	1	1	0	1	0	1	1	1	1	0	1	0	1	0	1	1	1	1	0	1	1	1	1	0
Bn-Scaffold000002-p5401773	A10	9070602	A/C	0	0	0	0	0	0	0	0	1	0	0	0	0	1	NA	0	0	0	0	0	0	0	0	0	1	1	0	0	0	0	0	0	0	0	0	0	0	0	0	0	0	0	0	0	0	0
BN072155-0443	A10	9389629	A/G	0	0	0	0	0	0	0	0	1	0	0	0	0	1	NA	0	0	0	0	0	0	0	0	0	1	0	0	0	0	0	0	0	0	0	0	0	0	0	0	0	0	0	0	0	0	0
Bn-Scaffold000002-p4934462	A10	9496868	T/C	1	0	1	1	1	1	1	1	0	1	1	1	1	0	NA	1	1	1	1	1	1	1	1	1	0	0	1	1	1	1	1	1	1	1	1	1	1	1	1	1	0	1	1	1	1	1
Bn-ctg7180014722949-p920	A10	9808026	T/G	0	1	0	0	0	0	0	0	1	0	1	NA	0	0	NA	0	0	1	0	1	1	0	1	1	1	1	1	0	1	1	0	1	0	1	0	0	0	0	0	0	0	1	0	0	0	0
Bn-Scaffold000002-p4562638	A10	9835137	T/C	0	1	0	0	0	0	0	0	0	0	0	0	0	0	NA	0	0	0	0	0	0	0	0	0	0	0	0	0	0	0	0	0	0	0	0	0	0	0	0	0	0	0	0	0	0	0
Bn-Scaffold000016-p3204061	A10	9848197	C/T	0	0	1	1	0	1	1	1	1	1	1	NA	0	1	NA	1	1	0	0	1	1	1	0	1	1	0	1	0	1	0	1	1	1	1	0	1	1	1	1	1	1	1	1	1	1	1
Bn-Scaffold000002-p4098372	A10	10108466	G/A	1	1	1	1	0	1	1	1	1	0	1	NA	1	1	NA	1	1	1	1	1	1	1	1	1	0	1	1	1	1	1	1	1	1	0	0	1	1	1	1	0	1	0	0	1	1	0
Bn-Scaffold000002-p3908712	A10	10295535	C/T	1	1	1	1	1	1	1	1	1	1	1	1	1	1	NA	1	1	1	1	1	1	1	1	1	1	1	1	1	1	1	1	1	1	0	1	1	1	1	1	1	1	1	1	1	1	1
Bn-Scaffold000002-p3340573	A10	10898500	T/C	0	0	0	0	0	0	0	1	0	0	0	0	0	0	NA	0	0	0	0	0	0	0	0	0	1	0	0	0	0	1	0	0	0	1	0	0	0	0	0	1	0	0	0	0	0	0
Bn-Scaffold000002-p3244909	A10	10988028	C/T	1	1	1	1	1	1	1	0	1	1	1	1	1	1	NA	1	1	1	1	1	1	1	1	1	0	1	1	1	1	0	1	1	1	0	1	1	1	1	1	0	1	1	1	1	1	1
Bn-Scaffold000002-p3151874	A10	11067889	A/C	0	0	0	0	0	0	0	0	0	0	1	0	0	0	NA	0	0	0	0	0	0	0	1	0	0	1	0	0	1	1	0	0	0	1	0	0	0	0	0	0	0	0	0	0	0	0
Bn-Scaffold000002-p2874943	A10	11363153	G/A	1	0	1	1	1	1	1	1	1	0	1	1	1	1	NA	1	1	1	1	1	0	1	0	1	1	1	1	1	1	0	0	1	0	0	1	1	1	1	1	1	1	1	1	1	0	0
Bn-Scaffold000002-p2698359	A10	11512104	C/T	0	1	0	0	0	0	0	0	0	1	0	NA	0	NA	NA	0	0	0	0	0	1	0	1	0	NA	0	0	0	0	0	1	0	1	0	0	0	0	0	NA	0	0	0	0	0	1	1
Bn-Scaffold000002-p2620032	A10	11597570	C/T	1	1	1	1	1	1	1	0	1	1	1	1	1	1	NA	1	1	1	1	1	1	1	1	1	0	1	1	1	1	1	1	1	1	1	1	1	1	1	1	0	1	1	1	1	1	1
Bn-Scaffold000002-p2501704	A10	11677067	G/A	1	1	1	1	1	1	1	0	1	1	1	1	0	1	NA	1	1	1	1	1	1	1	1	1	0	1	0	1	1	0	1	1	1	0	1	1	1	1	1	0	1	1	1	1	1	1
Bn-Scaffold000002-p2127661	A10	12042424	G/A	1	1	1	1	1	1	1	1	1	0	1	1	1	1	NA	1	1	1	1	1	0	1	0	1	1	1	1	1	1	1	0	1	1	1	1	1	1	1	1	1	1	1	1	1	0	0
Bn-Scaffold000002-p2039584	A10	12120102	C/A	0	0	0	0	0	0	0	0	0	0	0	0	1	0	NA	0	0	0	0	0	0	0	0	0	0	0	1	0	0	1	0	1	0	1	0	0	0	0	0	0	0	0	0	0	1	1
Bn-ctg7180014769823-p9963	A10	12381736	C/T	1	1	1	1	0	1	1	1	1	1	1	1	1	1	NA	1	1	1	1	1	1	1	1	1	1	1	1	1	1	1	1	1	1	1	1	1	NA	1	1	1	1	1	1	1	1	1
Bn-ctg7180014769823-p12647	A10	12386498	G/A	1	1	1	1	0	1	1	1	1	1	1	1	1	1	NA	1	1	1	1	1	1	1	1	1	1	1	1	1	1	1	1	1	1	1	1	1	NA	1	1	1	1	1	1	1	1	1
Bn-ctg7180014745124-p4525	A10	12436623	G/T	1	1	1	1	0	1	1	1	1	1	1	1	1	1	NA	1	1	1	1	1	1	1	1	1	1	1	1	1	1	1	1	1	1	1	1	1	NA	1	1	1	1	1	1	1	1	1
Bn-ctg7180014758473-p1028	A10	12457514	A/G	0	0	0	0	1	0	0	0	0	0	0	0	0	0	NA	0	0	0	0	0	0	0	0	0	0	0	0	0	0	0	0	0	0	0	0	0	NA	0	0	0	0	0	0	0	0	0
BN065440-0446	A10	12608594	C/T	1	0	1	0	0	0	0	1	0	1	1	NA	0	0	NA	0	0	0	0	1	1	0	1	0	1	1	1	1	1	1	1	1	0	1	0	0	1	0	0	1	0	0	0	0	1	1
snp_BGA_4772	A10	12723610	C/T	1	1	1	1	1	1	1	1	1	1	1	1	1	1	NA	1	1	1	1	1	1	1	1	1	1	1	1	1	1	1	1	1	1	1	1	1	1	1	1	1	1	1	1	1	1	1
Bn-Scaffold000015-p32045	A10	12793293	T/C	0	0	0	0	0	0	0	0	0	0	0	0	0	0	NA	0	0	0	0	0	0	0	0	0	0	0	0	0	0	0	0	0	0	0	0	0	0	0	0	0	0	0	0	0	0	0
Bn-ctg7180014703612-p5927	A10	12847467	A/G	0	0	0	0	0	0	0	0	0	0	0	0	1	0	NA	0	0	0	0	0	0	0	0	0	1	0	0	0	0	0	0	0	0	0	0	0	0	0	0	1	0	0	0	0	0	0
Bn-Scaffold000015-p107653	A10	12862537	G/A	1	1	1	1	1	1	1	NA	1	1	1	1	1	0	NA	1	1	0	1	1	1	1	1	1	NA	1	1	1	1	1	1	1	1	1	1	1	1	1	1	1	1	1	1	1	1	1
Bn-Scaffold000008-p60282	A10	12905144	G/A	1	1	1	1	1	1	1	0	1	1	1	1	1	0	NA	1	1	0	1	1	1	1	NA	1	0	1	1	1	1	1	1	1	1	1	1	1	1	1	1	0	1	1	1	1	1	1
Bn-Scaffold000008-p167272	A10	13003719	C/T	1	1	1	1	1	1	1	0	1	1	1	1	1	0	NA	1	1	0	1	1	1	1	1	1	0	0	1	1	1	1	1	1	1	1	0	1	1	1	1	0	1	1	1	1	0	1
Bn-Scaffold000008-p228834	A10	13064557	C/T	1	1	1	1	1	1	1	1	1	1	1	1	1	0	NA	1	1	0	1	1	1	1	1	1	1	1	1	1	1	1	1	1	1	1	1	1	1	1	1	1	1	1	1	1	1	1
Bn-ctg7180014753176-p373	A10	13147427	T/G	0	0	0	0	0	0	0	0	0	0	0	0	0	1	NA	0	0	1	0	0	0	0	0	0	0	1	0	0	0	0	0	0	0	0	0	0	0	0	0	0	1	0	0	0	0	0
Bn-Scaffold000008-p352555	A10	13193430	T/G	0	0	0	0	0	0	0	0	0	0	0	0	0	1	NA	0	0	1	0	0	0	0	0	0	0	0	0	0	0	0	0	0	0	0	0	0	0	0	0	0	0	0	0	0	0	0
Bn-Scaffold000008-p452324	A10	13281856	G/A	1	1	1	1	1	1	1	1	1	0	1	1	1	0	NA	1	1	0	1	1	1	1	0	1	1	1	0	1	1	1	1	1	1	1	0	1	1	1	1	1	0	1	1	1	1	1
Bn-Scaffold000008-p535495	A10	13380742	A/G	0	0	0	0	0	0	0	0	0	1	0	0	0	1	NA	0	0	0	0	0	0	0	1	0	0	0	1	0	0	0	0	0	0	0	0	0	0	0	0	0	1	0	0	0	0	0
Bn-Scaffold000008-p618795	A10	13464937	C/T	1	1	1	1	1	1	1	1	1	1	1	1	1	0	NA	1	1	1	1	1	1	1	1	1	1	1	1	1	1	1	1	1	1	1	1	1	1	1	1	1	1	1	1	1	1	1
Bn-Scaffold000008-p903717	A10	13742599	G/A	1	1	1	1	0	1	1	1	1	0	0	0	0	1	NA	0	0	1	1	0	0	1	0	0	1	0	0	0	0	0	0	0	1	0	1	0	1	1	0	1	1	0	0	1	0	0
Bn-Scaffold000008-p1006570	A10	13843113	C/T	1	1	1	1	0	1	1	0	1	0	0	0	0	1	NA	0	0	1	1	0	0	1	0	0	0	0	0	0	0	1	0	0	1	1	1	0	1	1	0	0	0	0	0	0	0	0
Bn-Scaffold000008-p1084171	A10	13917734	C/T	0	0	0	0	1	0	0	1	0	1	1	NA	0	1	NA	1	1	0	1	1	1	0	1	1	1	1	1	0	1	0	1	1	0	0	1	0	1	0	1	1	1	1	1	1	1	0
Bn-Scaffold000008-p1254397	A10	14048975	C/T	0	0	0	0	1	0	0	0	0	1	1	1	1	1	NA	1	1	1	1	1	1	0	1	1	0	0	1	1	1	0	1	1	0	0	1	1	1	0	1	0	1	1	1	1	1	1
Bn-Scaffold000008-p1360745	A10	14156599	T/G	1	1	1	1	1	1	1	0	1	1	1	NA	0	1	NA	1	1	1	0	1	1	1	1	1	0	0	1	0	1	0	1	1	1	0	1	0	0	1	1	0	1	1	1	1	1	0
Bn-Scaffold000008-p1566531	A10	14309929	C/T	1	1	1	1	1	1	1	1	1	1	1	NA	0	1	NA	1	1	1	1	1	1	1	1	1	1	0	1	0	1	1	1	1	1	1	1	0	1	1	1	1	1	1	1	1	1	0
Bn-Scaffold000008-p1736198	A10	14470594	A/C	1	1	1	1	1	1	1	1	1	1	1	NA	0	1	NA	1	1	1	1	1	1	1	1	1	0	1	1	0	1	0	1	1	1	0	1	0	1	1	1	0	1	1	1	1	0	0
Bn-Scaffold000008-p1839895	A10	14593383	G/A	1	1	1	1	1	1	1	1	1	1	1	1	1	1	NA	1	1	1	1	1	1	1	1	1	1	1	1	1	1	1	1	1	1	1	1	1	1	1	1	0	1	1	1	1	1	1
Bn-ctg7180014756417-p14326	A10	14763111	NA/NA	0	0	0	0	0	0	0	0	0	0	0	0	0	0	NA	0	0	0	0	0	0	0	0	0	1	1	0	0	0	0	0	0	0	0	0	0	0	0	0	1	0	0	0	0	1	0
Bn-ctg7180014741713-p21315	A10	15161575	A/G	0	0	0	0	0	0	0	0	0	0	0	NA	0	0	NA	0	0	0	0	0	0	0	0	0	1	0	0	0	0	0	0	0	0	0	1	0	0	0	0	1	0	0	1	0	0	0
Bn-Scaffold000008-p3717169	A10	16310654	C/T	0	0	0	0	0	0	0	0	0	0	0	0	0	0	NA	0	0	0	0	0	0	0	0	0	1	0	0	0	0	0	0	0	0	0	0	1	0	0	0	0	0	1	0	0	1	0
Bn-ctg7180014731361-p8961	A10	16626302	G/A	1	1	1	1	1	1	1	1	1	1	1	NA	1	1	NA	1	1	1	1	1	1	1	1	1	0	1	1	1	1	NA	1	1	1	1	1	1	1	1	1	0	1	1	1	1	1	1
Bn-ctg7180014724875-p2036	A10	16685057	A/C	0	0	0	0	0	0	0	0	0	0	0	NA	0	0	NA	0	0	0	0	0	0	0	0	0	1	0	0	0	0	NA	0	0	0	0	0	0	0	0	0	1	0	0	0	0	0	0
Bn-ctg7180014769742-p16758	A10	16928272	C/T	1	1	1	1	1	1	1	1	1	1	1	NA	1	1	NA	1	1	1	1	1	1	1	1	1	0	1	1	1	1	NA	1	1	1	1	1	1	1	1	1	0	1	1	1	1	1	1
Bn-ctg7180014729438-p23105	A10	16962178	C/T	1	1	1	0	1	0	0	1	0	0	1	NA	1	0	NA	1	0	0	1	1	1	1	1	1	1	1	1	1	1	1	1	1	1	1	1	1	0	0	1	1	1	1	0	0	0	1
p8_1315_snp22	A0	155847	T/C	0	0	0	0	0	0	0	0	0	0	0	0	0	0	NA	0	0	0	0	0	0	0	0	0	0	NA	0	0	0	0	0	0	0	0	0	0	0	0	0	0	0	0	0	0	0	0
Bn-Scaffold000063-p423758	A0	968341	G/A	1	1	1	0	1	0	1	1	0	1	0	1	1	1	NA	0	0	0	1	1	1	0	0	0	1	0	0	1	0	0	1	0	0	0	1	0	0	1	0	1	1	1	1	1	0	0
Bn-ctg7180014733119-p5336	A0	999092	T/G	0	0	0	0	0	0	0	0	0	0	1	0	0	0	NA	0	0	0	0	0	0	0	0	0	0	1	0	0	0	0	0	0	0	0	0	0	0	0	0	0	0	0	0	0	0	0
Bn-Scaffold000059-p1147549	A0	1398485	A/C	0	0	0	0	1	0	0	0	0	0	0	NA	0	0	NA	1	0	0	0	1	0	0	0	0	0	0	0	1	0	0	0	0	1	0	0	1	0	0	0	0	0	0	0	0	0	1
Bn-Scaffold000059-p930002	A0	1764381	C/T	1	1	1	1	0	1	1	1	1	1	1	NA	1	1	NA	0	1	1	1	0	1	1	1	1	1	1	1	0	1	1	1	1	0	1	1	0	1	1	1	1	1	1	1	1	1	0
Bn-Scaffold000059-p836121	A0	1842191	C/T	1	1	1	1	0	1	1	1	1	1	1	NA	1	1	NA	0	1	1	1	0	1	1	1	1	1	1	1	0	1	1	1	1	0	1	1	0	1	1	1	1	1	1	1	1	1	0
Bn-Scaffold000059-p765156	A0	1901067	T/G	0	0	0	0	1	0	0	0	0	0	0	NA	0	0	NA	1	0	0	0	1	0	0	0	0	1	0	0	1	0	0	0	0	1	0	0	1	0	0	0	0	0	0	0	0	0	1
Bn-Scaffold000059-p690242	A0	1942809	G/A	1	1	1	1	0	1	1	1	1	1	1	NA	1	1	NA	0	1	1	1	0	1	1	1	1	1	1	1	0	1	1	1	1	0	1	1	0	1	1	1	1	1	1	1	1	1	0
Bn-ctg7180014725720-p671	A0	2479281	C/T	0	0	0	0	0	0	0	0	0	0	0	0	0	0	NA	0	0	0	0	0	0	0	0	0	0	0	0	0	0	0	0	0	0	0	0	0	0	0	0	0	0	0	0	0	0	0
Bn-Scaffold000058-p11522	A0	3407228	A/C	0	0	0	0	0	0	0	0	0	0	0	0	0	0	NA	0	0	1	0	0	0	0	0	0	1	0	0	0	0	0	0	0	0	0	0	0	0	0	0	0	0	0	0	0	0	0
Bn-Scaffold000112-p195455	A0	3938778	C/T	1	1	1	1	1	1	1	1	1	1	1	1	1	1	NA	1	1	1	1	1	1	1	1	1	0	1	1	1	1	1	1	1	1	1	1	1	1	1	1	1	1	1	1	1	1	1
Bn-Scaffold000095-p151133	A0	5208386	G/A	0	1	0	0	0	0	0	0	1	0	0	0	0	0	NA	0	0	0	0	0	0	0	0	0	1	1	0	0	0	0	0	0	0	0	0	0	0	0	0	0	0	0	0	0	0	0
Bn-Scaffold000095-p250386	A0	5312458	C/A	1	0	1	1	1	1	1	1	0	1	1	1	1	1	NA	1	1	1	1	1	1	1	1	1	0	0	1	1	1	1	1	1	1	1	1	1	1	1	1	1	1	1	1	NA	1	1
Bn-Scaffold000078-p451015	A0	5441792	A/C	0	0	0	0	0	0	0	0	0	0	0	0	0	0	NA	0	0	0	0	0	0	0	0	0	0	0	0	0	0	0	0	0	0	0	0	0	0	0	0	0	0	0	0	0	0	0
BN059196-0232	A0	5553522	C/T	1	1	1	1	1	1	1	1	1	1	0	1	0	1	NA	1	1	1	1	1	1	1	1	1	1	1	0	1	0	1	1	0	1	1	1	1	1	NA	1	1	1	1	1	1	1	NA
Bn-Scaffold000063-p214858	A0	6270502	C/A	1	1	1	1	1	1	1	1	1	1	1	1	1	1	NA	1	1	1	1	1	1	1	1	1	1	1	1	1	1	1	1	1	1	1	1	1	1	1	1	1	1	1	1	1	1	1
Bn-ctg7180014741283-p14171	A0	6271265	T/C	0	0	0	1	0	1	0	1	1	1	1	0	0	1	NA	1	1	1	0	1	1	1	1	1	0	0	1	0	1	1	0	1	1	1	0	1	1	0	1	1	1	0	0	0	1	1
Bn-Scaffold000012-p4266961	A0	6353655	G/A	1	1	1	1	0	1	1	1	1	1	1	1	0	1	NA	1	1	1	1	1	1	1	1	1	0	1	1	0	1	1	1	1	1	1	0	1	1	0	0	1	1	0	1	1	1	1
Bn-Scaffold000065-p751567	A0	6832046	G/A	0	1	1	1	0	1	1	1	1	1	1	1	1	1	NA	1	1	1	1	1	1	1	1	1	1	1	1	1	1	1	0	1	1	1	1	1	1	1	1	1	1	1	1	1	1	1
Bn-ctg7180014768425-p356	A0	6888575	G/A	1	1	1	1	1	1	1	1	1	1	1	1	1	1	NA	1	1	1	1	1	1	1	1	1	1	1	1	1	1	1	1	1	1	1	1	1	1	1	1	1	1	1	1	1	1	1
Bn-ctg7180014736848-p13829	A0	6970625	G/T	0	0	0	0	0	0	0	0	0	0	0	0	0	0	NA	0	0	1	0	0	0	0	0	0	1	0	0	0	0	0	0	0	0	0	0	0	0	0	0	0	0	0	0	0	1	0
Bn-ctg7180014756237-p3144	A0	7270026	C/T	0	1	1	1	1	1	1	1	1	1	1	NA	1	1	NA	1	1	1	1	1	1	1	1	1	0	1	1	1	1	0	0	1	1	0	1	1	1	1	1	0	0	1	1	1	1	0
Bn-ctg7180014745288-p6466	A0	7327964	T/C	0	0	0	1	1	0	0	0	0	0	1	NA	1	0	NA	1	0	1	1	1	1	0	1	1	0	1	1	1	1	1	0	1	1	1	0	0	1	0	0	1	1	1	0	0	1	1
Bn-ctg7180014736590-p6846	A0	7433013	C/T	0	1	1	0	0	1	1	1	1	1	0	NA	0	1	NA	1	1	1	1	1	1	1	0	1	0	0	0	0	0	0	0	0	NA	0	1	1	1	1	1	1	1	0	1	1	1	1
p5_11101_snp16	A0	7683158	G/A	1	0	1	1	1	1	1	1	1	1	1	1	1	1	NA	1	NA	1	1	1	1	1	1	1	NA	1	1	1	1	1	1	1	1	1	1	1	1	1	1	1	NA	NA	1	NA	1	1
Bn-Scaffold000031-p1742865	A0	8039471	T/G	0	0	0	0	0	0	0	0	0	0	0	0	0	0	NA	0	0	0	0	0	0	0	0	0	1	0	0	0	0	0	0	0	0	0	0	0	0	0	0	0	0	0	0	0	0	0
Bn-Scaffold000151-p61206	A0	10029299	G/A	1	1	1	1	1	1	1	1	1	1	0	1	1	1	NA	1	1	1	1	1	1	1	1	1	1	0	1	1	0	1	1	1	1	0	1	0	NA	1	1	1	1	1	1	1	1	1
Bn-Scaffold000116-p211732	A0	11149706	G/T	1	1	0	1	0	1	1	1	0	0	1	1	0	0	NA	1	1	0	1	1	1	1	1	1	1	1	1	0	1	1	1	1	1	1	1	0	1	0	1	1	1	1	1	0	1	1
Bn-Scaffold000122-p532415	A0	11302704	T/C	0	0	0	0	0	0	0	0	0	0	0	0	0	0	NA	0	0	1	0	0	0	0	0	0	1	1	0	0	0	0	0	0	0	1	0	0	0	0	0	0	0	0	0	0	1	0
Bn-ctg7180014752455-p1419	A0	11517435	A/G	0	1	0	0	1	1	1	0	0	1	1	NA	0	1	NA	0	0	0	0	0	0	1	0	0	1	1	0	0	1	0	0	0	0	1	1	0	1	1	0	0	1	0	0	1	0	0
Bn-Scaffold000001-p9169760	A0	12186672	G/T	1	1	1	1	1	1	1	0	1	1	1	1	1	1	NA	1	1	1	1	1	1	1	1	0	1	1	1	1	1	1	1	1	1	1	1	1	1	1	1	1	1	1	1	1	1	1
Bn-Scaffold000179-p153293	A0	12246825	A/G	1	0	0	0	0	0	1	0	1	0	1	NA	1	0	NA	1	1	0	1	0	0	0	1	1	0	0	0	1	1	0	1	1	0	0	1	0	0	1	0	0	0	0	0	0	1	0
Bn-Scaffold000112-p453972	A0	12754162	A/C	0	0	0	0	0	0	0	0	0	0	0	0	0	0	NA	0	0	0	0	0	0	0	0	0	1	0	0	0	0	0	0	0	0	0	0	0	0	0	0	0	0	0	0	0	0	0
Bn-Scaffold000059-p1248396	A0	12773669	T/G	0	0	0	0	1	0	0	0	0	0	0	NA	0	0	NA	1	0	0	0	1	0	0	0	0	0	0	0	1	0	0	0	0	1	0	0	1	0	0	0	0	0	0	0	0	0	1
Bn-ctg7180014774408-p3036	A0	13449437	C/T	1	1	1	1	1	1	1	1	1	1	1	1	1	1	NA	1	1	1	1	1	1	1	1	1	1	1	1	1	1	1	1	1	1	1	1	1	1	1	1	1	1	1	1	1	1	1
Bn-Scaffold000004-p3493728	A0	14181713	T/C	0	0	0	0	0	0	0	0	1	0	0	0	0	1	NA	0	0	0	0	0	0	0	0	0	1	0	0	0	0	0	0	0	0	0	0	0	0	0	0	0	0	0	0	0	0	0
Bn-Scaffold000134-p452250	A0	14292011	G/T	1	1	1	1	0	1	1	1	1	1	1	NA	1	1	NA	0	1	NA	1	0	1	1	1	1	0	1	1	0	1	1	1	1	0	1	1	0	1	1	1	1	1	1	1	1	1	0
Bn-ctg7180014734286-p1643	A0	14527538	C/T	1	1	1	0	1	1	1	1	1	1	1	1	1	1	NA	1	0	1	1	1	1	1	1	1	1	1	1	1	1	0	NA	1	1	1	1	1	1	1	1	1	1	1	0	1	0	1
Bn-Scaffold000051-p490791	A0	14728778	T/G	0	0	0	0	0	0	0	0	0	0	1	0	0	0	NA	0	0	0	0	0	0	0	0	0	0	0	0	0	1	0	0	1	0	0	0	1	0	0	0	0	0	0	0	0	0	0
Bn-Scaffold000012-p1781812	A0	15661977	T/C	0	0	0	0	0	0	0	0	0	0	0	0	0	0	NA	0	0	0	0	0	0	0	0	0	1	0	0	1	0	0	1	0	0	0	0	0	0	0	0	0	0	0	0	0	0	0
Bn-ctg7180014724170-p17005	A0	16153497	G/A	1	1	1	1	1	1	1	1	0	0	1	NA	1	0	NA	1	0	1	1	0	1	1	1	1	0	0	1	1	1	0	1	0	0	0	1	1	1	1	0	1	1	0	0	0	0	0
BN055540-0387	A0	16586805	T/C	0	0	0	0	0	NA	0	0	0	0	0	0	0	0	NA	0	0	0	0	0	0	0	0	0	0	0	0	0	0	0	0	0	0	0	0	0	NA	0	0	0	1	1	NA	0	NA	0
Bn-Scaffold000077-p84147	A0	16731230	G/A	1	1	1	0	1	1	1	0	1	1	0	0	0	1	NA	0	0	1	1	0	0	1	0	1	1	0	1	0	0	0	0	0	1	0	0	0	1	1	0	0	1	0	1	1	1	1
Bn-Scaffold000004-p6253117	A0	17210320	C/T	1	1	1	1	1	1	1	1	1	1	1	1	1	1	NA	1	1	1	1	1	1	1	1	1	1	1	1	1	1	1	1	1	1	1	1	1	1	1	1	1	1	1	1	1	1	1
Bn-Scaffold000067-p1038556	A0	17643737	A/G	1	1	1	1	1	0	0	1	0	1	0	1	NA	1	NA	0	1	0	1	1	1	0	0	0	0	0	0	1	0	1	0	1	0	0	1	1	1	1	1	1	0	0	0	1	1	1
Bn-ctg7180014711796-p709	A0	18188356	A/C	1	0	1	0	1	1	1	0	1	1	1	1	0	1	NA	1	1	1	1	1	1	1	1	1	0	1	1	1	0	0	1	1	1	0	1	1	0	1	1	0	1	1	1	1	1	1
Bn-Scaffold000068-p697973	A0	18797636	T/G	0	0	0	0	0	0	0	0	0	0	0	0	0	0	NA	0	0	0	0	0	0	0	0	0	0	0	0	0	0	0	0	0	0	0	0	0	0	0	0	0	0	0	0	0	0	0
Bn-ctg7180014708914-p11406	A0	18835347	C/T	0	0	0	0	1	0	0	0	0	0	1	0	0	0	NA	1	1	0	0	0	0	0	0	0	0	1	0	0	1	0	0	1	0	0	1	0	0	0	0	0	0	0	0	0	0	0
Bn-Scaffold000023-p2045393	A0	18962483	G/A	0	1	0	0	0	0	0	0	1	0	1	0	0	0	NA	0	1	1	0	0	0	1	0	0	1	0	1	0	1	1	0	0	0	0	1	0	0	0	0	0	1	0	0	0	1	0
Bn-Scaffold000076-p685727	A0	19036136	A/G	0	1	1	0	0	0	0	0	0	0	0	NA	0	0	NA	0	0	0	0	0	0	0	1	1	0	0	0	0	0	0	0	1	1	0	0	1	0	0	0	0	1	1	0	0	0	0
Bn-ctg7180014745930-p2819	A0	19636421	C/T	1	1	1	1	1	1	1	1	1	1	1	1	1	1	NA	1	1	1	1	1	1	1	1	1	1	1	1	1	0	1	1	1	1	1	1	0	1	1	1	1	1	1	1	1	1	1
Bn-Scaffold000074-p52601	A0	20067631	G/T	1	1	1	1	1	1	1	1	1	1	1	1	1	1	NA	1	1	1	1	1	1	1	1	1	1	1	1	1	1	1	1	1	1	1	1	1	1	1	1	1	1	1	1	1	1	1
Bn-Scaffold000017-p1130986	A0	20327415	A/G	0	0	0	0	1	0	0	0	1	0	0	0	1	0	NA	0	0	0	0	0	0	0	0	0	1	1	0	1	0	0	0	0	0	0	0	1	0	1	0	0	0	0	0	0	0	0
Bn-Scaffold000001-p1811880	A0	21075240	G/A	0	1	0	0	0	0	0	0	0	0	1	0	1	0	NA	1	0	0	0	1	1	1	1	1	1	1	1	0	1	1	1	1	1	1	0	1	1	0	0	0	1	1	0	0	0	0
Bn-ctg7180014723220-p14469	A0	21147552	T/C	0	1	1	1	1	1	1	1	1	1	1	NA	1	1	NA	1	1	1	0	1	1	1	1	1	0	1	1	1	1	1	1	1	1	1	1	1	1	1	1	1	1	1	1	1	1	1
Bn-ctg7180014739242-p6129	A0	22313535	C/T	0	1	1	1	1	1	1	0	1	1	NA	1	0	1	NA	1	1	1	0	0	1	1	1	0	1	1	1	1	NA	0	1	0	1	NA	0	1	1	1	1	NA	1	1	1	1	1	0
Bn-ctg7180014739242-p7609	A0	22314974	C/T	0	1	1	1	1	1	1	0	1	1	0	1	0	1	NA	0	1	0	0	0	0	1	0	0	0	1	0	1	0	0	1	0	1	0	0	1	1	1	0	1	0	0	1	1	1	0
Bn-Scaffold000086-p1120638	A0	22666587	T/G	0	0	0	0	0	0	0	0	0	0	0	0	0	0	NA	0	0	1	0	0	0	0	0	0	0	0	0	0	NA	0	0	0	0	0	0	0	NA	0	0	0	0	0	0	0	0	0
Bn-Scaffold000058-p386803	A0	22743682	T/C	0	0	1	1	0	1	0	1	0	1	0	0	0	1	NA	0	0	0	0	0	0	1	0	0	0	0	0	0	0	0	0	0	0	1	0	0	0	1	1	0	0	1	1	1	0	0
Bn-ctg7180014726763-p7025	A0	23326817	T/C	1	1	1	1	1	1	1	1	1	1	1	NA	0	1	NA	1	1	1	1	1	1	1	1	0	0	1	0	1	0	1	1	1	1	1	0	0	1	1	1	0	1	1	1	1	0	1
Bn-ctg7180014751561-p974	A0	23407756	T/C	0	0	0	0	0	0	0	0	0	0	0	0	0	0	NA	0	0	0	0	0	0	0	0	0	0	0	0	0	0	0	0	0	0	0	0	0	0	0	0	0	0	0	0	0	0	0
Bn-Scaffold000116-p474001	A0	23522921	T/C	0	1	0	1	0	1	1	1	0	0	1	NA	0	0	NA	1	1	0	1	1	1	0	0	1	0	0	0	0	1	0	0	1	1	0	0	0	0	0	0	1	1	0	0	0	1	1
Bn-ctg7180014738324-p1392	A0	23576038	A/G	0	0	0	0	0	0	0	0	0	0	0	0	0	0	NA	0	0	0	0	0	0	0	0	0	0	0	0	0	0	0	0	0	0	0	0	0	0	0	0	0	0	0	0	0	NA	0
Bn-ctg7180014750110-p3066	A0	24097166	G/A	0	0	0	0	0	0	1	0	0	0	1	0	0	1	NA	0	0	1	0	1	0	1	1	0	1	0	1	0	1	0	1	0	0	0	0	1	0	0	0	0	0	0	0	0	0	0
Bn-Scaffold000105-p623152	A0	24321195	T/G	0	0	0	0	0	0	0	0	0	0	0	0	0	0	NA	0	0	1	0	0	0	0	0	0	1	1	0	0	0	0	0	0	0	0	0	0	0	0	0	0	0	0	0	0	0	0
UQ07A0001986	A0	24503600	G/A	1	1	1	1	1	1	1	1	0	1	1	1	1	1	NA	1	1	1	1	1	1	1	1	1	1	1	1	1	1	1	1	1	1	1	1	1	1	1	1	1	1	1	1	1	1	1
Bn-Scaffold000136-p399117	A0	24692063	G/A	1	1	1	1	1	1	1	1	1	1	0	1	1	1	NA	1	1	1	1	1	0	1	1	1	1	0	1	1	0	1	1	1	0	1	1	1	1	1	1	1	0	1	1	1	1	1
Bn-Scaffold000012-p2112744	A0	24786784	C/T	1	1	1	1	1	1	1	1	1	1	1	1	1	1	NA	1	1	1	1	1	1	1	1	1	1	0	1	1	1	1	1	1	1	1	1	1	1	1	1	1	1	1	1	1	1	1
Bn-ctg7180014750834-p1160	A0	25074282	C/T	1	1	1	1	1	1	1	1	1	1	0	NA	1	1	NA	0	0	0	1	0	0	0	0	1	0	0	0	1	0	1	1	1	0	0	1	1	NA	1	1	0	0	1	1	1	1	1
Bn-Scaffold000150-p253914	A0	25500532	T/C	1	1	0	0	0	0	0	0	1	0	0	0	1	0	NA	1	0	1	1	0	0	0	0	0	0	0	0	1	0	0	0	0	0	0	0	1	0	0	0	0	0	0	0	0	0	0
Bn-ctg7180014760179-p379	A0	25929333	C/T	0	0	1	0	0	1	1	0	0	1	0	NA	0	1	NA	0	0	1	0	0	0	1	0	0	1	0	1	0	0	0	1	0	0	0	0	1	0	1	1	0	1	0	1	1	1	1
Bn-Scaffold000009-p3525053	A0	26187905	T/C	0	0	0	0	1	0	0	0	0	0	0	NA	0	0	NA	1	0	0	0	1	0	0	0	0	1	0	0	1	0	0	0	0	1	0	0	1	0	0	0	0	0	0	0	0	0	1
Bn-Scaffold000002-p820843	A0	27500084	C/T	NA	0	0	0	1	0	0	1	0	0	0	0	1	0	NA	1	0	1	0	1	1	0	1	1	1	0	0	0	0	0	1	0	0	0	1	0	NA	0	0	0	0	1	0	0	0	1
Bn-Scaffold000014-p1552925	A0	28033942	C/A	1	1	1	1	1	1	1	1	1	1	1	1	1	1	NA	1	1	1	1	1	1	1	1	1	1	1	1	1	1	1	1	1	1	1	1	1	1	1	1	0	1	1	1	1	1	1
Bn-Scaffold000007-p3051377	A0	28653451	G/A	0	1	1	1	1	1	1	1	1	1	1	1	0	1	NA	1	1	1	1	1	1	1	1	1	1	1	1	0	1	1	NA	1	1	1	1	0	1	1	1	1	1	1	1	1	1	1
Bn-Scaffold000099-p164187	A0	29091253	G/A	1	1	0	0	1	0	1	0	1	0	1	NA	1	0	NA	1	1	0	1	0	0	1	1	1	1	0	0	1	1	0	1	1	0	0	1	0	NA	1	0	0	0	0	0	0	1	1
Bn-ctg7180014733170-p2432	A0	29270684	C/T	0	0	0	0	0	0	0	0	0	0	0	0	1	0	NA	0	0	0	0	0	0	0	0	0	1	0	0	0	0	0	0	0	0	0	0	1	0	0	0	1	0	0	0	0	0	0
BN070306-0072	A0	29349254	C/T	1	NA	1	1	1	1	1	1	1	1	1	1	NA	1	NA	0	1	1	1	1	1	1	1	NA	1	1	1	1	1	1	1	1	1	1	1	1	1	1	1	1	1	1	1	1	0	1
BN070306-0370	A0	29349552	C/T	1	0	1	1	1	1	1	1	1	1	1	1	0	1	NA	0	1	1	1	1	1	1	1	NA	1	1	1	1	1	1	1	1	1	1	1	1	1	1	1	1	1	1	1	1	0	1
Bn-Scaffold000115-p232092	A0	29407062	C/T	1	0	1	1	1	1	1	1	1	1	1	1	1	1	NA	1	1	1	1	1	1	1	1	1	0	1	1	1	1	1	1	1	1	1	1	1	1	1	1	1	1	1	1	NA	1	1
Bn-Scaffold000034-p1057160	A0	29933582	C/T	0	NA	0	0	1	1	1	NA	NA	NA	0	NA	0	1	NA	0	1	0	1	0	0	0	1	0	0	NA	0	0	0	1	1	0	NA	1	1	0	1	NA	NA	1	NA	0	NA	NA	NA	1
Bn-Scaffold000034-p1057160	A0	30007787	C/T	0	NA	0	0	1	1	1	NA	NA	NA	0	NA	0	1	NA	0	1	0	1	0	0	0	1	0	0	NA	0	0	0	1	1	0	NA	1	1	0	1	NA	NA	1	NA	0	NA	NA	NA	1
Bn-Scaffold000024-p1351651	A0	30161387	C/A	1	1	1	1	1	1	1	1	0	1	1	1	1	1	NA	1	1	1	1	1	1	1	1	1	1	1	1	1	1	1	1	1	1	1	1	1	1	1	1	1	1	1	1	1	1	1
UQ07A0005307	A0	30328714	A/G	0	0	0	0	NA	0	0	0	NA	0	0	0	NA	0	NA	0	0	0	0	0	0	0	0	0	1	NA	0	NA	0	0	0	0	0	0	0	NA	0	NA	0	0	0	0	0	0	0	0
Bn-Scaffold000004-p2006438	A0	30533114	G/A	1	0	0	0	0	0	0	0	0	0	0	NA	0	0	NA	0	0	0	1	0	0	0	NA	1	0	1	0	1	0	0	1	0	1	0	0	0	0	0	0	0	1	0	0	0	0	1
Bn-ctg7180014768425-p356	A0	30565786	G/A	1	1	1	1	1	1	1	1	1	1	1	1	1	1	NA	1	1	1	1	1	1	1	1	1	1	1	1	1	1	1	1	1	1	1	1	1	1	1	1	1	1	1	1	1	1	1
p7_1309_snp26	A0	30761795	G/A	0	0	0	0	0	0	0	0	0	0	1	0	0	0	NA	0	0	0	0	0	0	0	0	0	1	1	0	0	1	0	0	0	1	0	0	0	0	0	0	1	0	0	0	0	0	0
Bn-Scaffold000065-p855928	A0	31803710	T/C	0	1	0	0	0	0	0	0	0	0	0	0	0	1	NA	0	1	0	0	1	1	0	0	0	1	1	0	0	0	0	0	1	1	0	0	0	NA	0	0	1	1	0	1	0	0	1
Bn-ctg7180014767460-p5369	A0	32082854	G/A	1	0	0	0	1	0	0	0	0	1	0	NA	1	1	NA	0	0	1	0	0	0	0	0	NA	1	0	0	1	0	0	0	0	0	0	0	1	0	1	0	0	0	0	1	NA	0	0
UQ07A0005867	A0	32500627	C/T	1	1	0	0	1	0	0	0	1	1	0	NA	1	1	NA	0	0	1	0	0	0	0	0	0	1	0	0	1	0	0	1	0	0	0	0	1	1	1	1	0	0	1	0	0	0	0
Bn-Scaffold000068-p947220	A0	33004539	C/T	1	1	1	1	1	1	1	1	1	1	1	1	1	1	NA	1	1	1	1	1	1	1	1	1	1	1	1	1	1	1	1	1	1	0	1	1	1	1	1	1	1	1	1	1	1	1
Bn-Scaffold000040-p1407860	A0	33618376	C/T	1	1	1	0	1	1	0	1	1	1	1	1	1	1	NA	1	1	1	1	1	1	1	1	1	1	1	1	1	1	0	1	1	1	1	1	1	NA	1	1	1	1	1	0	1	0	1
Bn-Scaffold000075-p1218045	A0	33800940	A/G	0	0	0	1	0	0	1	1	1	0	1	0	0	0	NA	0	0	1	1	0	0	1	0	1	0	0	1	0	1	0	0	1	1	0	0	0	NA	0	0	1	1	0	1	0	1	0
Bn-Scaffold000125-p315163	A0	34022161	C/T	1	1	0	1	1	1	1	1	1	0	1	0	0	1	NA	1	0	1	0	1	1	1	1	1	1	0	1	0	1	0	0	1	1	1	0	1	1	0	1	1	1	1	1	0	0	1
Bn-Scaffold000148-p356516	A0	34148297	C/T	1	1	1	0	1	0	0	0	1	1	1	1	1	1	NA	1	1	1	1	1	1	1	1	1	1	1	1	1	1	0	1	1	1	1	0	1	NA	1	0	1	1	1	0	1	0	0
Bn-Scaffold000009-p853773	A0	34631435	T/C	0	0	0	0	0	0	0	0	1	0	0	0	0	0	NA	0	0	0	0	0	0	0	0	0	0	0	0	0	0	0	0	0	0	0	0	0	0	0	0	0	0	0	0	0	0	0
Bn-Scaffold000050-p534413	A0	34637005	C/T	1	1	1	1	1	1	1	1	0	1	0	1	0	1	NA	1	1	1	1	1	1	1	1	1	1	1	0	1	0	1	1	1	1	1	1	1	0	1	1	1	1	1	1	1	1	1
Bn-Scaffold000183-p56396	A0	34806463	G/A	0	1	0	0	0	0	0	0	1	0	0	0	0	0	NA	0	0	0	0	0	0	0	0	0	1	1	0	0	0	0	0	0	0	0	0	0	0	0	0	0	0	0	0	NA	0	0
Bn-ctg7180014762700-p9785	A0	34926881	G/A	1	1	1	1	1	1	1	1	1	1	1	NA	1	0	NA	1	1	1	1	1	1	0	1	1	0	1	0	1	1	1	1	1	1	1	1	0	1	1	0	1	1	0	1	1	0	0
Bn-Scaffold000068-p132653	A0	35111589	C/T	1	1	1	1	1	1	1	1	1	1	1	1	1	1	NA	1	1	0	1	1	1	1	1	1	0	1	1	1	1	1	1	1	1	1	1	1	1	1	1	1	1	1	1	1	1	1
Bn-Scaffold000036-p1581812	A0	36042490	A/C	0	0	0	0	0	0	1	0	0	0	0	0	0	0	NA	0	0	0	0	0	0	0	0	0	0	0	0	0	0	0	0	0	0	0	0	0	0	0	1	1	0	0	NA	0	0	1
Bn-Scaffold000013-p427741	A0	36194599	A/G	0	0	0	0	0	0	0	0	0	1	1	0	0	1	NA	1	0	0	0	1	1	1	1	0	0	0	1	0	1	1	0	0	1	1	0	0	0	0	0	0	0	0	0	0	0	0
Bn-Scaffold000025-p922455	A0	37285717	T/C	1	1	1	1	1	1	1	1	0	1	1	1	1	1	NA	1	1	1	1	1	1	1	1	1	0	0	1	1	1	0	1	1	1	1	1	1	1	1	1	1	1	1	1	1	1	1
Bn-Scaffold000006-p372772	A0	37398517	T/G	0	0	0	0	0	0	0	0	0	0	0	0	0	0	NA	0	0	0	0	0	0	0	0	0	0	0	0	0	0	0	0	0	0	0	0	0	0	0	0	0	0	0	0	0	0	0
Bn-Scaffold000010-p2545490	A0	37536253	T/G	0	0	0	0	0	0	0	0	NA	0	0	0	0	0	NA	0	0	0	0	0	0	0	0	NA	0	0	0	0	NA	0	0	0	0	0	0	0	0	0	0	1	0	0	0	1	0	0
Bn-Scaffold000026-p1137835	A0	37721776	C/T	1	1	1	1	1	1	1	1	1	1	1	1	1	1	NA	1	1	1	1	1	1	1	1	1	1	1	1	1	1	1	1	1	1	1	1	1	1	1	1	1	1	1	1	1	1	1
Bn-Scaffold000171-p139025	A0	37912351	G/T	0	1	1	1	0	1	1	0	1	1	1	1	0	1	NA	1	1	1	1	1	1	1	1	1	1	1	1	1	1	1	1	1	1	1	1	0	1	1	1	1	1	1	1	1	1	1
Bn-Scaffold000064-p460033	A0	38345052	A/G	0	0	0	0	0	0	0	0	1	0	1	1	1	0	NA	0	0	0	0	0	0	1	0	0	1	0	1	1	1	1	0	0	0	0	0	1	0	1	0	1	0	1	0	1	1	0
Bn-ctg7180014706444-p1782	A0	38365125	G/A	1	0	1	1	0	1	1	1	1	1	1	NA	0	1	NA	0	1	1	1	0	0	1	1	1	0	1	1	0	1	0	0	0	1	1	0	1	0	0	0	1	0	1	1	1	1	1
UQ09A0008065	A0	38699380	A/G	0	0	0	0	0	0	0	0	0	0	0	0	0	0	NA	0	0	0	0	0	0	0	0	0	0	0	0	0	0	0	0	0	0	0	0	0	0	0	0	0	0	0	0	0	0	0
Bn-Scaffold000001-p8528802	A0	39342138	G/A	1	1	0	0	0	0	0	0	1	1	1	NA	1	1	NA	1	1	1	1	1	1	1	1	1	1	1	1	0	1	1	0	0	1	1	0	0	1	1	1	1	1	1	1	1	1	1
Bn-Scaffold000014-p44391	A0	40055591	A/G	1	0	0	0	0	0	0	0	0	0	1	0	0	0	NA	0	0	1	0	0	0	0	0	0	0	NA	0	0	1	1	0	1	1	0	NA	0	0	0	0	1	0	0	0	0	0	0
Bn-Scaffold000040-p102540	A0	40674123	T/C	0	0	0	0	0	0	0	0	0	0	0	0	0	0	NA	0	0	0	0	0	0	0	0	0	0	0	0	0	0	0	0	0	0	0	0	0	0	0	0	0	0	0	0	0	0	0
Bn-Scaffold000085-p703350	A0	41899454	C/T	0	1	0	NA	1	NA	0	0	0	0	0	0	0	1	NA	0	0	1	0	NA	1	0	1	0	1	0	NA	NA	0	0	0	0	0	0	1	0	NA	0	0	1	0	0	0	0	0	1
UQ07A0002941	A0	41978550	G/A	1	1	0	1	0	1	1	1	0	0	1	1	0	0	NA	1	1	0	1	1	1	1	1	1	1	1	1	0	1	1	1	1	1	1	1	0	1	0	1	1	1	1	1	0	1	1
Bn-Scaffold000065-p953441	A0	42087913	T/C	0	0	1	1	0	1	1	1	1	1	1	1	1	0	NA	1	0	1	1	0	0	1	1	1	0	0	1	1	1	0	0	0	0	0	1	1	NA	1	1	0	0	1	0	1	1	0
Bn-Scaffold000046-p1531198	A0	42409607	T/C	0	1	1	0	1	0	0	1	0	0	0	1	1	0	NA	0	0	1	0	0	0	0	0	0	0	0	0	0	0	0	1	1	0	0	0	0	0	1	0	1	1	0	0	1	0	0
Bn-Scaffold000018-p1860363	A0	43048470	T/C	0	0	0	0	0	0	0	0	0	0	1	0	0	0	NA	0	0	0	0	0	0	0	0	0	0	1	0	0	1	0	0	0	0	0	0	0	0	0	0	0	0	0	0	0	0	0
Bn-Scaffold000002-p4747623	A0	43436688	A/C	0	0	0	0	0	0	0	0	0	0	0	0	0	0	NA	0	0	0	0	0	0	NA	0	0	0	0	0	0	0	NA	0	0	0	0	0	0	0	0	0	0	0	0	0	0	0	0
snp_BGA_3895	A0	43518461	G/A	1	1	0	0	1	0	0	0	0	0	0	0	0	1	NA	0	1	0	0	1	1	0	0	0	1	1	0	0	0	1	1	1	1	1	0	0	NA	0	0	1	1	0	1	0	0	1
Bn-Scaffold000007-p4510913	A0	43668488	T/C	0	0	0	0	0	0	0	0	0	0	1	NA	0	0	NA	0	0	1	0	0	0	0	0	0	0	0	0	0	1	0	0	0	0	0	0	0	1	0	1	1	0	0	0	0	0	1
Bn-Scaffold000004-p2222776	A0	44199653	T/C	0	NA	0	NA	0	0	NA	0	0	0	NA	0	0	0	NA	0	0	NA	0	0	0	0	0	0	0	0	0	0	0	0	0	0	1	NA	NA	0	0	0	NA	0	NA	0	NA	0	0	0
Bn-Scaffold000066-p859390	A0	45051980	G/A	0	0	0	1	0	0	1	1	1	0	1	NA	1	0	NA	0	0	1	1	0	0	0	0	0	0	0	1	0	1	1	0	1	1	0	0	0	NA	0	0	1	1	1	1	0	1	0
Bn-Scaffold000015-p612514	A0	45312732	A/C	1	1	1	0	1	0	1	0	1	0	1	NA	1	0	NA	1	1	0	1	1	1	1	1	1	1	0	0	1	1	0	1	1	0	0	1	0	NA	1	0	0	0	0	0	1	1	1
Bn-Scaffold000038-p855533	A0	45474445	T/C	1	1	1	1	1	1	0	1	1	1	1	1	1	1	NA	1	1	1	1	1	1	1	1	1	0	0	1	1	1	1	1	1	1	1	1	1	1	1	1	1	1	1	1	1	1	1
Bn-Scaffold000005-p5170509	A0	46624745	G/A	1	1	1	1	1	1	1	1	0	1	0	NA	1	1	NA	1	1	1	1	1	1	0	1	1	1	1	0	0	0	1	1	1	1	1	1	1	1	1	1	1	1	0	1	1	1	1
Bn-Scaffold000052-p974696	A0	47251491	G/T	0	1	0	0	0	0	1	0	0	0	0	0	0	0	NA	0	0	0	0	0	0	0	0	0	1	0	0	0	0	0	0	0	0	0	0	0	0	0	1	1	0	0	NA	0	0	1
Bn-Scaffold000106-p293215	A0	47570632	T/C	0	0	1	1	0	1	0	1	0	1	0	NA	0	1	NA	0	0	1	0	1	1	0	0	0	0	1	1	0	0	1	0	0	1	1	0	1	NA	0	1	1	1	1	1	1	0	0
Bn-Scaffold000006-p173473	A0	47752843	C/T	1	1	1	1	1	1	1	1	1	1	1	1	1	1	NA	1	1	1	1	1	1	1	1	1	1	1	1	1	1	1	1	1	1	1	1	1	1	1	1	1	1	1	1	1	1	1
Bn-Scaffold000031-p1631546	A0	48642168	A/G	0	0	0	0	0	0	0	0	0	0	0	0	0	0	NA	0	0	0	0	0	0	0	0	0	0	0	0	0	0	0	0	0	0	0	0	0	0	0	0	0	0	0	0	0	0	0
Bn-ctg7180014725692-p1543	C1	1689	C/T	0	0	0	1	1	1	1	1	1	1	1	1	1	0	NA	1	1	1	1	1	1	1	0	1	1	0	1	1	1	1	1	0	1	1	1	0	0	1	1	1	1	1	1	0	1	1
BN047234-0294	C1	33862	C/T	1	1	1	1	1	1	1	1	1	1	1	1	0	1	NA	0	1	1	1	0	0	1	1	1	0	1	1	1	1	NA	1	1	1	1	1	1	1	0	0	1	0	1	1	1	1	1
Bn-ctg7180014722378-p3911	C1	39606	C/T	1	1	1	1	1	1	1	1	1	1	1	1	0	1	NA	0	1	1	1	0	0	1	1	1	0	1	1	1	1	1	1	1	1	1	1	1	1	0	0	1	0	1	1	1	1	1
Bn-ctg7180014751130-p534	C1	121153	G/A	1	0	0	1	1	0	1	1	1	0	1	NA	NA	0	NA	1	1	1	0	1	1	0	1	0	1	0	1	0	0	1	1	0	0	0	0	0	0	0	0	0	0	0	1	0	1	0
Bn-ctg7180014751130-p1201	C1	121820	G/T	1	0	0	1	1	0	1	1	1	0	1	NA	1	0	NA	1	1	1	0	1	1	0	1	0	1	0	1	0	0	1	1	0	0	0	0	0	0	0	0	0	0	0	1	0	1	0
Bn-ctg7180014751130-p3589	C1	124190	C/T	1	0	0	1	1	0	1	1	1	0	1	1	1	0	NA	1	1	1	0	1	1	0	1	0	1	0	1	0	0	1	1	0	0	0	0	0	0	0	0	0	0	0	1	0	1	0
Bn-ctg7180014738354-p9404	C1	164838	G/T	1	0	0	1	0	0	1	1	0	1	0	NA	1	1	NA	0	0	0	0	0	0	0	0	0	1	0	0	1	0	1	0	1	0	0	0	0	1	1	1	1	1	0	0	0	0	0
Bn-ctg7180014738361-p2012	C1	205646	G/A	1	1	1	1	1	1	0	1	1	1	1	NA	0	1	NA	1	1	1	1	1	1	1	1	1	0	1	1	0	1	1	1	0	1	1	1	1	1	0	0	1	0	1	1	1	1	1
Bn-ctg7180014410852-p969	C1	654760	T/G	0	1	1	0	0	0	1	0	0	1	0	NA	1	1	NA	0	0	0	0	0	0	0	0	1	1	0	1	0	1	NA	0	0	1	0	0	0	0	0	0	0	0	0	0	1	0	0
Bn-ctg7180014711708-p436	C1	795377	T/C	0	0	0	0	0	0	0	0	0	0	0	0	0	0	NA	0	0	0	0	0	0	0	0	0	0	0	0	0	0	0	0	0	0	0	0	0	0	0	0	0	0	0	0	0	NA	0
UQ10C0306382	C1	922144	T/C	1	0	0	1	1	NA	0	1	1	0	0	NA	1	0	NA	1	1	1	1	1	1	1	1	0	0	1	0	1	0	1	1	1	0	1	1	1	1	1	0	1	1	0	0	0	NA	1
Bn-ctg7180014734090-p981	C1	970589	G/A	0	1	1	0	0	NA	1	0	0	1	1	NA	0	1	NA	0	0	0	0	0	0	0	0	1	1	0	1	0	1	0	0	0	1	0	0	0	0	0	1	0	0	1	1	1	NA	0
Bn-ctg7180011720023-p1285	C1	986523	G/A	0	1	1	1	0	0	0	1	0	1	1	0	0	1	NA	0	1	1	0	0	0	0	0	1	1	1	1	0	1	0	0	0	0	0	0	0	0	0	1	1	1	1	NA	1	0	0
Bn-ctg7180011720023-p901	C1	986907	T/G	1	0	0	0	1	1	1	0	1	0	0	NA	NA	0	NA	NA	0	0	1	NA	NA	1	NA	0	0	1	0	1	0	1	NA	NA	1	1	1	1	1	1	0	0	0	0	NA	0	1	1
Bn-ctg7180014753192-p5829	C1	1006822	A/C	0	0	0	0	0	0	0	0	0	0	0	0	0	0	NA	1	0	0	0	1	1	0	0	0	1	0	0	0	0	0	0	0	0	0	0	0	0	0	0	0	1	0	0	0	0	0
Bn-ctg7180014753192-p1884	C1	1010805	C/A	1	1	1	1	1	1	1	1	1	1	1	1	1	1	NA	0	1	1	1	0	0	1	1	1	0	1	1	1	1	1	1	1	1	1	1	1	1	1	1	1	0	1	1	1	1	1
Bn-ctg7180014759381-p5758	C1	1041297	A/G	0	0	0	0	0	0	0	0	0	0	0	0	1	0	NA	1	0	0	0	1	1	0	0	0	1	0	0	0	0	0	0	0	0	0	0	0	0	1	1	0	1	0	0	0	0	0
Bn-ctg7180014766024-p1955	C1	1112361	C/T	0	1	1	1	0	0	0	1	0	1	1	NA	0	1	NA	0	1	0	0	0	0	0	0	1	1	0	1	0	1	0	0	0	0	0	0	0	0	0	1	1	1	1	NA	1	0	0
Bn-ctg7180014766024-p1789	C1	1112527	T/C	1	0	0	0	1	1	1	0	1	0	0	NA	1	0	NA	1	0	1	1	1	1	1	1	0	0	NA	0	1	0	1	1	1	1	1	1	1	1	1	0	0	0	0	NA	0	1	1
Bn-ctg7180014760658-p5286	C1	1133369	C/T	1	1	1	1	1	1	1	1	1	1	1	1	0	1	NA	0	1	1	1	0	0	1	1	1	0	1	1	1	1	1	1	1	1	1	1	1	1	0	0	1	0	1	1	1	1	1
Bn-ctg7180014755839-p13277	C1	1185470	C/A	1	0	1	1	1	1	1	1	1	1	1	NA	0	1	NA	0	1	1	1	0	0	1	1	1	0	1	1	0	1	1	1	0	1	1	1	1	0	0	0	1	0	1	1	1	1	1
Bn-Scaffold000011-p3214750	C1	1279391	A/G	0	0	0	0	0	0	0	0	1	0	0	0	1	0	NA	0	0	1	0	0	0	1	0	1	0	0	1	0	1	NA	0	0	0	1	0	0	0	0	0	0	1	1	0	0	0	0
Bn-ctg7180014730051-p3544	C1	1279815	G/T	1	1	1	1	0	1	1	1	1	1	1	NA	0	1	NA	0	1	1	1	0	0	1	1	1	0	1	1	0	1	1	1	1	1	1	0	1	1	0	0	1	0	1	1	1	1	1
Bn-ctg7180014706444-p1782	C1	1331916	G/A	1	0	1	1	0	1	1	1	1	1	1	NA	0	1	NA	0	1	1	1	0	0	1	1	1	0	1	1	0	1	0	0	0	1	1	0	1	0	0	0	1	0	1	1	1	1	1
Bn-ctg7180014757790-p2836	C1	1457724	T/C	1	0	0	0	1	1	1	1	1	0	0	NA	1	0	NA	1	0	1	1	1	1	1	1	0	0	0	0	1	0	0	1	1	1	1	1	1	1	1	0	1	1	0	NA	0	1	1
Bn-ctg7180014757790-p4966	C1	1459853	T/G	1	0	0	0	1	1	1	1	1	0	0	NA	1	0	NA	1	0	1	1	1	1	1	1	0	0	0	0	1	0	0	1	1	1	1	1	1	1	1	0	1	1	0	0	0	1	1
Bn-ctg7180014750318-p3443	C1	1669849	C/T	1	1	0	0	0	0	0	0	0	0	0	NA	1	0	NA	0	0	0	0	0	0	1	0	0	1	1	1	1	1	0	1	1	0	0	1	1	1	1	1	1	1	0	0	0	0	0
Bn-ctg7180014744554-p4133	C1	1697084	T/G	1	0	0	0	0	0	0	0	0	0	0	NA	1	0	NA	0	0	0	0	0	0	0	0	0	1	0	0	1	0	0	0	0	0	0	1	0	0	0	0	1	1	0	0	0	0	0
Bn-ctg7180014756689-p3336	C1	1943824	C/A	1	0	0	0	0	1	1	0	1	0	0	NA	1	0	NA	0	1	0	1	0	0	0	0	1	1	0	0	1	0	1	0	0	0	0	0	1	1	0	0	1	1	0	1	0	1	0
UQ10C0128287	C1	1950946	A/G	1	1	1	1	1	1	1	1	1	1	0	1	1	0	NA	1	1	1	1	1	1	1	1	0	0	1	0	1	0	1	1	1	1	1	1	1	1	1	0	1	1	0	0	1	1	1
Bn-ctg7180014750767-p2450	C1	2495271	T/C	1	1	1	1	1	1	1	1	1	1	0	1	1	0	NA	1	1	0	1	1	1	1	1	0	0	1	0	1	0	1	1	1	1	1	1	1	1	1	0	1	1	0	0	1	1	1
Bn-ctg7180014758587-p424	C1	2648484	T/C	1	1	1	1	1	1	1	1	1	1	0	NA	1	0	NA	1	1	1	1	1	1	1	1	1	0	1	0	1	0	NA	1	1	1	NA	1	1	1	1	0	1	1	0	0	1	1	1
BN097518-0364	C1	3049844	C/T	1	1	1	1	1	1	1	1	1	1	1	1	1	1	NA	1	1	1	1	1	1	1	1	1	0	1	1	1	1	1	1	1	1	0	1	1	1	1	1	0	1	1	1	1	1	1
Bn-ctg7180014764374-p20316	C1	3226371	G/A	0	0	0	0	0	1	0	0	0	0	0	0	0	0	NA	0	1	1	0	0	0	0	0	1	1	0	0	0	0	1	0	0	1	1	0	0	0	0	0	1	0	1	1	0	0	1
snp_BGA_4986	C1	3292228	T/C	1	1	1	0	0	0	1	1	0	1	1	1	1	1	NA	1	0	0	1	1	1	0	1	0	0	0	0	1	1	0	0	1	0	0	0	0	0	0	0	0	1	0	0	1	0	0
Bn-ctg7180014728288-p3516	C1	3305531	G/A	1	1	1	1	1	0	1	1	1	1	1	1	1	1	NA	1	0	1	1	1	1	1	1	0	0	1	1	1	1	1	1	1	1	0	1	1	1	1	1	0	1	1	0	1	1	0
Bn-ctg7180014753064-p3935	C1	3478502	C/A	0	0	0	1	1	0	0	0	0	0	0	0	0	0	NA	0	0	1	0	0	0	0	0	0	0	1	0	0	0	1	NA	1	1	0	1	1	1	1	1	0	0	1	0	0	1	0
Bn-ctg7180014753064-p3702	C1	3478735	T/G	0	0	0	1	1	0	0	0	0	0	0	0	0	0	NA	0	0	1	0	0	0	0	0	0	0	1	0	0	0	1	0	1	1	0	1	NA	NA	1	1	0	0	NA	0	0	1	0
Bn-ctg7180014708958-p1494	C1	3499511	C/T	0	0	0	1	1	0	0	0	0	0	0	0	0	0	NA	0	0	1	0	0	0	0	0	0	NA	1	0	0	0	1	0	1	1	0	1	1	1	1	1	0	0	1	0	0	1	0
Bn-ctg7180014757670-p8235	C1	3579130	C/T	1	1	1	1	0	1	1	1	1	1	1	1	1	1	NA	1	1	0	1	1	1	1	1	1	NA	0	1	1	1	1	1	1	1	1	0	1	1	1	1	1	1	0	1	1	1	1
Bn-ctg7180014765428-p4523	C1	3613589	T/G	0	0	0	1	1	1	0	0	0	1	0	0	0	1	NA	0	1	1	0	0	0	0	0	1	0	0	0	0	0	0	0	0	0	1	1	0	0	0	0	1	0	1	1	0	1	1
Bn-ctg7180014757443-p2557	C1	3713990	C/T	1	1	1	1	0	0	1	1	1	0	1	1	1	0	NA	1	0	0	1	1	1	1	1	0	1	0	1	1	1	0	1	1	0	0	0	0	0	0	0	0	1	0	0	1	1	0
UQ10C0052658	C1	3718269	C/T	1	1	1	1	1	1	1	1	1	1	1	1	1	1	NA	1	1	1	1	1	1	1	1	1	0	1	1	1	1	1	1	1	1	1	1	1	1	1	1	1	1	1	1	1	1	1
Bn-ctg7180014757443-p7662	C1	3719094	C/A	1	1	1	1	1	1	1	1	1	1	1	1	1	1	NA	1	1	1	1	1	1	1	1	1	0	1	1	1	1	1	1	1	1	1	1	1	1	1	1	1	1	1	1	1	1	1
Bn-Scaffold000011-p1284363	C1	3780422	T/C	0	0	0	0	0	0	0	0	0	0	0	0	0	0	NA	0	0	0	0	0	0	0	0	0	1	0	0	0	0	0	0	1	0	0	0	0	0	0	0	0	0	0	0	0	0	0
Bn-ctg7180014747930-p4990	C1	3791326	G/A	1	1	1	0	1	0	1	1	1	1	1	1	1	1	NA	1	0	1	1	1	1	1	1	0	1	1	1	1	1	0	1	1	0	1	1	0	0	0	0	1	1	1	0	1	0	0
Bn-ctg7180014764929-p15149	C1	3861672	A/G	0	0	0	0	0	0	0	0	0	0	0	0	0	0	NA	0	0	0	0	0	0	0	0	0	0	0	0	0	0	1	0	0	1	0	0	1	1	1	0	0	0	0	0	0	0	0
Bn-ctg7180011558140-p269	C1	3862131	G/A	1	1	1	1	1	1	1	1	1	1	1	1	1	1	NA	1	1	1	1	1	1	1	1	1	0	1	1	1	1	1	1	1	1	1	1	1	1	1	1	1	1	1	1	1	1	1
Bn-Scaffold000011-p1187753	C1	3938567	C/T	0	1	1	1	1	1	1	1	1	1	1	1	1	1	NA	1	1	1	1	1	1	1	1	1	0	1	1	1	1	0	1	0	0	0	0	1	0	1	1	0	1	1	1	1	0	1
Bn-ctg7180014744114-p3939	C1	3950046	A/G	0	0	0	0	0	0	0	0	0	0	0	NA	0	0	NA	0	0	0	1	0	0	0	0	0	0	0	0	1	0	0	1	0	0	0	0	1	0	0	0	1	0	0	0	0	0	0
Bn-ctg7180014414512-p4008	C1	4037868	C/T	1	0	0	1	0	1	0	1	1	0	1	NA	1	0	NA	1	1	0	1	1	1	1	1	1	1	0	1	1	1	0	1	0	0	0	0	0	0	0	1	0	1	0	1	0	1	1
Bn-ctg7180014774701-p7913	C1	4085560	G/A	0	0	0	0	0	0	0	0	0	0	0	0	1	0	NA	1	0	1	1	1	1	0	1	1	1	0	1	0	0	0	0	0	0	0	0	0	0	0	1	1	1	1	0	0	0	0
Bn-ctg7180014756682-p1864	C1	4232349	T/C	0	1	1	0	1	0	1	0	0	1	0	NA	0	1	NA	0	0	1	0	0	0	0	0	0	0	1	0	0	0	1	0	1	1	1	1	1	1	1	0	1	0	1	0	1	0	0
Bn-ctg7180014756682-p6424	C1	4236912	C/T	1	0	0	1	0	1	0	1	1	0	1	NA	1	0	NA	1	1	0	1	1	1	1	1	1	1	0	1	1	1	0	1	0	0	0	0	0	0	0	1	0	1	0	1	0	1	1
Bn-ctg7180014735963-p1669	C1	5008262	G/T	1	1	1	0	1	1	1	1	1	1	1	1	1	1	NA	1	0	1	1	1	1	1	1	1	1	0	1	1	1	1	1	1	1	1	1	0	0	0	1	1	1	1	0	1	0	1
Bn-ctg7180014735963-p1493	C1	5008438	T/C	0	0	0	1	0	0	0	0	0	0	0	0	0	0	NA	0	1	0	0	0	0	0	0	0	0	1	0	0	0	0	0	0	0	0	0	1	1	1	0	0	0	0	1	0	1	0
Bn-ctg7180014735954-p857	C1	5058686	C/T	1	1	1	0	1	1	1	1	1	1	1	1	1	1	NA	1	0	1	1	1	1	1	1	1	1	0	1	1	1	1	1	1	1	1	1	0	0	0	1	1	1	1	0	1	0	1
Bn-ctg7180014768073-p1326	C1	5468649	T/C	0	0	0	0	1	0	0	0	0	0	0	NA	0	0	NA	1	0	0	1	1	1	0	1	0	0	0	0	1	1	0	0	0	0	0	0	1	1	1	0	0	0	0	0	0	0	0
Bn-ctg7180014753304-p7334	C1	5790492	A/G	0	0	0	1	0	0	0	0	0	1	0	0	0	1	NA	0	1	0	0	0	0	0	0	0	0	1	0	0	0	1	0	0	1	0	0	0	0	0	0	0	0	1	1	0	1	0
Bn-ctg7180014753304-p12294	C1	5796536	C/T	1	1	1	0	1	1	1	1	1	0	1	1	1	0	NA	1	0	1	1	1	1	1	1	1	1	0	1	1	1	0	1	1	1	1	1	1	1	1	1	1	1	0	0	1	0	1
Bn-ctg7180014753305-p1386	C1	5799600	C/A	1	1	1	0	1	1	1	1	1	0	1	1	1	0	NA	1	0	1	1	1	1	1	1	1	1	0	1	1	1	0	1	1	1	1	1	1	1	1	1	1	1	0	0	1	0	1
Bn-Scaffold000011-p46668	C1	5870208	C/T	1	1	1	1	1	1	1	1	1	1	1	1	1	1	NA	1	1	1	1	1	1	1	1	1	1	1	1	1	1	1	1	1	1	1	1	1	1	1	1	1	1	1	1	1	1	1
Bn-ctg7180014738339-p6138	C1	5875531	T/G	0	0	0	1	0	0	0	0	0	0	0	0	0	0	NA	0	NA	0	0	0	0	0	0	0	0	1	0	0	0	1	0	0	0	0	0	0	0	0	0	0	0	0	1	0	1	0
Bn-ctg7180014740398-p4466	C1	6118340	C/T	1	1	1	0	0	1	1	1	1	1	1	1	1	1	NA	0	0	1	1	0	0	1	0	1	0	1	1	1	0	0	NA	1	1	1	1	1	1	1	1	1	1	1	0	1	0	1
Bn-ctg7180014740398-p4466	C1	6119156	C/T	1	1	1	0	0	1	1	1	1	1	1	1	1	1	NA	0	0	1	1	0	0	1	0	1	0	1	1	1	0	0	NA	1	1	1	1	1	1	1	1	1	1	1	0	1	0	1
Bn-ctg7180014740716-p6804	C1	6219541	C/T	1	1	1	0	0	1	1	1	1	1	1	1	1	1	NA	0	0	1	1	0	0	1	0	1	0	1	1	1	0	0	1	1	1	1	1	1	1	1	1	1	1	1	0	1	0	1
Bn-ctg7180014763649-p2271	C1	6319750	T/C	0	0	0	1	1	0	0	0	0	0	0	0	0	0	NA	1	1	0	0	1	1	0	1	0	1	0	0	0	0	1	0	0	0	0	0	0	0	0	0	0	0	0	1	0	1	0
Bn-ctg7180014763649-p2875	C1	6320332	C/T	1	1	1	0	0	1	1	1	1	1	1	1	1	1	NA	0	0	1	1	0	0	1	0	1	0	1	1	1	1	0	1	1	1	1	1	1	1	1	1	1	1	1	0	1	0	1
p5_8563_snp7	C1	6390553	A/G	0	0	0	0	0	0	0	0	0	0	0	0	0	0	NA	0	0	0	0	0	0	0	0	0	0	0	0	0	0	0	0	0	0	0	0	0	0	0	0	0	0	0	0	0	0	0
Bn-ctg7180014746781-p836	C1	6417521	A/G	0	1	1	1	0	1	0	0	0	1	0	NA	0	1	NA	0	1	0	1	0	0	1	0	1	0	1	0	1	1	1	0	1	1	1	1	1	1	1	1	1	1	1	1	1	1	1
Bn-ctg7180014746781-p836	C1	6419415	A/G	0	1	1	1	0	1	0	0	0	1	0	NA	0	1	NA	0	1	0	1	0	0	1	0	1	0	1	0	1	1	1	0	1	1	1	1	1	1	1	1	1	1	1	1	1	1	1
Bn-ctg7180014746781-p3170	C1	6421746	G/A	1	1	1	1	1	1	1	1	1	1	1	1	1	1	NA	1	1	1	1	1	1	1	1	1	1	1	1	1	1	1	1	1	1	1	1	1	1	1	1	1	1	1	1	1	1	1
Bn-ctg7180014750196-p11907	C1	6450930	C/T	1	1	1	1	1	1	1	1	1	1	1	1	1	1	NA	1	1	1	1	1	1	1	1	1	1	1	1	1	1	1	1	1	1	1	1	1	1	1	1	1	1	1	1	1	1	1
Bn-ctg7180014750196-p5262	C1	6457612	A/G	0	0	0	0	0	0	0	0	0	0	0	0	0	0	NA	0	0	0	0	0	0	0	0	0	0	0	0	0	0	0	0	0	0	0	0	0	0	0	0	0	0	0	0	0	0	0
Bn-ctg7180014750361-p318	C1	6512789	T/G	0	0	0	0	0	0	0	0	0	0	0	0	0	0	NA	0	0	0	0	0	0	0	0	0	0	0	0	0	0	0	0	0	0	0	0	0	0	0	0	0	0	0	0	0	0	0
Bn-Scaffold000014-p299914	C1	6589668	C/T	1	1	1	1	NA	1	1	NA	1	1	1	1	NA	1	NA	1	1	1	1	1	1	1	1	1	1	NA	1	1	1	1	1	1	1	1	1	1	1	1	1	1	1	1	1	1	0	1
Bn-ctg7180014740829-p5983	C1	6881333	T/G	0	0	0	0	0	1	0	0	0	1	0	0	0	1	NA	0	0	0	1	0	0	1	0	1	0	1	0	1	1	0	0	1	1	1	1	1	1	1	1	0	0	1	0	0	0	1
Bn-ctg7180014725925-p4143	C1	7030133	G/A	0	1	1	1	0	1	0	0	0	1	0	NA	0	1	NA	0	1	1	1	0	0	1	0	1	0	1	0	1	1	1	0	1	0	1	1	1	1	1	1	1	1	1	1	1	1	1
Bn-ctg7180014747340-p2483	C1	7260318	A/C	1	0	0	0	1	0	1	1	1	0	1	NA	1	0	NA	1	0	0	0	1	1	0	1	0	1	0	1	0	0	0	1	0	0	0	0	0	0	0	0	0	0	0	0	0	0	0
Bn-ctg7180014747340-p4257	C1	7262088	C/T	0	1	1	1	0	1	0	0	0	1	0	NA	0	1	NA	0	1	1	1	0	0	1	0	1	0	1	0	1	1	1	0	1	1	1	1	1	1	1	1	1	1	1	1	1	1	1
Bn-Scaffold000014-p848941	C1	7361814	T/C	0	0	0	0	0	0	0	0	0	0	0	0	0	0	NA	0	0	0	0	0	0	0	0	0	0	0	0	0	0	0	0	0	0	0	0	0	0	0	0	0	0	0	0	0	0	0
Bn-ctg7180014732897-p3935	C1	7581642	T/C	0	1	1	0	0	1	0	0	0	0	0	0	0	0	NA	0	0	1	0	0	0	0	0	1	0	1	0	0	1	0	1	0	1	1	0	0	NA	0	1	1	1	1	1	1	0	1
Bn-Scaffold000014-p1286294	C1	7673157	T/G	0	0	0	0	0	0	0	0	0	0	0	0	0	0	NA	0	0	0	0	0	0	0	0	0	0	0	0	0	0	1	0	0	0	0	0	0	0	0	0	0	0	0	0	0	0	0
Bn-ctg7180014773399-p5535	C1	8174337	C/A	1	1	1	1	0	1	1	1	1	1	1	1	1	1	NA	0	1	1	1	0	0	1	0	1	1	1	1	1	1	1	1	1	0	1	1	1	1	1	1	1	1	1	1	1	1	1
Bn-ctg7180014734739-p4660	C1	10093919	T/C	0	0	0	0	0	0	0	0	0	0	0	0	0	0	NA	0	0	0	0	0	0	0	0	0	0	0	0	0	0	1	0	0	0	0	0	0	0	0	0	0	0	0	0	0	0	0
Bn-Scaffold000014-p2614937	C1	10166423	C/T	1	1	1	1	1	1	1	1	1	1	1	1	1	1	NA	1	1	0	1	1	1	1	1	1	1	0	1	1	1	1	1	1	1	1	1	1	1	1	1	1	1	1	1	1	1	1
Bn-ctg7180014743505-p2383	C1	10885704	T/C	0	0	0	0	0	0	0	0	0	0	0	0	0	0	NA	0	0	0	0	0	0	0	0	0	0	0	0	0	0	0	0	0	0	0	0	0	0	0	0	0	0	0	0	0	0	0
Bn-ctg7180014743505-p5860	C1	10889185	C/T	1	1	1	1	1	1	1	1	1	1	1	1	1	1	NA	1	1	1	1	1	1	1	1	1	1	1	1	1	1	1	1	1	1	1	1	1	1	1	1	1	1	1	1	1	1	1
Bn-Scaffold000014-p3245279	C1	11219995	T/C	0	0	1	0	1	1	1	1	0	0	1	NA	0	0	NA	1	1	1	1	1	1	1	1	1	0	1	1	1	1	1	1	1	1	0	1	0	1	0	1	0	0	1	1	0	0	1
BN111163-0490	C1	11245253	A/G	0	1	1	0	0	0	1	0	0	1	0	NA	1	1	NA	0	0	0	0	0	0	0	0	0	0	0	1	0	1	0	0	0	0	0	0	0	0	0	0	0	0	0	0	1	0	0
Bn-Scaffold000014-p3488255	C1	11454299	A/G	0	1	0	0	0	0	0	0	0	0	1	0	0	0	NA	0	0	0	0	0	0	0	0	0	0	1	0	0	1	1	0	1	0	0	0	0	0	0	0	0	0	0	0	0	0	0
Bn-ctg7180014754394-p8344	C1	11456034	A/G	0	0	0	0	0	0	0	1	0	0	0	0	0	0	NA	0	0	1	1	0	0	0	0	0	0	0	0	0	0	0	0	0	0	1	0	0	NA	0	0	1	1	0	0	0	0	0
Bn-ctg7180014754394-p9059	C1	11456755	A/G	0	0	0	0	0	0	0	1	0	0	0	0	0	0	NA	0	0	1	1	0	0	0	0	0	0	0	0	0	0	0	0	0	0	1	0	0	NA	0	0	1	1	0	0	0	0	0
Bn-ctg7180014725994-p6315	C1	11820382	T/C	0	0	0	0	0	0	0	0	0	0	0	0	0	0	NA	0	0	0	0	0	0	0	0	0	0	0	0	0	0	0	0	0	0	0	0	0	0	0	0	0	0	0	0	0	0	0
Bn-ctg7180014725994-p6031	C1	11820666	G/T	1	1	1	1	1	1	1	1	1	1	1	1	1	1	NA	1	1	1	1	1	1	1	1	1	1	1	1	1	1	1	1	1	1	1	1	1	1	1	1	1	1	1	1	1	1	1
Bn-ctg7180014772770-p26371	C1	12039290	G/A	0	1	1	0	0	0	1	1	0	1	1	NA	1	1	NA	0	0	1	1	0	0	0	0	1	1	0	1	0	1	0	0	1	0	1	0	0	NA	0	1	1	1	0	1	1	0	0
Bn-Scaffold000014-p3902295	C1	12154391	T/C	0	0	0	0	0	0	0	0	0	0	0	0	0	0	NA	0	0	0	0	0	0	0	0	0	NA	0	0	0	0	0	0	0	0	0	0	0	0	0	0	0	0	0	0	0	0	0
Bn-ctg7180014755497-p9287	C1	12808380	A/C	0	0	0	1	0	1	0	0	1	0	0	0	0	0	NA	1	1	0	0	1	1	0	1	0	0	0	0	0	0	0	0	0	0	1	0	0	0	0	0	0	0	1	0	0	1	0
p5_8649_snp11	C1	12976358	A/G	0	0	0	0	0	0	0	0	0	0	0	0	0	0	NA	0	0	0	0	0	0	0	0	0	0	0	0	0	0	0	0	0	0	0	0	0	0	0	0	0	0	0	0	0	1	0
Bn-Scaffold000051-p1037220	C1	13196044	C/A	0	0	0	0	0	1	1	0	1	1	0	NA	1	0	NA	0	0	1	0	0	0	0	0	0	1	0	0	0	0	0	1	0	1	0	0	0	0	1	1	1	0	0	1	1	1	1
Bn-ctg7180014772497-p17559	C1	13320242	A/G	0	0	0	0	0	0	0	0	0	0	0	0	0	1	NA	0	0	0	1	0	0	0	0	0	1	0	0	0	0	0	0	0	0	0	1	0	NA	0	1	0	0	0	NA	0	0	0
Bn-ctg7180014767921-p3076	C1	13625347	T/G	1	0	0	1	1	1	0	1	1	0	0	NA	1	0	NA	1	1	1	0	1	1	1	1	1	0	0	0	1	0	1	1	0	0	1	0	1	NA	1	0	1	1	0	NA	0	1	1
Bn-ctg7180014735328-p2684	C1	13679162	C/T	0	1	1	0	0	0	1	0	0	1	1	NA	0	1	NA	0	0	0	1	0	0	0	0	0	1	1	1	0	1	0	0	1	1	0	1	0	NA	0	1	0	0	1	NA	1	0	0
Bn-ctg7180014752902-p2441	C1	14499474	G/A	0	1	1	0	0	0	1	0	0	1	1	NA	0	1	NA	0	0	0	0	0	0	0	0	1	1	1	1	0	1	1	0	1	1	0	0	0	0	0	1	0	0	1	NA	1	0	0
Bn-ctg7180014752902-p2771	C1	14499804	C/T	0	1	1	0	0	0	1	0	0	1	1	NA	0	1	NA	0	0	0	0	0	0	0	0	1	1	1	1	0	1	1	0	1	1	0	0	0	0	0	1	0	0	1	NA	1	0	0
Bn-ctg7180014763130-p8909	C1	14748192	G/T	0	0	0	0	0	1	0	0	0	0	1	0	0	1	NA	0	0	0	0	0	0	0	0	1	1	1	1	0	1	1	0	0	0	0	0	0	NA	0	1	0	0	1	1	0	1	0
Bn-ctg7180014763130-p8018	C1	14749060	T/C	1	0	0	1	1	NA	0	1	1	0	0	NA	1	0	NA	1	1	1	1	1	1	1	1	0	0	0	0	1	0	0	1	0	0	1	1	1	1	1	0	1	1	0	0	0	NA	1
UQ03C0038349	C1	14815253	A/G	1	0	0	1	1	0	0	1	1	0	0	NA	1	0	NA	1	1	1	1	1	1	1	1	0	0	0	0	1	0	0	1	0	0	1	1	1	NA	1	0	1	1	0	0	0	0	1
Bn-ctg7180014742305-p4721	C1	15363034	A/G	1	0	0	0	1	1	0	0	1	0	0	NA	0	0	NA	0	0	0	0	0	0	1	0	0	0	1	0	1	0	0	1	0	0	0	0	1	NA	1	0	0	0	0	NA	0	1	1
Bn-Scaffold000122-p532415	C1	16121970	T/C	0	0	0	0	0	0	0	0	0	0	0	0	0	0	NA	0	0	1	0	0	0	0	0	0	1	1	0	0	0	0	0	0	0	1	0	0	0	0	0	0	0	0	0	0	1	0
Bn-ctg7180014758460-p1198	C1	16519431	C/T	0	1	1	1	0	0	0	0	0	1	1	NA	0	1	NA	0	1	1	0	0	0	0	0	1	1	1	1	0	1	1	0	0	0	0	0	0	0	0	1	0	0	1	NA	1	0	0
Bn-ctg7180014762394-p2773	C1	17160483	C/T	0	0	0	0	0	0	0	0	0	0	1	NA	0	1	NA	0	0	0	0	0	0	0	0	1	1	1	1	0	1	NA	0	0	0	0	0	0	0	0	1	0	0	1	1	0	0	0
Bn-ctg7180014740915-p472	C1	17272940	G/T	0	0	0	0	0	0	0	0	0	0	1	NA	0	1	NA	0	0	0	0	0	0	0	0	1	1	1	1	0	1	NA	0	0	0	0	0	0	0	0	1	0	0	1	1	0	0	0
Bn-ctg7180014723305-p5784	C1	17625793	C/T	0	1	1	1	0	0	0	0	0	1	1	NA	0	1	NA	0	1	0	0	0	0	0	0	1	1	1	1	0	1	1	0	0	0	0	0	0	0	0	1	0	0	1	NA	1	0	0
Bn-ctg7180014760787-p1447	C1	18703004	T/C	1	1	1	1	1	1	1	1	1	1	0	1	1	0	NA	1	1	1	1	1	1	1	1	0	0	1	0	1	0	1	1	1	1	1	1	1	1	1	0	1	1	0	0	1	1	1
Bn-ctg7180014768603-p3174	C1	18744127	T/C	1	1	1	1	1	1	1	1	1	1	0	1	1	0	NA	1	1	1	1	1	1	1	1	0	0	1	0	1	0	1	1	1	1	1	1	1	1	1	0	1	1	0	0	1	1	1
Bn-ctg7180014763838-p4285	C1	18811630	C/T	0	0	0	0	0	0	0	0	0	0	1	0	0	1	NA	0	0	0	0	0	0	0	0	1	1	0	1	0	1	0	0	0	0	0	0	0	0	0	1	0	0	1	1	0	0	0
Bn-ctg7180014763838-p5681	C1	18813035	G/A	0	0	0	0	0	0	0	0	0	0	1	0	0	1	NA	0	0	0	0	0	0	0	0	1	1	0	1	0	1	0	0	0	0	0	0	0	0	0	1	0	0	1	1	0	0	0
Bn-ctg7180014716355-p765	C1	19068697	G/A	0	0	0	0	0	0	0	0	0	0	1	0	0	1	NA	0	0	0	0	0	0	0	0	1	1	0	1	0	1	0	0	0	0	0	0	0	0	0	1	0	0	1	1	0	0	0
Bn-Scaffold000090-p762951	C1	19378135	A/G	0	0	0	0	0	0	0	0	0	0	0	0	0	0	NA	0	0	1	0	0	0	0	0	0	1	0	0	0	0	0	0	0	0	0	0	0	0	0	0	0	0	0	0	0	0	0
Bn-ctg7180014759225-p1862	C1	19709208	T/G	1	1	1	1	1	1	1	1	1	1	0	1	1	0	NA	1	1	1	1	1	1	1	1	0	0	1	0	1	0	1	1	1	1	1	1	1	1	1	0	1	1	0	0	1	1	1
Bn-ctg7180014718552-p955	C1	19949159	A/G	1	1	1	1	1	1	1	1	1	1	0	1	1	0	NA	1	1	0	1	1	1	1	1	0	0	1	0	1	0	1	1	1	1	1	1	1	1	1	0	1	1	0	0	1	1	1
Bn-ctg7180014715624-p2720	C1	20130840	C/T	0	0	0	0	0	0	0	0	0	0	1	0	0	1	NA	0	0	1	0	0	0	0	0	1	1	0	1	0	1	0	0	0	0	0	0	0	0	0	1	0	0	1	1	0	0	0
Bn-ctg7180014715624-p1628	C1	20131906	T/C	1	1	1	1	1	1	1	1	1	1	0	1	1	0	NA	1	1	0	1	1	1	1	1	0	0	1	0	1	0	1	1	1	1	1	1	1	1	1	0	1	1	0	0	1	1	1
Bn-ctg7180014754217-p909	C1	20147667	C/T	0	0	0	0	0	0	0	0	0	0	1	0	0	1	NA	0	0	1	0	0	0	0	0	1	1	0	1	0	1	0	0	0	0	0	0	0	0	0	1	0	0	1	1	0	0	0
UQ10C0317331	C1	20846333	G/T	0	0	0	0	0	0	0	0	0	0	1	0	0	1	NA	0	0	1	0	0	0	0	0	1	1	0	1	0	1	0	0	0	0	0	0	0	0	0	1	0	0	1	1	0	0	0
Bn-Scaffold000090-p192321	C1	21581764	G/A	1	1	1	1	1	1	1	1	1	1	1	1	1	1	NA	1	1	1	1	1	1	1	1	1	1	1	1	1	1	1	1	1	1	1	1	1	1	1	1	1	1	1	1	1	1	1
Bn-ctg7180014719202-p1714	C1	21682672	C/A	0	1	1	1	0	0	0	0	0	1	1	NA	0	1	NA	0	0	1	0	0	0	0	0	1	1	1	1	0	1	1	0	0	0	0	0	0	0	0	1	0	0	1	1	1	0	0
Bn-ctg7180014760195-p3265	C1	22355000	A/G	0	0	0	0	0	0	0	0	0	0	1	0	0	0	NA	0	0	0	0	0	0	0	0	0	0	0	1	0	1	0	0	0	0	0	0	0	0	0	0	0	0	0	0	0	0	0
Bn-ctg7180014760195-p1887	C1	22356380	A/G	0	0	0	0	0	0	0	0	0	0	1	0	0	0	NA	0	0	0	0	0	0	0	0	0	0	0	1	0	1	0	0	0	0	0	0	0	0	0	0	0	0	0	0	0	0	0
Bn-Scaffold000068-p566450	C1	22400341	C/T	1	1	1	1	1	1	1	1	1	1	1	1	1	1	NA	1	1	1	1	1	1	1	1	1	1	1	1	1	1	1	1	1	1	0	1	1	1	1	1	1	1	1	1	1	1	1
Bn-ctg7180014767409-p1703	C1	22501634	G/A	1	1	1	1	1	1	1	1	1	1	0	1	1	1	NA	1	1	1	1	1	1	1	1	1	1	1	0	1	0	1	1	1	1	1	1	1	1	1	1	1	1	1	1	1	1	1
Bn-ctg7180014751794-p7582	C1	22697180	G/T	1	1	1	1	1	1	1	1	1	1	0	1	1	1	NA	1	1	1	1	1	1	1	1	1	1	1	0	1	0	1	1	1	1	1	1	1	1	1	1	1	1	1	1	1	1	1
Bn-ctg7180014751794-p13969	C1	22704373	A/G	0	0	0	0	0	0	0	0	0	0	1	0	0	0	NA	0	0	0	0	0	0	0	0	0	0	0	1	0	1	0	0	0	0	0	0	0	0	0	0	0	0	0	0	0	0	0
Bn-Scaffold000068-p789257	C1	22870147	C/T	1	1	1	1	1	1	1	1	1	1	1	1	1	1	NA	1	1	1	1	1	1	1	1	1	1	1	1	1	1	1	1	1	1	0	1	1	1	1	1	1	1	1	1	1	1	1
Bn-ctg7180014731652-p2268	C1	25375197	C/A	0	0	0	0	0	0	0	0	0	0	1	0	0	1	NA	0	0	0	0	0	0	0	0	1	1	NA	1	0	1	0	0	0	0	0	0	0	0	0	1	0	0	1	1	0	0	0
Bn-ctg7180014425216-p1181	C1	25573845	C/T	0	0	0	0	0	0	0	0	0	0	1	0	0	1	NA	0	0	0	0	0	0	0	0	1	1	0	1	0	1	0	0	0	0	0	0	0	0	0	1	0	0	1	1	0	0	0
Bn-ctg7180014425216-p675	C1	25578731	C/A	0	0	0	0	0	0	0	0	0	0	1	0	0	1	NA	0	0	0	0	0	0	0	0	1	1	0	1	0	1	0	0	0	0	0	0	0	0	0	1	0	0	1	1	0	0	0
Bn-Scaffold000105-p232095	C1	26046929	T/G	0	0	0	0	0	0	0	0	0	0	0	0	0	0	NA	0	0	0	0	0	0	0	0	0	0	0	0	0	0	0	0	0	0	0	0	0	0	0	0	0	0	0	0	0	0	0
BN061325-0356	C1	26054736	A/G	0	0	0	0	0	0	0	0	0	0	0	NA	0	0	NA	0	0	0	0	0	0	0	0	1	1	0	0	0	0	0	1	1	0	0	1	0	1	0	0	1	1	0	0	0	0	0
Bn-ctg7180014755237-p6155	C1	26481979	T/C	1	1	1	1	1	1	1	1	1	1	0	NA	1	0	NA	1	1	1	1	1	1	1	1	1	0	1	0	1	0	NA	1	1	1	NA	1	1	1	1	0	1	1	0	0	1	1	1
Bn-Scaffold000015-p2039258	C1	26845105	C/T	0	1	1	1	1	1	0	1	1	1	0	NA	1	1	NA	0	1	1	1	1	1	1	0	0	0	1	1	1	0	1	0	0	1	1	1	1	1	1	1	0	1	1	1	1	0	1
Bn-Scaffold000076-p353032	C1	27878738	A/G	NA	1	0	0	0	0	NA	0	0	0	0	1	0	0	NA	NA	0	0	0	0	0	0	1	1	NA	0	0	NA	0	0	0	1	1	0	NA	1	0	0	0	0	1	1	0	0	0	0
Bn-ctg7180014711596-p1354	C1	27981005	C/T	0	1	1	1	0	1	1	1	0	1	1	1	1	1	NA	1	1	1	1	1	1	0	1	1	1	1	1	1	1	1	0	1	1	1	1	0	NA	0	1	1	1	1	1	1	1	1
Bn-ctg7180014708473-p1565	C1	28046103	A/C	1	0	0	0	1	0	0	0	1	0	0	0	0	0	NA	0	0	0	0	0	0	1	0	0	0	0	0	0	0	0	1	0	0	0	0	1	NA	1	0	0	0	0	0	0	0	0
Bn-ctg7180014750924-p1892	C1	28084481	T/C	1	0	0	0	1	0	0	0	1	0	0	0	0	0	NA	0	0	0	0	0	0	1	0	0	0	0	0	0	0	0	1	0	0	0	0	1	NA	1	0	0	0	0	0	0	0	0
Bn-ctg7180014764497-p2979	C1	28308356	T/G	1	0	0	0	1	0	0	0	1	0	0	0	0	0	NA	0	0	0	0	0	0	1	0	0	0	0	0	0	0	0	1	0	0	0	0	1	NA	1	0	0	0	0	0	0	0	0
Bn-ctg7180014764551-p1750	C1	28390028	A/C	1	0	0	0	1	0	0	0	1	0	0	0	0	0	NA	0	0	0	0	0	0	1	0	0	0	0	NA	0	0	NA	1	0	0	0	0	1	NA	1	0	0	0	0	0	0	0	0
Bn-ctg7180014774750-p9682	C1	28467794	G/T	1	1	1	1	1	1	1	1	1	1	1	1	1	1	NA	1	1	1	1	1	1	1	1	1	1	1	1	1	1	1	1	1	1	1	1	1	1	1	1	1	1	1	1	1	1	1
Bn-Scaffold000061-p1022772	C1	28921712	G/A	1	0	1	1	1	1	1	1	1	1	1	0	1	1	NA	1	1	1	1	1	1	1	0	0	1	1	1	0	1	1	1	0	0	1	1	0	1	1	1	1	0	0	1	1	1	1
Bn-Scaffold000042-p10254	C1	29082641	G/A	1	1	1	1	1	1	1	1	1	1	1	1	1	0	NA	1	1	0	1	1	1	1	1	1	0	1	1	1	1	1	1	1	1	1	1	1	1	1	1	1	1	1	1	1	1	1
Bn-Scaffold000042-p587990	C1	30074771	C/T	1	0	1	0	0	1	1	0	1	0	0	0	1	0	NA	0	0	0	0	0	0	0	0	0	0	0	0	0	0	1	1	0	0	0	0	0	1	1	0	1	0	0	0	1	0	1
Bn-Scaffold000168-p107978	C1	30248514	T/C	0	0	0	0	0	0	0	0	0	0	0	0	0	0	NA	0	0	1	0	0	0	0	0	0	1	0	0	0	0	0	0	0	0	0	0	0	0	0	0	0	0	0	0	0	0	0
Bn-ctg7180014741829-p5092	C1	30497259	A/G	0	0	0	0	0	0	0	0	0	0	0	0	1	0	NA	0	0	0	0	0	0	0	0	0	0	0	0	0	0	0	0	0	0	0	1	0	0	0	0	0	0	0	0	0	0	0
Bn-ctg7180014741829-p1188	C1	30501166	T/C	0	0	0	0	0	0	0	0	0	0	0	0	1	0	NA	0	0	0	0	0	0	0	0	0	0	0	0	0	0	0	0	0	0	0	1	0	0	0	0	0	0	0	0	0	0	0
Bn-ctg7180014774696-p4061	C1	30623201	C/T	0	0	0	0	0	0	0	0	0	0	1	0	1	0	NA	0	0	0	0	1	1	0	0	0	1	0	1	0	1	NA	0	1	0	1	1	0	0	0	1	0	0	1	1	0	0	0
Bn-ctg7180014704539-p911	C1	30675416	C/A	1	1	1	1	1	1	1	1	1	1	1	1	0	1	NA	1	1	1	1	1	1	1	1	1	0	1	1	1	1	NA	1	1	1	0	0	1	1	1	1	1	1	1	1	1	1	1
Bn-ctg7180014704539-p2475	C1	30676983	G/A	0	0	0	0	0	0	0	0	0	0	1	0	1	0	NA	0	0	0	0	1	1	0	0	0	1	0	1	0	1	NA	0	1	0	1	1	0	0	0	1	0	0	1	1	0	0	0
p6_4382_snp10	C1	30874879	C/T	0	0	0	0	0	0	0	0	0	0	1	0	1	0	NA	0	0	0	0	1	1	0	0	0	1	0	1	0	1	0	0	1	0	0	1	0	0	0	1	0	0	1	1	0	0	0
Bn-ctg7180014771712-p694	C1	31233992	A/G	1	0	0	0	1	1	1	1	1	0	0	1	0	0	NA	1	1	1	1	0	0	1	1	1	0	1	0	1	0	NA	1	0	1	0	0	1	1	1	0	1	1	0	0	0	1	1
Bn-ctg7180014755552-p5794	C1	31247632	C/T	0	1	1	1	0	0	0	0	0	1	1	0	1	1	NA	0	0	0	0	1	1	0	0	0	1	0	1	0	1	NA	0	1	0	1	1	0	0	0	1	0	0	1	1	1	0	0
Bn-ctg7180014755552-p3167	C1	31250259	G/A	0	1	1	1	0	0	0	0	0	1	1	0	1	1	NA	0	0	0	0	1	1	0	0	0	1	0	1	0	1	NA	0	1	0	1	1	0	0	0	1	0	0	1	1	1	0	0
Bn-ctg7180014713106-p421	C1	31368423	NA/NA	1	0	0	0	1	1	1	1	1	0	0	NA	1	0	NA	1	1	1	1	0	0	1	1	1	0	0	0	1	0	NA	1	0	1	1	1	1	1	1	0	1	1	0	0	0	1	1
Bn-ctg7180014743660-p3110	C1	31396196	A/G	0	0	0	0	0	0	0	0	0	0	1	0	0	0	NA	0	0	0	0	1	1	0	0	0	1	0	1	0	1	0	0	1	0	0	0	0	0	0	1	0	0	1	1	0	0	0
Bn-ctg7180014743660-p3528	C1	31396614	G/A	1	1	1	1	1	1	1	1	1	1	0	1	1	1	NA	1	1	1	1	0	0	1	1	1	0	1	NA	1	NA	1	1	0	1	1	1	1	1	1	0	1	1	0	0	1	1	1
Bn-ctg7180014743667-p5813	C1	31407307	C/A	1	1	1	1	1	1	1	1	1	1	0	1	1	1	NA	1	1	1	1	0	0	1	1	1	0	1	0	1	0	1	1	0	1	1	1	1	1	1	0	1	1	0	0	1	1	1
Bn-ctg7180014743667-p9883	C1	31411312	C/A	1	1	1	1	1	1	1	1	1	1	0	1	1	1	NA	1	1	1	1	0	0	1	1	1	0	1	0	1	0	1	1	0	1	1	1	1	1	1	0	1	1	0	0	1	1	1
Bn-ctg7180014729545-p2227	C1	31560193	C/T	1	1	1	1	1	1	1	1	1	1	0	1	1	1	NA	1	1	1	1	0	0	1	1	1	0	1	0	1	0	1	1	0	1	1	1	1	1	1	0	1	1	0	0	1	1	1
Bn-ctg7180011887170-p1457	C1	31714349	T/C	0	0	0	0	0	0	0	0	0	0	1	0	0	0	NA	0	0	0	0	1	1	0	0	0	1	0	1	0	1	0	0	1	0	0	0	0	0	0	1	0	0	1	1	0	0	0
Bn-ctg7180014705205-p1112	C1	32077528	T/C	1	0	0	0	0	0	0	0	0	0	1	0	0	0	NA	0	0	0	0	1	1	0	0	0	1	0	0	0	1	0	0	0	0	0	0	0	0	0	1	0	0	1	1	0	0	0
Bn-ctg7180014744734-p1067	C1	32090647	C/A	1	1	1	1	1	1	1	1	1	1	1	NA	0	1	NA	1	1	1	1	1	1	1	1	1	1	1	1	1	1	1	1	1	1	1	0	1	1	1	1	1	1	1	1	1	1	1
Bn-Scaffold000142-p154159	C1	32441478	C/A	1	1	0	1	1	1	1	1	1	1	1	1	1	0	NA	1	1	0	1	1	1	1	1	1	1	1	1	1	1	0	1	1	1	1	1	1	1	1	1	1	0	1	1	1	1	1
Bn-ctg7180014747377-p2308	C1	32810764	A/G	1	1	1	1	1	1	1	1	1	1	0	1	0	1	NA	1	1	1	1	0	0	1	1	1	0	0	1	1	0	NA	1	1	1	1	0	1	1	1	0	1	0	0	1	1	1	0
Bn-ctg7180014747377-p4777	C1	32812198	A/G	1	1	1	1	1	1	1	1	1	1	0	1	0	1	NA	1	1	1	1	0	0	1	1	1	0	0	1	1	0	NA	1	1	1	1	0	1	1	1	0	1	0	0	1	1	1	0
BN041101-0614	C1	33038404	G/A	1	1	0	1	1	1	1	1	1	1	1	1	1	1	NA	1	1	1	1	1	1	1	1	1	0	1	1	1	1	0	1	1	1	1	1	1	1	1	1	1	1	1	1	1	1	1
Bn-Scaffold000033-p1524232	C1	33629386	C/A	0	1	1	1	0	0	0	1	0	1	1	1	0	0	NA	1	1	0	0	1	1	1	1	1	1	0	1	NA	1	0	0	1	0	1	0	1	0	0	1	0	1	1	1	0	1	0
Bn-Scaffold000014-p3399720	C1	34424764	G/A	0	1	0	0	NA	0	0	0	1	0	0	0	0	0	NA	0	0	0	0	0	0	0	0	0	1	1	0	NA	0	0	0	0	0	0	0	NA	0	0	0	0	0	0	0	0	0	NA
Bn-Scaffold000033-p822857	C1	34475528	G/A	1	1	1	1	1	1	1	1	1	1	1	1	1	1	NA	1	1	1	1	1	1	1	1	1	1	1	1	1	1	1	1	1	1	1	1	1	1	1	1	1	1	1	1	1	1	1
Bn-ctg7180014711666-p1004	C1	34641392	C/T	0	1	1	1	1	1	1	1	1	1	0	1	1	1	NA	1	1	1	1	0	0	1	1	1	1	1	1	1	0	1	1	1	1	1	1	1	1	1	1	1	1	1	1	1	1	1
Bn-ctg7180014712171-p1603	C1	34650999	A/C	1	1	1	1	0	0	0	1	1	1	1	NA	0	1	NA	0	0	0	0	1	1	1	0	0	0	1	0	0	1	0	0	0	0	0	0	0	0	1	0	1	0	0	0	1	0	0
Bn-ctg7180014771173-p1869	C1	35043635	A/G	0	0	0	0	0	0	0	0	0	0	1	0	1	0	NA	0	0	0	NA	NA	NA	0	0	1	0	1	0	0	1	0	0	0	0	0	1	0	0	0	1	0	1	1	0	0	0	1
Bn-ctg7180014757764-p6904	C1	35176415	T/C	0	0	0	0	0	0	0	0	0	0	0	0	0	0	NA	0	0	0	0	0	0	0	0	0	0	0	0	0	0	0	0	0	0	0	0	0	0	0	0	0	0	0	0	0	0	0
Bn-ctg7180014741746-p1398	C1	35403913	A/G	1	0	0	0	1	1	1	1	0	0	0	NA	0	0	NA	0	1	1	0	0	0	0	0	0	0	0	0	1	0	1	1	1	1	1	0	1	1	0	0	1	0	0	1	0	1	0
Bn-ctg7180014757906-p4793	C1	35410546	T/G	1	0	0	0	1	1	1	1	0	0	0	NA	0	0	NA	0	1	1	0	0	0	0	0	0	0	0	0	1	0	1	1	1	1	1	0	1	1	0	0	1	0	0	1	0	1	0
Bn-ctg7180014757906-p4051	C1	35419432	C/A	0	1	1	1	1	1	1	0	1	1	1	1	1	1	NA	1	1	1	1	1	1	1	1	1	1	1	1	1	1	1	1	1	1	1	1	1	1	1	1	0	1	1	1	1	1	1
Bn-ctg7180014726874-p835	C1	35761068	T/C	0	1	1	1	0	0	0	0	1	1	0	NA	0	1	NA	1	0	0	0	0	1	1	1	0	1	0	1	0	0	0	0	0	0	0	1	0	0	1	1	0	1	1	0	1	0	1
Bn-ctg7180014733741-p13631	C1	36071494	A/G	1	0	0	NA	1	1	1	1	NA	0	0	NA	NA	0	NA	0	1	NA	0	0	0	0	NA	NA	0	1	NA	1	NA	1	1	1	1	1	1	1	1	0	1	0	0	1	1	0	1	1
Bn-Scaffold000034-p1679754	C1	36294262	C/T	1	0	0	1	1	1	1	1	1	0	1	NA	1	1	NA	1	1	1	1	0	NA	0	1	1	0	1	0	0	1	1	1	0	1	1	1	0	1	1	1	1	0	NA	1	1	1	1
Bn-ctg7180014758077-p4168	C1	37008841	G/T	1	1	1	1	1	1	1	1	1	1	1	1	1	1	NA	0	1	0	1	1	0	0	0	1	1	1	0	1	1	1	1	1	1	1	1	1	1	1	0	0	0	0	1	1	1	1
Bn-ctg7180014734929-p250	C1	37447746	G/T	1	0	0	0	0	0	0	1	0	0	0	NA	1	0	NA	1	0	1	0	1	1	0	1	1	1	0	1	1	0	1	1	0	0	1	1	0	0	0	0	0	1	1	0	0	0	1
Bn-ctg7180014732529-p6580	C1	37752374	G/A	0	0	0	0	0	1	0	0	0	0	1	0	1	0	NA	1	0	0	1	1	1	0	1	1	1	1	1	0	1	1	0	1	0	1	0	0	0	0	0	1	1	1	0	0	0	0
Bn-ctg7180014774980-p807	C1	38098175	G/T	0	0	0	0	0	0	0	0	0	0	0	0	0	0	NA	1	0	0	0	0	1	0	1	1	0	1	1	0	0	0	0	0	0	1	0	0	0	0	0	1	0	0	0	0	0	0
Bn-Scaffold000041-p1444893	C2	45867	A/C	0	1	1	0	0	0	0	1	1	1	0	0	0	1	NA	0	0	0	1	0	1	0	0	NA	1	0	0	0	0	1	1	0	1	0	1	1	1	1	0	1	1	0	1	0	0	0
p8_2822_snp11	C2	286548	G/A	0	0	0	0	0	0	0	1	0	0	0	NA	0	0	NA	0	0	1	0	0	0	0	0	0	1	0	NA	0	0	0	0	0	0	0	0	0	0	0	0	1	1	0	0	0	1	0
Bn-ctg7180014747519-p1489	C2	388333	G/A	1	1	1	1	1	1	1	1	1	1	1	1	1	1	NA	1	1	1	1	1	1	1	1	1	0	1	1	1	1	1	1	1	1	1	1	1	1	1	1	1	1	1	1	1	1	1
Bn-ctg7180014725917-p4124	C2	429889	C/T	1	1	1	1	1	1	1	1	1	1	1	1	1	1	NA	1	1	1	1	1	1	1	1	1	0	1	1	1	1	1	1	1	1	1	1	1	1	1	1	1	1	1	1	1	1	1
Bn-ctg7180014761021-p763	C2	448852	G/T	1	1	1	1	1	1	1	1	1	1	1	1	1	1	NA	1	1	1	1	1	1	1	1	1	0	1	1	1	1	1	1	1	1	1	1	1	1	1	1	1	1	1	1	1	1	1
Bn-ctg7180014761021-p1313	C2	449403	G/T	1	1	1	1	1	1	1	1	1	1	1	1	1	1	NA	1	1	1	1	1	1	1	1	1	0	1	1	1	1	1	1	1	1	1	1	1	1	1	1	1	1	1	1	1	1	1
Bn-ctg7180014741283-p14171	C2	608693	T/C	0	0	0	1	0	1	0	1	1	1	1	0	0	1	NA	1	1	1	0	1	1	1	1	1	0	0	1	0	1	1	0	1	1	1	0	1	1	0	1	1	1	0	0	0	1	1
Bn-ctg7180014729456-p130	C2	726786	A/C	0	1	0	0	0	0	0	0	0	1	0	0	0	1	NA	0	0	1	0	0	0	0	0	0	1	0	0	0	0	0	1	0	0	0	0	0	0	0	0	0	0	0	0	0	0	0
Bn-ctg7180014733119-p5210	C2	828351	T/C	0	0	0	0	0	0	0	0	0	0	1	0	0	0	NA	0	0	0	0	0	0	0	0	0	0	1	0	0	0	0	0	0	0	0	0	0	0	0	0	0	0	0	0	0	0	0
Bn-ctg7180014733119-p5336	C2	828523	T/G	0	0	0	0	0	0	0	0	0	0	1	0	0	0	NA	0	0	0	0	0	0	0	0	0	0	1	0	0	0	0	0	0	0	0	0	0	0	0	0	0	0	0	0	0	0	0
Bn-ctg7180014768109-p7112	C2	839001	A/G	0	1	0	0	0	0	0	0	1	1	0	0	0	0	NA	0	0	1	0	0	0	1	0	0	0	0	0	0	0	0	1	0	1	0	1	0	0	NA	0	0	0	0	0	0	0	0
Bn-ctg7180014768109-p5331	C2	912628	T/C	0	1	0	0	0	0	0	0	1	1	NA	0	NA	0	NA	0	0	1	0	0	0	1	0	0	0	0	NA	0	NA	0	1	NA	1	0	1	0	0	1	0	0	0	0	0	0	0	0
Bn-ctg7180014753013-p4816	C2	941964	C/A	1	1	1	1	1	1	1	1	1	1	1	1	1	1	NA	1	1	1	1	1	1	1	1	1	1	1	1	1	1	1	1	1	1	1	1	1	1	1	1	1	1	1	1	1	1	1
Bn-ctg7180014704230-p3077	C2	965582	C/T	1	1	1	0	1	1	1	1	1	1	0	NA	1	1	NA	1	1	1	1	1	1	1	1	1	0	0	1	1	1	1	1	1	1	1	1	1	1	1	1	1	1	1	1	1	1	1
Bn-ctg7180014747235-p14574	C2	1031510	C/T	0	0	0	1	0	0	0	0	0	0	0	NA	0	0	NA	0	0	1	0	0	0	0	0	0	1	0	0	0	0	0	0	0	0	0	1	0	0	0	0	0	0	0	0	0	1	0
Bn-Scaffold000031-p1552648	C2	1119179	T/G	0	0	0	0	0	0	0	0	0	0	1	0	0	0	NA	0	0	0	0	0	0	0	0	0	0	0	0	0	1	0	0	0	1	0	0	0	0	0	0	0	0	0	0	0	0	0
Bn-Scaffold000031-p1552648	C2	1123569	T/G	0	0	0	0	0	0	0	0	0	0	1	0	0	0	NA	0	0	0	0	0	0	0	0	0	0	0	0	0	1	0	0	0	1	0	0	0	0	0	0	0	0	0	0	0	0	0
Bn-Scaffold000092-p686791	C2	1364981	G/A	1	1	1	1	1	1	1	1	0	1	0	1	0	0	NA	1	1	0	1	0	1	1	0	1	0	1	0	1	0	1	NA	1	1	1	1	0	1	1	1	0	1	1	1	1	1	1
UQ10C0118705	C2	1449471	A/G	1	0	1	1	1	1	1	1	1	1	1	1	1	1	NA	1	1	1	1	1	1	1	1	1	0	1	0	1	0	1	1	1	1	1	1	0	1	1	1	1	1	1	1	1	1	1
Bn-ctg7180014767320-p4211	C2	1531746	T/C	0	0	0	0	0	0	0	0	0	0	NA	0	0	0	NA	0	0	0	0	0	0	0	0	0	1	NA	0	0	1	0	0	0	0	0	1	0	0	0	0	0	0	0	0	0	0	0
Bn-ctg7180014745930-p2819	C2	1556636	C/T	1	1	1	1	1	1	1	1	1	1	1	1	1	1	NA	1	1	1	1	1	1	1	1	1	1	1	1	1	0	1	1	1	1	1	1	0	1	1	1	1	1	1	1	1	1	1
Bn-ctg7180014716659-p2419	C2	1717687	C/T	1	0	1	1	1	1	1	1	1	1	1	1	1	1	NA	1	1	1	1	1	1	1	1	1	1	1	0	1	0	1	1	1	1	1	1	0	1	1	1	1	1	1	1	1	1	1
Bn-ctg7180014743555-p3409	C2	1777123	T/C	0	1	1	1	1	1	0	0	1	1	0	0	1	1	NA	1	0	1	0	1	1	1	1	1	0	0	1	0	1	1	1	1	0	1	0	1	1	1	1	1	1	1	1	1	0	1
UQ10C0118777	C2	1814091	A/G	0	1	0	0	0	0	0	0	0	0	0	0	0	0	NA	0	0	0	0	0	0	0	0	0	1	0	1	0	1	0	0	0	0	0	0	1	0	0	0	0	0	0	0	0	0	0
Bn-ctg7180014741802-p1649	C2	2062711	A/G	0	0	0	0	0	0	0	0	0	0	1	0	0	0	NA	0	0	0	0	0	0	0	0	0	0	1	0	0	0	0	0	0	0	0	0	0	0	0	0	0	0	0	0	0	1	0
Bn-ctg7180014753736-p8018	C2	2117192	T/C	1	1	1	1	1	1	1	1	0	1	1	1	1	1	NA	1	1	1	1	1	1	1	1	1	0	1	1	1	1	1	1	1	1	1	1	1	1	1	1	1	1	1	1	1	1	1
Bn-ctg7180014717070-p709	C2	2282484	A/G	1	1	0	0	1	0	0	0	1	0	NA	NA	1	0	NA	1	0	0	1	1	1	1	1	1	0	NA	1	1	0	1	NA	1	0	1	1	1	0	0	0	0	0	1	0	0	0	0
BN041612-0748	C2	2318584	G/A	1	1	1	1	0	1	1	1	1	1	1	0	1	1	NA	1	1	1	0	1	1	1	1	1	1	1	1	0	1	0	NA	0	1	0	0	0	1	1	1	1	1	0	1	1	1	1
Bn-ctg7180014741828-p34349	C2	2353182	C/T	1	1	1	1	1	1	1	1	1	1	1	1	1	1	NA	1	1	1	1	1	1	1	1	1	0	1	1	1	1	1	1	1	1	1	1	1	1	1	1	1	1	1	1	1	0	1
p4_17507_snp12	C2	2477684	C/T	1	0	1	1	1	1	1	1	1	1	1	1	1	1	NA	1	1	1	1	1	1	1	1	1	0	1	1	1	1	1	1	1	1	1	1	1	1	1	1	1	1	1	1	1	1	1
Bn-Scaffold000036-p1882249	C2	2729227	T/C	0	0	0	0	0	0	1	0	0	0	0	NA	0	0	NA	0	0	0	0	0	0	0	0	0	0	0	0	0	0	0	0	0	0	0	0	0	0	0	1	1	0	0	NA	0	0	1
UQ01C0054560	C2	2964044	A/G	1	1	1	0	0	1	1	0	1	0	0	NA	1	0	NA	0	0	0	0	0	0	1	0	0	1	0	NA	0	1	0	1	0	0	1	1	1	0	1	1	1	1	0	0	1	1	1
Bn-Scaffold000036-p773461	C2	3066856	T/C	0	0	0	0	0	0	0	0	0	0	0	0	0	0	NA	0	0	0	0	0	0	0	0	0	0	0	0	0	0	0	0	0	0	0	0	0	0	0	0	0	0	0	0	0	0	0
p5_3649_snp16	C2	3168966	A/G	0	1	0	0	1	0	0	0	1	1	NA	NA	1	1	NA	1	1	1	1	1	1	1	1	1	0	0	1	1	1	1	1	1	0	1	1	0	0	0	0	0	0	1	0	0	0	0
Bn-ctg7180014754486-p1970	C2	3275005	C/A	1	0	1	1	0	1	1	1	1	0	0	1	1	0	NA	0	0	0	0	0	0	1	1	0	1	0	1	0	0	0	0	0	1	0	0	1	1	1	1	1	1	0	1	1	1	1
Bn-ctg7180014754477-p6097	C2	3322290	T/C	0	1	0	0	1	0	0	0	1	1	NA	NA	1	1	NA	1	1	0	1	1	1	1	1	1	0	0	1	1	1	0	1	0	0	0	1	0	0	0	0	0	0	0	0	0	0	0
Bn-ctg7180014735377-p630	C2	3605529	T/C	0	1	1	0	0	0	0	1	0	1	0	NA	0	0	NA	0	0	1	0	0	0	0	0	0	0	0	0	1	0	1	0	0	0	0	0	0	0	1	0	0	0	0	0	0	0	0
Bn-ctg7180014735371-p1003	C2	3640511	C/T	0	0	0	0	0	0	0	0	0	0	1	0	0	0	NA	0	0	0	0	0	0	0	0	0	1	1	0	0	0	0	0	0	0	0	0	1	0	0	1	0	1	0	1	0	1	0
Bn-ctg7180014714708-p2793	C2	3655368	A/C	0	0	0	0	0	1	0	0	1	0	1	NA	1	0	NA	0	0	0	0	0	0	0	0	1	0	1	1	1	1	0	1	1	0	0	1	1	0	0	0	1	0	0	0	0	0	0
Bn-ctg7180014753071-p1653	C2	3760004	T/C	0	0	0	0	0	0	0	0	0	0	0	0	0	0	NA	0	0	0	0	0	0	0	0	0	1	0	0	0	0	0	0	0	0	0	0	0	0	0	0	0	0	0	0	0	1	0
p6_8597_snp10	C2	4127201	G/A	1	0	1	1	1	1	1	1	1	1	1	1	1	1	NA	1	1	1	1	1	1	1	1	1	0	1	1	1	1	1	1	1	1	1	1	1	1	1	1	0	1	1	1	1	1	1
UQ10C0314173	C2	4145957	G/A	1	1	1	1	1	1	1	1	1	1	NA	1	1	1	NA	1	0	1	1	1	1	1	1	1	1	1	1	1	1	1	1	1	1	1	1	1	1	1	1	1	1	1	1	1	1	0
Bn-ctg7180014702981-p973	C2	4223383	A/G	1	1	0	0	0	0	0	0	1	0	0	0	0	0	NA	0	0	0	0	0	0	1	0	0	1	0	0	0	0	0	0	0	0	0	1	0	0	1	0	1	1	0	1	1	0	0
Bn-ctg7180014754996-p2540	C2	4242660	A/G	1	1	0	0	0	0	0	0	1	0	0	0	0	0	NA	0	0	0	0	0	0	1	0	0	1	0	0	0	0	0	0	0	0	0	1	0	0	1	0	1	1	0	1	1	0	0
Bn-ctg7180014754996-p3470	C2	4243586	G/A	0	0	1	1	1	1	1	1	0	1	1	1	1	1	NA	1	1	1	1	1	1	0	1	1	0	1	1	1	1	1	1	1	1	1	0	1	1	0	1	0	0	1	0	0	1	1
Bn-ctg7180014771853-p4556	C2	4359802	C/A	1	0	1	1	1	1	1	1	1	1	1	1	1	1	NA	1	1	1	1	1	1	1	1	1	0	1	1	1	1	1	1	1	1	1	1	1	1	1	1	1	1	1	1	1	0	1
Bn-ctg7180014753773-p3600	C2	4452512	G/A	1	0	1	1	1	1	1	1	1	1	1	1	1	1	NA	1	1	1	1	1	1	1	1	1	0	1	1	1	1	1	1	1	1	1	1	1	1	1	1	1	1	1	1	1	0	1
Bn-ctg7180014753773-p3940	C2	4452856	A/G	0	1	0	0	0	0	0	0	0	0	1	0	0	0	NA	0	0	0	0	0	0	0	0	0	1	0	0	0	0	0	0	0	0	0	0	0	0	0	0	0	0	0	0	0	1	0
Bn-Scaffold000031-p378640	C2	4726865	G/T	1	0	1	1	1	1	1	1	1	1	1	1	1	0	NA	1	1	1	1	0	0	1	1	1	1	0	1	1	1	1	1	0	1	1	1	1	1	1	1	0	0	1	1	1	1	0
Bn-ctg7180014733768-p9731	C2	4790738	A/C	0	0	0	0	0	0	0	0	0	1	1	NA	0	1	NA	1	1	0	0	1	1	0	0	1	NA	0	0	0	1	0	0	1	1	0	0	0	0	0	0	0	0	1	0	0	0	0
Bn-ctg7180014734357-p712	C2	4817062	G/A	1	0	1	1	1	1	1	0	NA	0	1	1	1	0	NA	1	1	0	1	1	1	1	1	1	NA	1	1	1	1	0	1	1	1	1	NA	1	1	NA	1	1	1	1	1	1	1	0
Bn-ctg7180014734357-p4196	C2	4820408	A/G	0	1	0	0	0	0	0	1	1	1	0	0	0	1	NA	0	0	1	0	0	0	0	0	0	1	0	0	0	0	1	0	0	0	0	1	0	0	1	0	0	0	0	0	0	0	1
Bn-ctg7180014743014-p5599	C2	4830742	C/A	1	1	1	1	1	1	1	1	1	1	1	1	1	1	NA	1	1	1	1	1	1	1	1	1	1	1	1	1	1	1	0	1	1	1	1	1	1	NA	1	0	0	1	1	1	1	1
Bn-ctg7180014740871-p2127	C2	4855997	G/A	1	0	1	1	1	1	1	0	0	0	1	1	1	0	NA	1	1	0	1	1	1	1	1	1	0	1	1	1	1	0	1	1	1	1	0	1	1	NA	1	1	1	1	1	1	1	0
Bn-ctg7180014740871-p385	C2	4857739	C/T	1	0	1	1	1	1	1	0	0	0	1	1	1	0	NA	1	1	0	1	1	1	1	1	1	0	1	1	1	1	0	0	1	1	1	0	1	1	0	1	0	0	1	1	1	1	0
Bn-ctg7180014740860-p21415	C2	4867253	G/A	1	0	1	1	1	1	1	0	0	0	1	1	1	0	NA	1	1	0	1	1	1	1	1	1	1	1	1	1	1	0	0	1	1	1	0	1	1	0	1	0	0	1	1	1	1	0
Bn-ctg7180014740860-p8774	C2	4879904	C/A	0	0	0	1	0	1	1	0	0	0	0	0	0	0	NA	0	0	0	0	0	0	0	0	0	1	1	0	0	0	0	1	0	1	1	0	0	0	NA	1	1	1	1	1	0	1	0
Bn-ctg7180014734797-p1609	C2	4950016	C/T	1	1	1	1	1	1	1	1	1	1	0	1	1	1	NA	1	1	1	1	1	1	1	1	1	1	1	1	NA	1	1	1	1	1	1	1	1	1	1	0	1	1	1	1	1	1	0
Bn-ctg7180014759114-p2055	C2	4974360	G/A	1	0	1	1	1	1	1	0	0	0	0	1	0	0	NA	1	1	0	1	1	1	0	1	1	1	1	0	1	0	0	1	0	0	1	0	1	1	0	1	1	1	0	1	1	1	0
Bn-ctg7180014759114-p2231	C2	4974536	A/G	0	1	0	0	0	0	0	1	1	1	1	NA	1	1	NA	0	0	1	0	0	0	1	0	0	0	0	1	0	1	1	0	1	1	0	1	0	0	1	0	0	0	1	0	0	0	1
Bn-ctg7180014750065-p35439	C2	5025933	G/T	0	1	1	0	0	0	0	0	1	1	1	NA	1	1	NA	0	0	0	0	0	0	1	0	0	0	0	1	0	1	1	0	1	0	0	1	0	0	1	0	0	0	0	0	1	0	NA
Bn-Scaffold000030-p1637799	C2	6063385	G/A	1	1	1	1	1	1	1	1	1	1	1	1	1	1	NA	1	1	0	1	1	1	1	1	1	1	1	1	1	1	1	1	1	1	1	1	1	1	1	1	1	1	1	1	1	1	1
Bn-ctg7180014769081-p7708	C2	6207497	T/C	0	0	0	0	0	0	0	0	0	0	0	0	0	0	NA	0	0	0	0	0	0	0	0	1	1	0	1	0	0	0	0	0	0	0	0	1	0	0	0	0	0	0	0	0	1	0
Bn-ctg7180014769081-p6838	C2	6208367	G/A	1	1	1	1	1	1	1	1	1	1	1	1	1	1	NA	1	1	1	1	1	1	1	1	0	0	1	0	1	1	1	1	1	1	1	1	0	1	1	1	1	1	1	1	1	0	1
Bn-Scaffold000030-p1831744	C2	6409447	A/G	1	1	1	1	1	1	0	1	1	1	0	1	1	1	NA	1	1	0	1	1	1	1	1	1	0	0	1	1	0	1	0	1	0	1	1	0	1	1	1	1	1	1	1	1	1	1
BN057152-0186	C2	6434652	T/G	0	0	0	0	0	0	0	0	0	0	0	0	0	0	NA	0	0	0	0	0	0	0	0	0	0	0	0	0	0	0	0	0	0	0	0	0	0	0	0	0	0	0	0	0	0	0
Bn-ctg7180014739499-p3806	C2	6689007	A/G	0	0	0	0	0	0	0	0	0	0	0	NA	1	0	NA	0	0	0	0	0	0	0	0	0	0	0	0	0	0	0	0	0	0	0	1	0	0	0	0	0	0	0	0	0	0	0
Bn-ctg7180014739499-p3968	C2	6689169	G/A	1	1	1	1	1	1	1	1	1	1	1	NA	0	1	NA	1	1	1	1	1	1	1	1	1	1	1	1	1	1	1	1	1	1	1	0	1	1	1	1	1	1	1	1	1	1	1
Bn-ctg7180014758272-p547	C2	6757090	A/G	0	0	0	0	0	0	0	0	0	0	0	NA	1	0	NA	0	0	0	0	0	0	0	0	0	0	0	0	0	0	0	0	0	0	0	1	0	0	0	0	0	0	0	0	0	0	0
Bn-ctg7180014766905-p4312	C2	7037238	T/C	0	0	0	0	0	0	0	0	0	0	0	NA	1	0	NA	0	0	0	0	0	0	0	0	0	0	0	0	0	0	0	0	0	0	0	1	0	0	0	0	1	0	0	0	0	0	0
Bn-ctg7180014766905-p2776	C2	7038770	T/C	0	0	0	0	0	0	0	0	0	0	0	NA	1	0	NA	0	0	0	0	0	0	0	0	0	0	0	0	0	0	0	0	0	0	0	1	0	0	0	0	1	0	0	0	0	0	0
BN062891-0378	C2	7256667	C/T	1	1	1	1	1	1	1	1	1	1	1	1	1	1	NA	0	0	1	1	1	0	1	1	0	1	1	1	1	1	1	1	1	1	1	1	1	1	1	1	1	1	1	1	1	1	1
Bn-ctg7180014741396-p7203	C2	7678133	T/C	1	1	0	1	1	0	0	0	1	0	1	NA	0	1	NA	1	1	0	1	1	1	0	1	0	0	0	1	1	1	1	1	1	1	1	0	1	1	0	0	0	1	1	0	0	0	1
Bn-ctg7180014740945-p1487	C2	7745921	T/C	0	0	1	0	0	1	1	1	0	1	0	NA	1	0	NA	0	0	1	0	0	0	1	0	0	0	1	0	0	0	0	0	0	0	0	1	0	0	1	1	1	0	0	1	1	0	0
Bn-ctg7180014726763-p7025	C2	7927784	T/C	1	1	1	1	1	1	1	1	1	1	1	NA	0	1	NA	1	1	1	1	1	1	1	1	0	0	1	0	1	0	1	1	1	1	1	0	0	1	1	1	0	1	1	1	1	0	1
Bn-ctg7180014740377-p6847	C2	8490346	A/G	0	0	0	0	0	0	0	0	0	0	0	0	0	0	NA	0	0	0	0	0	0	0	0	0	0	0	0	0	0	0	0	0	0	0	0	0	0	0	0	0	0	0	0	0	0	0
Bn-ctg7180014740369-p1115	C2	8504660	A/G	0	0	0	0	0	0	0	0	0	0	0	0	0	0	NA	0	0	0	0	0	0	0	0	0	0	0	NA	0	0	0	0	0	0	0	0	0	0	0	0	0	0	0	0	0	0	0
Bn-ctg7180014722956-p4266	C2	8892575	T/G	0	0	0	0	0	0	0	0	0	0	0	0	0	0	NA	0	0	0	0	0	0	0	0	0	1	0	0	0	0	0	0	0	0	0	0	0	0	0	0	0	0	0	0	0	0	0
Bn-ctg7180014737642-p1736	C2	8898398	T/C	0	0	0	0	0	0	0	0	0	0	0	0	0	0	NA	0	0	0	0	0	0	0	0	0	1	0	0	0	0	0	0	0	0	0	0	0	0	0	0	0	0	0	0	0	0	0
Bn-ctg7180014750113-p3620	C2	9145748	G/A	1	1	1	1	1	1	1	1	1	1	1	1	1	1	NA	1	1	1	1	1	1	1	1	1	0	1	1	1	1	1	1	1	1	1	1	1	1	1	1	1	1	1	1	1	1	1
Bn-ctg7180014750113-p5030	C2	9154342	C/T	1	1	1	1	1	1	1	1	1	1	1	1	1	1	NA	1	1	1	1	1	1	1	1	1	0	1	1	1	1	1	1	1	1	1	1	1	1	1	1	1	1	1	1	1	1	1
p8_2001_snp11	C2	9240434	A/G	0	0	0	0	0	0	0	0	0	0	0	0	0	0	NA	0	0	0	0	0	0	0	0	0	1	0	0	0	0	0	0	0	0	0	0	0	0	0	0	0	0	0	0	0	0	0
Bn-ctg7180014744883-p4535	C2	10106663	C/A	0	1	1	1	0	0	1	1	1	1	1	0	1	0	NA	0	0	1	0	0	0	1	0	1	1	1	1	0	1	1	0	1	0	1	1	1	0	1	1	1	0	0	1	1	0	0
Bn-ctg7180014728257-p7336	C2	10541510	A/C	0	1	1	1	0	0	1	1	1	1	1	0	1	0	NA	0	0	1	0	0	0	1	0	1	0	1	1	0	1	1	0	1	0	1	1	1	0	1	1	1	0	0	1	1	0	0
Bn-ctg7180014763923-p3738	C2	11040486	G/A	1	1	1	1	1	1	1	1	1	1	1	1	1	1	NA	1	1	1	1	1	1	1	1	1	1	1	1	1	1	1	1	1	1	1	1	1	1	1	1	1	1	1	1	1	1	1
Bn-Scaffold000038-p272664	C2	11823329	G/T	0	0	0	0	0	0	1	0	1	1	1	0	1	1	NA	0	0	1	0	1	0	0	1	0	1	0	1	0	1	0	NA	0	0	0	0	1	0	0	0	0	0	0	0	0	0	0
Bn-ctg7180014753153-p2833	C2	11921155	G/T	1	1	1	1	1	1	1	1	1	1	1	1	1	1	NA	1	1	1	1	1	1	1	1	1	0	1	1	1	1	1	1	1	1	1	1	1	1	1	1	1	1	1	1	1	1	1
Bn-ctg7180014753153-p3269	C2	11921591	C/A	1	1	1	1	1	1	1	1	1	1	1	1	1	1	NA	1	1	1	1	1	1	1	1	1	0	1	1	1	1	1	1	1	1	1	1	1	1	1	1	1	1	1	1	1	1	1
Bn-Scaffold000003-p5430859	C2	11927775	A/G	1	NA	1	1	1	1	1	1	1	1	1	1	1	1	NA	1	1	1	1	1	1	1	0	1	0	1	1	1	1	1	1	0	1	1	NA	NA	1	NA	NA	1	1	0	1	NA	1	1
Bn-ctg7180014738642-p2040	C2	12271060	C/T	1	1	1	1	1	1	1	1	1	1	0	1	0	1	NA	1	1	1	1	1	1	1	1	1	1	1	0	1	0	1	1	0	1	1	1	1	1	NA	1	1	1	1	1	1	1	1
Bn-ctg7180014738642-p2713	C2	12271724	A/C	0	0	0	0	0	0	0	0	0	0	NA	0	NA	0	NA	0	0	0	0	0	0	0	0	0	0	0	NA	0	NA	1	0	NA	0	1	0	0	0	0	0	0	0	0	0	0	0	0
Bn-ctg7180014754928-p5269	C2	13156232	G/T	1	1	1	1	0	1	1	1	1	1	1	1	1	1	NA	0	1	0	1	1	1	1	1	0	1	1	1	1	1	0	1	1	1	0	1	1	0	1	1	1	1	1	1	1	1	1
Bn-ctg7180014770005-p3721	C2	13223323	G/A	1	1	1	1	1	1	1	1	1	1	1	1	1	1	NA	1	1	1	1	1	1	1	1	1	1	1	1	1	1	1	1	1	1	1	1	1	1	1	1	1	1	1	1	1	1	1
p5_8783_snp47	C2	13301090	G/A	1	1	1	1	1	1	1	1	1	1	1	1	1	1	NA	1	1	1	1	1	1	1	1	1	NA	1	1	1	1	1	1	1	1	1	1	1	1	1	1	1	1	1	1	1	1	1
Bn-ctg7180014768103-p4421	C2	13432532	T/C	0	NA	0	0	0	0	0	0	0	0	0	0	0	0	NA	0	0	0	0	0	0	0	0	0	0	0	1	0	1	0	0	0	0	0	0	1	0	0	0	0	0	0	0	0	0	0
Bn-ctg7180014713199-p908	C2	13535060	A/G	0	1	0	0	0	0	0	0	0	0	0	0	0	0	NA	0	0	0	0	0	0	0	0	0	1	0	1	0	1	0	0	0	0	0	0	1	0	0	0	0	0	0	0	0	0	0
Bn-ctg7180014716069-p2656	C2	16451429	G/A	1	1	1	1	1	1	1	0	1	1	1	1	1	1	NA	1	1	1	1	1	1	1	1	1	0	1	1	1	1	1	1	1	1	1	1	1	0	1	1	1	1	0	1	1	1	1
Bn-ctg7180014715311-p4518	C2	17133636	C/A	0	0	0	1	1	0	0	1	0	1	1	1	0	1	NA	1	1	0	1	1	1	0	1	0	0	0	0	0	0	0	1	0	0	0	0	0	1	0	0	0	1	1	0	0	0	1
[truncated: 2,410 more rows]
[truncated: 359 more columns]
